# Supplementary material for: The crystal structures of benzyl­ammonium phenyl­acetate and its hydrate
Source: Acta Crystallogr E Crystallogr Commun. 2019 Jan 11;75(Pt 2):194–201. doi: 10.1107/S2056989019000288 (PMC6362638; doi:10.1107/S2056989019000288)
Supplement: Supplementary file 1 [file e-75-00194-sup1.cif]

##############################################################################
#                                                                            #
# This CIF contains the data in a paper accepted for publication in          #
# Acta Crystallographica Section E. It conforms to the requirements of       #
# Notes for Authors for Acta Crystallographica Section E, and has been       #
# peer reviewed under the auspices of the IUCr Commission on Journals.       #
#                                                                            #
# Full details of the Crystallographic Information File format               #
# are given in the paper "The Crystallographic Information File (CIF):       #
# a New Standard Archive File for Crystallography" by S. R. Hall, F. H.      #
# Allen and I. D. Brown [Acta Cryst. (1991), A47, 655-685].                  #
#                                                                            #
# The current version of the core CIF dictionary is obtainable from          #
# ftp://ftp.iucr.org/pub/cif_core.dic.                                       #
#                                                                            #
# Software is freely available for graphical display of the structure(s)     #
# in this CIF. For information consult the CIF software page                 #
# http://www.iucr.org/resources/cif/software.                                #
#                                                                            #
# This file may be used for bona fide research purposes within the           #
# scientific community so long as proper attribution is given to the journal # 
# article from which it was obtained.                                        #
#                                                                            #
##############################################################################
data_1
_database_code_depnum_ccdc_archive 'CCDC 1889252'
_audit_creation_method     SHELXL-2014
_audit_block_code     C7H10N_C8H7O2_vv347_hess-ill
_journal_data_validation_number     ?
_journal_date_recd_electronic     2018-12-11
_journal_date_accepted     2019-01-07
_journal_name_full     'Acta Crystallographica, Section E'
_journal_year     2019
_journal_volume     75
_journal_issue      2
_journal_page_first     194
_journal_page_last     201
_journal_paper_category     GO
_journal_paper_doi     10.1107/S2056989019000288
_journal_coeditor_code     VM2215
_publ_contact_author_name     'He\&s, David'
_publ_contact_author_address
        'Institut Laue-Langevin, 71 Avenue des Martyrs, 38000 Grenoble, France '
_publ_contact_author_email     hessd@ill.fr
_publ_contact_author_fax     ?
_publ_contact_author_phone     ?
_publ_section_title
;
The crystal structures of benzylammonium phenylacetate and its hydrate
;
_publ_section_title_footnote     .
loop_
    _publ_author_name
    _publ_author_footnote
    _publ_author_address
    'He\&s, David' .
;
Institut Laue-Langevin, 71 Avenue des Martyrs, 38000 Grenoble, France
;
    'Mayer, Peter' .
;
Ludwig-Maximilians-Universit\"at, Department Chemie, Butenandtstrasse
 5--13, 81377 M\"unchen, Germany
;
_publ_section_synopsis
;
The crystal packing of benzylammonium phenylacetate (<b>1</b>) and its hydrate
(<b>2</b>) is governed by hydrogen bonds formed between the ammonium and
acetate groups and  the water molecule of crystallization (in <b>2</b> only).
The benzyl moieties for hydrophobic layers with the aromatic rings adopting
edge-to-face arrangements.
;
_chemical_name_systematic
;
Benzylammonium phenylacetate
;
_chemical_name_common     ?
_chemical_formula_moiety     'C7 H10 N +, C8 H7 O2 -'
_chemical_formula_sum     'C15 H17 N O2'
_chemical_formula_iupac     'C7 H10 N +, C8 H7 O2 -'
_chemical_formula_weight     243.29
_chemical_melting_point     ?
_chemical_compound_source     ?
_chemical_absolute_configuration     ?
_space_group_crystal_system     monoclinic
_space_group_name_H-M_alt     'C 2/c'
_space_group_name_Hall     '-C 2yc'
loop_
    _space_group_symop_operation_xyz
    'x, y, z'
    '-x, y, -z+1/2'
    'x+1/2, y+1/2, z'
    '-x+1/2, y+1/2, -z+1/2'
    '-x, -y, -z'
    'x, -y, z-1/2'
    '-x+1/2, -y+1/2, -z'
    'x+1/2, -y+1/2, z-1/2'
_cell_length_a     25.913(2)
_cell_length_b     5.9021(5)
_cell_length_c     19.0842(16)
_cell_angle_alpha     90
_cell_angle_beta     114.692(3)
_cell_angle_gamma     90
_cell_volume     2651.9(4)
_cell_formula_units_Z     8
_cell_measurement_reflns_used     4302
_cell_measurement_theta_min     3.4614
_cell_measurement_theta_max     25.3680
_cell_measurement_temperature     100(2)
_cell_special_details     ?
_exptl_crystal_description     block
_exptl_crystal_colour     colourless
_exptl_crystal_size_max     0.100
_exptl_crystal_size_mid     0.040
_exptl_crystal_size_min     0.020
_exptl_crystal_density_diffrn     1.219
_exptl_crystal_density_meas     ?
_exptl_crystal_density_method     'not measured'
_exptl_crystal_F_000     1040
_exptl_absorpt_coefficient_mu     0.081
_exptl_absorpt_correction_type     multi-scan
_exptl_absorpt_process_details
;
(SADABS; Bruker, 2016)
;
_exptl_absorpt_correction_T_min     0.6513
_exptl_absorpt_correction_T_max     0.9705
_exptl_special_details     ?
_diffrn_ambient_temperature     100(2)
_diffrn_source     'rotating anode (TXS)'
_diffrn_source_power     2.5
_diffrn_source_voltage     50
_diffrn_source_current     50
_diffrn_radiation_type     MoK\a
_diffrn_radiation_wavelength     0.71073
_diffrn_radiation_monochromator     'focusing mirrors'
_diffrn_measurement_device_type     'Bruker D8 Venture TXS'
_diffrn_measurement_device     'fixed-chi three-circle diffractometer'
_diffrn_measurement_method     'mix of phi and omega scans'
_diffrn_detector_area_resol_mean     7.4074
_diffrn_reflns_number     14421
_diffrn_reflns_av_R_equivalents     0.0919
_diffrn_reflns_av_unetI/netI     0.0603
_diffrn_reflns_theta_min     3.272
_diffrn_reflns_theta_max     25.345
_diffrn_reflns_theta_full     25.242
_diffrn_measured_fraction_theta_max     0.995
_diffrn_measured_fraction_theta_full     0.995
_diffrn_reflns_limit_h_min     -30
_diffrn_reflns_limit_h_max     30
_diffrn_reflns_limit_k_min     -7
_diffrn_reflns_limit_k_max     7
_diffrn_reflns_limit_l_min     -22
_diffrn_reflns_limit_l_max     22
_refine_special_details
;
C-H: constr
N-H: refall
Reflections affected by the beamstop or those of higher order and significant
higher Fo^2^ than Fc^2^ (caused by X-ray mirror) have been omitted in the
refinement.
;
_reflns_number_total     2398
_reflns_number_gt     1800
_reflns_threshold_expression     'I > 2\s(I)'
_refine_ls_structure_factor_coef     Fsqd
_refine_ls_matrix_type     full
_refine_ls_R_factor_all     0.0661
_refine_ls_R_factor_gt     0.0431
_refine_ls_wR_factor_gt     0.0937
_refine_ls_wR_factor_ref     0.1031
_refine_ls_goodness_of_fit_ref     1.033
_refine_ls_restrained_S_all     1.033
_refine_ls_number_reflns     2398
_refine_ls_number_parameters     175
_refine_ls_number_restraints     0
_refine_ls_hydrogen_treatment     mixed
_refine_ls_weighting_scheme     calc
_refine_ls_weighting_details
              'w=1/[\s^2^(Fo^2^)+(0.0352P)^2^+1.6577P] where P=(Fo^2^+2Fc^2^)/3'
_atom_sites_solution_hydrogens     mixed
_atom_sites_solution_primary     ?
_atom_sites_solution_secondary     ?
_refine_ls_shift/su_max     0.000
_refine_ls_shift/su_mean     0.000
_refine_diff_density_max     0.168
_refine_diff_density_min     -0.225
_refine_ls_extinction_method     none
_refine_ls_extinction_coef     .
_refine_ls_abs_structure_details     ?
_refine_ls_abs_structure_Flack     ?
loop_
    _atom_type_symbol
    _atom_type_description
    _atom_type_scat_dispersion_real
    _atom_type_scat_dispersion_imag
    _atom_type_scat_source
    'C' 'C' 0.0033 0.0016
                         'International Tables Vol C Tables 4.2.6.8 and 6.1.1.4'
    'H' 'H' 0.0000 0.0000
                         'International Tables Vol C Tables 4.2.6.8 and 6.1.1.4'
    'N' 'N' 0.0061 0.0033
                         'International Tables Vol C Tables 4.2.6.8 and 6.1.1.4'
    'O' 'O' 0.0106 0.0060
                         'International Tables Vol C Tables 4.2.6.8 and 6.1.1.4'
_computing_data_collection
;
APEX3 (Bruker, 2016)
;
_computing_cell_refinement
;
SAINT (Bruker, 2015)
;
_computing_data_reduction
;
SAINT (Bruker, 2015)
;
_computing_structure_solution
;
SHELXT (Sheldrick, 2015a)
;
_computing_structure_refinement
;
<i>SHELXL2014/7</i> (Sheldrick, 2015b)
;
_computing_molecular_graphics
;
ORTEP-3 for Windows (Farrugia, 2012), Mercury (Macrae <i>et al.</i>,
2006),
<i>CrystalExplorer17</i>
(Turner <i>et al.</i>,  2017)
;
_computing_publication_material
;
PLATON (Spek, 2009), <i>RPLUTO</i> (CCDC, 2018)
;
loop_
    _atom_site_type_symbol
    _atom_site_label
    _atom_site_fract_x
    _atom_site_fract_y
    _atom_site_fract_z
    _atom_site_U_iso_or_equiv
    _atom_site_adp_type
    _atom_site_calc_flag
    _atom_site_occupancy
    _atom_site_disorder_assembly
    _atom_site_disorder_group
    O O1 0.28279(5) -0.35459(19) 0.41706(7) 0.0205(3) Uani d 1 . .
    O O2 0.24772(5) -0.07061(19) 0.33362(7) 0.0214(3) Uani d 1 . .
    N N1 0.27388(7) 0.8748(3) 0.20667(9) 0.0204(4) Uani d 1 . .
    H H11 0.2496(9) 0.977(4) 0.1667(13) 0.040(6) Uiso d 1 . .
    H H12 0.2666(8) 0.714(4) 0.1867(12) 0.035(6) Uiso d 1 . .
    H H13 0.2661(10) 0.883(4) 0.2511(14) 0.048(7) Uiso d 1 . .
    C C1 0.27013(7) -0.1506(3) 0.40169(10) 0.0169(4) Uani d 1 . .
    C C2 0.28113(7) 0.0118(3) 0.46855(10) 0.0190(4) Uani d 1 . .
    H H2A 0.2687 0.1656 0.4476 0.023 Uiso calc 1 . .
    H H2B 0.2577 -0.0353 0.4958 0.023 Uiso calc 1 . .
    C C3 0.34259(7) 0.0220(3) 0.52591(10) 0.0186(4) Uani d 1 . .
    C C4 0.36866(8) -0.1595(3) 0.57485(10) 0.0223(4) Uani d 1 . .
    H H4 0.3476 -0.2937 0.5719 0.027 Uiso calc 1 . .
    C C5 0.42493(8) -0.1460(3) 0.62768(11) 0.0266(4) Uani d 1 . .
    H H5 0.4421 -0.2705 0.6608 0.032 Uiso calc 1 . .
    C C6 0.45623(8) 0.0480(3) 0.63248(11) 0.0307(5) Uani d 1 . .
    H H6 0.4948 0.0573 0.6688 0.037 Uiso calc 1 . .
    C C7 0.43098(8) 0.2279(3) 0.58411(12) 0.0321(5) Uani d 1 . .
    H H7 0.4523 0.3611 0.5869 0.038 Uiso calc 1 . .
    C C8 0.37457(8) 0.2153(3) 0.53139(11) 0.0255(4) Uani d 1 . .
    H H8 0.3576 0.3407 0.4986 0.031 Uiso calc 1 . .
    C C9 0.33454(8) 0.9379(3) 0.22888(11) 0.0273(5) Uani d 1 . .
    H H9A 0.3411 1.0948 0.2491 0.033 Uiso calc 1 . .
    H H9B 0.3428 0.9326 0.1828 0.033 Uiso calc 1 . .
    C C10 0.37371(7) 0.7794(3) 0.28918(10) 0.0220(4) Uani d 1 . .
    C C11 0.38860(8) 0.8179(3) 0.36684(11) 0.0281(5) Uani d 1 . .
    H H11A 0.3763 0.9525 0.3826 0.034 Uiso calc 1 . .
    C C12 0.42124(8) 0.6622(4) 0.42177(11) 0.0354(5) Uani d 1 . .
    H H12A 0.4310 0.6898 0.4748 0.042 Uiso calc 1 . .
    C C13 0.43957(9) 0.4672(4) 0.39950(13) 0.0375(5) Uani d 1 . .
    H H13A 0.4614 0.3592 0.4371 0.045 Uiso calc 1 . .
    C C14 0.42609(8) 0.4292(3) 0.32244(13) 0.0357(5) Uani d 1 . .
    H H14 0.4394 0.2962 0.3072 0.043 Uiso calc 1 . .
    C C15 0.39330(8) 0.5841(3) 0.26732(12) 0.0296(5) Uani d 1 . .
    H H15 0.3841 0.5570 0.2144 0.035 Uiso calc 1 . .
loop_
    _atom_site_aniso_label
    _atom_site_aniso_U_11
    _atom_site_aniso_U_22
    _atom_site_aniso_U_33
    _atom_site_aniso_U_12
    _atom_site_aniso_U_13
    _atom_site_aniso_U_23
    O1 0.0266(7) 0.0168(7) 0.0177(6) 0.0002(5) 0.0089(5) 0.0000(5)
    O2 0.0305(7) 0.0202(7) 0.0134(6) 0.0023(5) 0.0091(5) 0.0006(5)
    N1 0.0279(9) 0.0181(9) 0.0150(8) 0.0000(7) 0.0089(7) 0.0013(7)
    C1 0.0161(9) 0.0203(10) 0.0168(9) -0.0024(7) 0.0093(7) -0.0017(7)
    C2 0.0233(10) 0.0179(9) 0.0177(9) 0.0015(7) 0.0104(8) 0.0006(7)
    C3 0.0246(10) 0.0200(9) 0.0152(9) 0.0000(7) 0.0122(8) -0.0030(7)
    C4 0.0282(10) 0.0225(10) 0.0185(9) -0.0023(8) 0.0119(8) -0.0019(7)
    C5 0.0301(11) 0.0271(10) 0.0219(10) 0.0060(8) 0.0102(8) 0.0001(8)
    C6 0.0220(10) 0.0371(12) 0.0287(11) -0.0007(9) 0.0064(9) -0.0081(9)
    C7 0.0290(11) 0.0275(11) 0.0393(12) -0.0081(9) 0.0140(10) -0.0062(9)
    C8 0.0301(11) 0.0197(10) 0.0283(11) -0.0014(8) 0.0138(9) -0.0005(8)
    C9 0.0283(11) 0.0274(11) 0.0263(10) -0.0026(8) 0.0116(9) 0.0046(8)
    C10 0.0200(10) 0.0245(10) 0.0232(10) -0.0038(7) 0.0105(8) 0.0019(8)
    C11 0.0233(10) 0.0377(12) 0.0260(11) -0.0018(8) 0.0128(9) -0.0017(9)
    C12 0.0253(11) 0.0591(15) 0.0216(10) -0.0011(10) 0.0097(9) 0.0073(10)
    C13 0.0219(11) 0.0422(13) 0.0402(13) 0.0006(9) 0.0051(10) 0.0176(10)
    C14 0.0222(11) 0.0292(11) 0.0481(14) 0.0001(8) 0.0073(10) -0.0029(10)
    C15 0.0246(11) 0.0318(11) 0.0299(11) -0.0029(8) 0.0090(9) -0.0037(9)
_geom_special_details
;
 All esds (except the esd in the dihedral angle between two l.s. planes)
 are estimated using the full covariance matrix.  The cell esds are taken
 into account individually in the estimation of esds in distances, angles
 and torsion angles; correlations between esds in cell parameters are only
 used when they are defined by crystal symmetry.  An approximate (isotropic)
 treatment of cell esds is used for estimating esds involving l.s. planes.
;
loop_
    _geom_bond_atom_site_label_1
    _geom_bond_atom_site_label_2
    _geom_bond_site_symmetry_2
    _geom_bond_distance
    _geom_bond_publ_flag
    O1 C1 . 1.250(2) ?
    O2 C1 . 1.272(2) ?
    N1 C9 . 1.494(2) ?
    N1 H11 . 0.97(2) ?
    N1 H12 . 1.01(2) ?
    N1 H13 . 0.95(3) ?
    C1 C2 . 1.525(2) ?
    C2 C3 . 1.511(2) ?
    C2 H2A . 0.9900 ?
    C2 H2B . 0.9900 ?
    C3 C8 . 1.388(3) ?
    C3 C4 . 1.396(2) ?
    C4 C5 . 1.386(3) ?
    C4 H4 . 0.9500 ?
    C5 C6 . 1.384(3) ?
    C5 H5 . 0.9500 ?
    C6 C7 . 1.379(3) ?
    C6 H6 . 0.9500 ?
    C7 C8 . 1.388(3) ?
    C7 H7 . 0.9500 ?
    C8 H8 . 0.9500 ?
    C9 C10 . 1.501(3) ?
    C9 H9A . 0.9900 ?
    C9 H9B . 0.9900 ?
    C10 C11 . 1.385(3) ?
    C10 C15 . 1.392(3) ?
    C11 C12 . 1.385(3) ?
    C11 H11A . 0.9500 ?
    C12 C13 . 1.378(3) ?
    C12 H12A . 0.9500 ?
    C13 C14 . 1.381(3) ?
    C13 H13A . 0.9500 ?
    C14 C15 . 1.385(3) ?
    C14 H14 . 0.9500 ?
    C15 H15 . 0.9500 ?
loop_
    _geom_angle_atom_site_label_1
    _geom_angle_atom_site_label_2
    _geom_angle_atom_site_label_3
    _geom_angle_site_symmetry_1
    _geom_angle_site_symmetry_3
    _geom_angle
    _geom_angle_publ_flag
    C9 N1 H11 . . 109.1(13) ?
    C9 N1 H12 . . 110.4(11) ?
    H11 N1 H12 . . 109.2(17) ?
    C9 N1 H13 . . 109.0(14) ?
    H11 N1 H13 . . 111.2(19) ?
    H12 N1 H13 . . 107.9(17) ?
    O1 C1 O2 . . 124.09(15) ?
    O1 C1 C2 . . 118.04(15) ?
    O2 C1 C2 . . 117.86(15) ?
    C3 C2 C1 . . 113.80(14) ?
    C3 C2 H2A . . 108.8 ?
    C1 C2 H2A . . 108.8 ?
    C3 C2 H2B . . 108.8 ?
    C1 C2 H2B . . 108.8 ?
    H2A C2 H2B . . 107.7 ?
    C8 C3 C4 . . 118.27(17) ?
    C8 C3 C2 . . 120.20(16) ?
    C4 C3 C2 . . 121.53(16) ?
    C5 C4 C3 . . 120.69(17) ?
    C5 C4 H4 . . 119.7 ?
    C3 C4 H4 . . 119.7 ?
    C6 C5 C4 . . 120.34(18) ?
    C6 C5 H5 . . 119.8 ?
    C4 C5 H5 . . 119.8 ?
    C7 C6 C5 . . 119.42(18) ?
    C7 C6 H6 . . 120.3 ?
    C5 C6 H6 . . 120.3 ?
    C6 C7 C8 . . 120.39(18) ?
    C6 C7 H7 . . 119.8 ?
    C8 C7 H7 . . 119.8 ?
    C7 C8 C3 . . 120.88(18) ?
    C7 C8 H8 . . 119.6 ?
    C3 C8 H8 . . 119.6 ?
    N1 C9 C10 . . 110.87(15) ?
    N1 C9 H9A . . 109.5 ?
    C10 C9 H9A . . 109.5 ?
    N1 C9 H9B . . 109.5 ?
    C10 C9 H9B . . 109.5 ?
    H9A C9 H9B . . 108.1 ?
    C11 C10 C15 . . 118.89(17) ?
    C11 C10 C9 . . 120.98(17) ?
    C15 C10 C9 . . 120.05(17) ?
    C12 C11 C10 . . 120.66(19) ?
    C12 C11 H11A . . 119.7 ?
    C10 C11 H11A . . 119.7 ?
    C13 C12 C11 . . 120.06(19) ?
    C13 C12 H12A . . 120.0 ?
    C11 C12 H12A . . 120.0 ?
    C12 C13 C14 . . 119.87(19) ?
    C12 C13 H13A . . 120.1 ?
    C14 C13 H13A . . 120.1 ?
    C13 C14 C15 . . 120.2(2) ?
    C13 C14 H14 . . 119.9 ?
    C15 C14 H14 . . 119.9 ?
    C14 C15 C10 . . 120.26(19) ?
    C14 C15 H15 . . 119.9 ?
    C10 C15 H15 . . 119.9 ?
loop_
    _geom_torsion_atom_site_label_1
    _geom_torsion_atom_site_label_2
    _geom_torsion_atom_site_label_3
    _geom_torsion_atom_site_label_4
    _geom_torsion_site_symmetry_1
    _geom_torsion_site_symmetry_2
    _geom_torsion_site_symmetry_3
    _geom_torsion_site_symmetry_4
    _geom_torsion
    _geom_torsion_publ_flag
    O1 C1 C2 C3 . . . . 59.1(2) ?
    O2 C1 C2 C3 . . . . -122.12(17) ?
    C1 C2 C3 C8 . . . . 110.26(18) ?
    C1 C2 C3 C4 . . . . -70.2(2) ?
    C8 C3 C4 C5 . . . . 0.3(2) ?
    C2 C3 C4 C5 . . . . -179.29(16) ?
    C3 C4 C5 C6 . . . . -0.3(3) ?
    C4 C5 C6 C7 . . . . -0.1(3) ?
    C5 C6 C7 C8 . . . . 0.4(3) ?
    C6 C7 C8 C3 . . . . -0.4(3) ?
    C4 C3 C8 C7 . . . . 0.0(3) ?
    C2 C3 C8 C7 . . . . 179.60(17) ?
    N1 C9 C10 C11 . . . . -86.5(2) ?
    N1 C9 C10 C15 . . . . 90.2(2) ?
    C15 C10 C11 C12 . . . . -1.6(3) ?
    C9 C10 C11 C12 . . . . 175.07(17) ?
    C10 C11 C12 C13 . . . . 0.4(3) ?
    C11 C12 C13 C14 . . . . 1.0(3) ?
    C12 C13 C14 C15 . . . . -1.3(3) ?
    C13 C14 C15 C10 . . . . 0.0(3) ?
    C11 C10 C15 C14 . . . . 1.4(3) ?
    C9 C10 C15 C14 . . . . -175.34(18) ?
loop_
    _geom_hbond_atom_site_label_D
    _geom_hbond_atom_site_label_H
    _geom_hbond_atom_site_label_A
    _geom_hbond_site_symmetry_A
    _geom_hbond_distance_DH
    _geom_hbond_distance_HA
    _geom_hbond_distance_DA
    _geom_hbond_angle_DHA
    N1 H11 O1 4_565 0.97(2) 1.77(2) 2.7177(19) 165(2)
    N1 H12 O2 4 1.01(2) 1.73(2) 2.7306(19) 170.1(18)
    N1 H13 O2 1_565 0.95(3) 1.85(3) 2.7938(19) 174(2)
    C2 H2B O1 7_546 0.99 2.40 3.375(2) 169.4
    C8 H8 O1 1_565 0.95 2.63 3.539(2) 161.4
    C9 H9 Cg1 6_565 0.95 2.92 3.877(2) 163
_shelx_space_group_comment
;
The symmetry employed for this shelxl refinement is uniquely defined
by the following loop, which should always be used as a source of
symmetry information in preference to the above space-group names.
They are only intended as comments.
;
_shelx_estimated_absorpt_T_min     0.992
_shelx_estimated_absorpt_T_max     0.998
_shelx_hkl_file
;
   4   0   0  246.08   18.70
  -4   0   0  250.57   18.70
  -4   0   0  253.27   18.80
   4   0   0  236.18   18.70
   6   0   0 4576.64  337.77
  -8   0   0  207.88   16.80
   8   0   0  215.68   16.90
   8   0   0  218.48   17.00
  10   0   0  794.62   62.59
  10   0   0  814.12   62.49
 -10   0   0  925.41   62.69
 -10   0   0  791.82   62.39
 -12   0   0   10.80    3.00
  12   0   0   10.10    3.00
 -12   0   0   14.90    3.90
  12   0   0   16.80    4.30
 -14   0   0  312.47   26.10
 -14   0   0  382.56   26.80
  14   0   0  297.67   26.50
  14   0   0  338.67   26.40
  16   0   0   34.70    6.60
 -16   0   0   60.49    7.10
 -16   0   0   46.40    6.30
  16   0   0   50.49    6.70
  18   0   0  273.47   21.40
 -18   0   0  259.97   21.00
  18   0   0  226.18   21.40
  20   0   0  296.07   23.90
  20   0   0  249.78   24.00
 -20   0   0  302.57   23.60
 -22   0   0   37.60    6.10
  22   0   0   25.40    5.80
 -22   0   0   55.89    8.10
  22   0   0   35.30    8.10
 -24   0   0   34.10    7.10
  24   0   0   16.20    5.80
  26   0   0   19.60    5.80
 -26   0   0   46.40    8.40
 -26   0   0   25.00    6.00
 -28   0   0   19.40    6.20
 -28   0   0   22.50    9.50
  28   0   0   20.00    6.70
   1  -1   0   55.19    5.40
  -1  -1   0   64.99    4.90
  -1  -1   0   54.09    5.30
  -1   1   0   65.89    5.50
   1   1   0   74.39    5.00
   1   1   0   57.39    5.50
   3  -1   0  905.51   63.59
   3  -1   0  764.42   64.09
  -3  -1   0  875.21   63.99
  -3   1   0  816.02   63.59
   3   1   0  902.81   63.99
  -3   1   0  857.11   64.19
   3   1   0  899.91   63.79
   5  -1   0  605.54   45.00
  -5  -1   0  649.64   45.20
   5  -1   0  534.65   45.40
  -5  -1   0  601.04   45.20
  -5   1   0  579.64   44.90
   5   1   0  602.34   45.20
   5   1   0  652.33   45.30
  -5   1   0  606.44   45.50
  -7  -1   0  368.96   27.40
   7  -1   0  357.46   27.40
  -7  -1   0  383.16   27.40
   7  -1   0  327.67   27.70
  -7   1   0  348.87   27.10
   7   1   0  372.76   27.40
   7   1   0  399.76   27.40
  -7   1   0  295.07   29.10
   9  -1   0    4.20    3.10
  -9  -1   0    2.50    2.50
   9  -1   0    5.10    2.20
  -9  -1   0    5.40    2.30
   9   1   0    3.70    2.50
  -9   1   0    4.90    3.50
  -9   1   0    3.70    1.90
   9   1   0    3.90    2.50
  11  -1   0  261.37   20.70
 -11  -1   0  258.57   20.90
  11  -1   0  222.98   21.10
 -11  -1   0  267.17   20.90
  11   1   0  266.97   21.00
 -11   1   0  287.07   21.60
  11   1   0  278.47   21.00
 -11   1   0  249.58   20.50
  13  -1   0   37.10    6.30
 -13  -1   0   46.50    5.90
 -13  -1   0   42.90    5.80
  13  -1   0   39.50    5.70
 -13   1   0   47.30    6.50
  13   1   0   44.50    6.00
 -13   1   0   44.60    5.30
 -15  -1   0  154.48   13.80
 -15  -1   0  166.08   14.00
  15  -1   0  165.18   13.80
  15  -1   0  138.39   14.30
  15   1   0  157.68   14.00
 -15   1   0  171.98   14.60
  15   1   0  161.68   14.00
 -15   1   0  149.09   13.40
  17  -1   0    6.70    3.10
  17  -1   0    0.80    4.00
 -17  -1   0    2.60    3.20
 -17  -1   0    1.30    3.20
  17   1   0    1.50    3.60
 -17   1   0    0.90    2.30
  17   1   0    7.00    3.80
 -17   1   0    3.50    4.00
 -19  -1   0    0.90    3.30
  19  -1   0    3.90    4.70
  19  -1   0   -0.20    3.40
 -19   1   0   -3.00    2.30
  19   1   0   -3.40    3.40
  19   1   0    0.20    4.30
 -19   1   0    1.60    4.40
  21  -1   0   -3.60    4.60
 -21  -1   0    2.20    3.60
  21  -1   0    0.20    3.40
 -21  -1   0   -0.40    3.60
  21   1   0   -1.90    4.40
  21   1   0   -2.50    3.80
 -21   1   0    4.30    4.70
 -21   1   0   -3.30    2.80
  23  -1   0   47.40    7.60
 -23  -1   0   47.40    7.80
 -23  -1   0   33.80    6.40
 -23   1   0   47.40    8.40
  23   1   0   39.20   11.80
 -23   1   0   41.80    7.00
  23   1   0   27.60    6.30
 -25  -1   0   10.00    5.30
  25  -1   0   12.80    4.60
 -25  -1   0   24.20    6.20
  25   1   0   28.90    7.10
 -25   1   0   24.60    9.90
 -27  -1   0    5.80    4.30
 -27  -1   0   -1.90    4.60
  27  -1   0    3.10    4.90
 -27   1   0    2.60    4.60
  27   1   0    4.20    4.90
 -27   1   0    2.60    4.80
   0  -2   0   72.59    7.20
   0  -2   0   82.39    5.90
   0   2   0   69.39    6.90
  -2  -2   0  140.89   10.00
  -2  -2   0  128.59   10.80
   2   2   0  123.69   10.60
  -2   2   0  125.69   10.80
  -2   2   0  112.79   11.00
   4  -2   0  550.64   39.30
  -4  -2   0  499.45   40.20
  -4  -2   0  534.15   39.70
   4   2   0  541.35   40.20
   4   2   0  519.85   39.70
   6  -2   0   29.00    5.70
   6  -2   0   38.20    3.80
  -6  -2   0   27.30    4.80
   6   2   0   36.10    4.50
  -6   2   0   40.90    3.60
  -6   2   0   37.10    3.50
  -6   2   0   42.10    6.20
   6   2   0   38.60    4.80
   8  -2   0   68.99    9.30
  -8  -2   0   76.89    8.60
  -8  -2   0   94.29    8.40
   8  -2   0   96.19    7.80
   8   2   0  102.79    8.60
  -8   2   0   96.79    9.90
  -8   2   0   88.19    7.50
   8   2   0   99.69    8.70
  10  -2   0  160.38   16.00
  10  -2   0  185.38   14.90
 -10  -2   0  174.38   15.40
 -10  -2   0  204.08   15.50
 -10   2   0  200.38   16.60
  10   2   0  206.68   15.60
 -10   2   0  176.48   14.60
  10   2   0  183.58   15.40
 -12  -2   0  153.78   14.40
  12  -2   0  139.69   15.00
  12  -2   0  172.68   14.10
 -12  -2   0  174.98   14.50
  12   2   0  172.18   14.50
 -12   2   0  194.58   15.60
  12   2   0  201.28   15.80
 -12   2   0  165.58   13.80
 -14  -2   0   60.19    7.10
  14  -2   0   53.29    6.50
  14  -2   0   43.30    7.70
 -14  -2   0   52.89    6.70
  14   2   0   61.89    7.10
 -14   2   0   56.49    6.00
 -14   2   0   70.49    8.50
  14   2   0   64.69    7.20
 -16  -2   0   95.29    9.60
  16  -2   0   96.99    9.20
 -16  -2   0   82.69    9.30
  16  -2   0   75.49   10.40
 -16   2   0   83.19    8.60
 -16   2   0  100.69   10.80
  16   2   0  101.69    9.90
  16   2   0   91.49    9.70
  18  -2   0   32.20    7.60
  18  -2   0   28.60    5.20
 -18  -2   0   30.50    5.90
 -18  -2   0   30.30    5.80
  18   2   0   29.40    6.10
 -18   2   0   37.50    7.70
 -18   2   0   26.50    4.70
  18   2   0   35.90    6.70
  20  -2   0  129.09   12.90
 -20  -2   0  141.09   13.40
 -20  -2   0  130.39   13.50
  20  -2   0  110.19   14.40
  20   2   0  132.79   13.70
 -20   2   0  124.19   12.40
 -20   2   0  148.39   13.40
  20   2   0  140.69   15.20
 -20   2   0  162.08   15.00
 -22  -2   0   13.00    4.90
  22  -2   0    7.60    4.50
 -22  -2   0    8.80    4.70
 -22   2   0   10.60    3.90
 -22   2   0   11.60    6.20
  22   2   0    5.60    5.70
  22   2   0   12.90    5.40
 -22   2   0   12.40    4.00
  24  -2   0   -2.40    3.20
 -24  -2   0    0.20    4.20
 -24  -2   0    0.50    3.00
  24   2   0   -1.60    4.00
 -24   2   0    1.70    5.90
 -24   2   0    6.30    4.10
 -26  -2   0    5.40    3.90
 -26  -2   0  -11.70    4.20
  26  -2   0    3.30    5.30
  26   2   0   -2.30    4.40
 -26   2   0    1.30    4.80
 -26   2   0    4.70    3.90
  -1  -3   0   50.39    4.40
   1  -3   0   49.99    3.90
   1  -3   0   51.69    6.50
  -1  -3   0   40.70    6.30
   1  -3   0   47.40    3.90
  -1   3   0   41.10    5.90
   1   3   0   38.30    5.80
  -3  -3   0    1.90    3.00
  -3  -3   0    1.10    1.60
  -3   3   0   -0.90    2.50
  -3   3   0   -6.70    3.50
   3   3   0   -2.30    2.30
  -5  -3   0  368.86   31.80
  -5  -3   0  436.06   31.20
   5  -3   0  409.66   30.40
   5   3   0  447.66   32.00
  -5   3   0  376.46   32.10
  -5   3   0  411.26   32.60
  -7  -3   0    4.00    2.30
  -7  -3   0    8.20    3.30
   7  -3   0    6.30    1.60
  -7   3   0    6.70    4.20
  -7   3   0    7.90    3.30
   7   3   0    5.40    2.20
   7   3   0    7.80    3.10
   9  -3   0   65.49    9.20
   9  -3   0   85.69    7.30
  -9  -3   0   74.69    8.40
   9   3   0   94.09    8.10
  -9   3   0   90.99    7.00
  -9   3   0   79.99    6.80
  -9   3   0   96.99   10.00
   9   3   0   95.59    9.20
  11  -3   0   24.30    5.60
  11  -3   0   18.40    3.10
 -11  -3   0   19.60    4.90
 -11  -3   0   19.30    4.30
  11   3   0   23.80    4.60
 -11   3   0   31.50    6.60
  11   3   0   21.40    3.90
 -11   3   0   19.10    2.80
 -11   3   0   23.30    3.20
  13  -3   0   11.00    5.10
 -13  -3   0   10.00    3.30
  13  -3   0    9.40    2.70
 -13  -3   0    8.90    3.60
  13   3   0    8.30    3.10
 -13   3   0   11.80    2.60
  13   3   0   14.80    4.10
 -13   3   0   13.10    5.60
 -13   3   0    8.00    2.20
 -15  -3   0   58.49    7.50
  15  -3   0   49.99    6.60
  15  -3   0   61.29    9.80
 -15  -3   0   52.09    7.30
 -15   3   0   60.29    6.50
 -15   3   0   51.39    6.10
  15   3   0   65.99    7.90
  15   3   0   59.39    7.70
 -15   3   0   69.99    9.80
  17  -3   0  146.29   15.10
 -17  -3   0  176.68   16.10
  17  -3   0  152.88   17.30
 -17  -3   0  176.18   16.10
 -17   3   0  194.08   15.30
 -17   3   0  209.58   18.00
  17   3   0  190.28   16.40
  17   3   0  165.88   16.10
 -17   3   0  189.78   15.40
  19  -3   0  113.79   11.80
  19  -3   0  105.19   13.70
 -19  -3   0  123.89   12.60
 -19  -3   0  125.19   12.70
 -19   3   0  120.19   11.40
 -19   3   0  142.99   12.00
  19   3   0  119.39   13.10
 -19   3   0  140.09   14.60
  19   3   0  127.29   12.80
  21  -3   0    5.90    3.40
 -21  -3   0   -1.90    4.20
 -21  -3   0    5.60    3.80
 -21   3   0    8.20    5.90
  21   3   0    7.60    5.50
  21   3   0   14.00    4.60
 -21   3   0    6.60    3.20
 -23  -3   0   31.70    6.80
 -23  -3   0   23.10    5.90
 -23   3   0   31.20   10.40
 -23   3   0   25.80    5.20
  23   3   0   24.50    5.40
 -25  -3   0   10.00    4.10
 -25  -3   0   -3.80    4.90
  25  -3   0    1.00    3.70
 -25   3   0   -0.80    5.20
 -25   3   0   -1.20    3.10
  25   3   0   -0.50    4.10
   0  -4   0   41.20    3.70
   0  -4   0   41.00    3.70
   0  -4   0   37.40    6.30
   0   4   0   40.80    6.10
  -2  -4   0   99.69   10.00
  -2  -4   0  100.09    7.90
  -2  -4   0   95.59    7.90
  -2   4   0   92.09    9.70
   2   4   0   91.19    9.70
  -2   4   0   89.99   10.60
  -4  -4   0   96.29    9.90
  -4  -4   0  102.89    8.80
  -4   4   0   85.39   10.60
   4   4   0  102.09    9.80
  -4   4   0   86.39    9.70
  -6  -4   0   93.49    8.50
  -6  -4   0   83.39    9.60
   6   4   0  103.89    9.70
  -6   4   0   97.89   10.90
  -6   4   0   89.69   10.00
  -8  -4   0   16.70    4.50
  -8  -4   0   11.10    3.10
   8  -4   0   16.10    2.20
  -8   4   0   20.60    5.30
   8   4   0   23.80    5.00
  -8   4   0   21.60    6.10
 -10  -4   0   21.10    4.20
 -10  -4   0   22.70    5.40
 -10   4   0   24.80    6.50
  10   4   0   21.80    4.20
 -10   4   0   25.40    7.00
  10   4   0   26.60    5.30
 -12  -4   0    6.80    3.20
  12  -4   0    5.30    2.20
 -12  -4   0    1.50    3.20
  12   4   0    5.50    3.80
  12   4   0    5.10    3.20
 -12   4   0    5.10    5.50
  14  -4   0    5.50    4.90
 -14  -4   0    3.50    3.70
  14  -4   0    3.50    2.40
 -14   4   0    3.00    1.60
 -14   4   0    9.20    5.90
  14   4   0    5.30    3.60
 -14   4   0    3.30    1.60
  14   4   0    8.50    4.30
 -16  -4   0   28.50    6.20
 -16  -4   0   26.40    5.30
  16  -4   0   33.30    8.40
  16  -4   0   24.80    4.40
  16   4   0   28.60    8.40
 -16   4   0   24.70    3.60
 -16   4   0   20.10    3.30
 -16   4   0   28.30    8.20
  16   4   0   20.70    4.70
  18  -4   0    0.20    2.70
 -18  -4   0   -0.70    3.10
 -18  -4   0    2.40    3.40
  18   4   0    1.50    4.50
 -18   4   0   -1.00    2.00
  18   4   0   -1.90    3.00
 -18   4   0   -4.80    5.40
 -20  -4   0   18.40    5.20
 -20  -4   0    4.90    4.20
  20   4   0    6.10    3.80
 -20   4   0   11.80    3.20
 -20   4   0    5.40    6.90
 -22  -4   0   20.70    6.30
  22  -4   0    8.60    3.80
  22   4   0   18.90    5.80
 -22   4   0   16.40    7.70
 -22   4   0   18.40    3.90
  -1  -5   0   72.29    6.40
  -1  -5   0   76.29    6.40
  -1  -5   0   70.89    9.40
   1   5   0   82.09    9.50
  -1   5   0   77.59    9.60
  -1   5   0   76.99   10.90
  -3  -5   0   51.49    8.20
  -3  -5   0   52.99    5.30
  -3  -5   0   47.00    5.20
  -3   5   0   53.79    8.30
   3   5   0   57.69    8.30
  -3   5   0   57.09    9.90
  -5  -5   0   49.10    7.70
  -5  -5   0   41.90    5.20
  -5  -5   0   47.10    5.50
  -5   5   0   51.99    8.50
  -5   5   0   47.40   10.60
   5   5   0   47.50    7.60
  -7  -5   0    4.10    2.60
  -7  -5   0    5.80    2.60
  -7  -5   0    2.90    4.20
  -7   5   0    5.60    5.40
  -7   5   0    6.30    5.00
   7   5   0    7.80    4.10
  -9  -5   0   44.50    8.00
  -9  -5   0   44.60    6.00
  -9   5   0   41.90    9.20
  -9   5   0   68.99   11.40
   9   5   0   54.19    7.70
 -11  -5   0    8.00    4.20
 -11  -5   0    9.80    3.30
 -11  -5   0    6.70    3.00
  11   5   0   14.80    4.70
 -11   5   0   15.60    6.60
 -11   5   0    2.20    6.00
 -13  -5   0    8.90    3.60
 -13  -5   0   11.30    4.60
 -13  -5   0   12.40    4.10
 -13   5   0   23.00    7.60
  13   5   0   13.90    4.70
 -13   5   0    9.50    6.70
 -15  -5   0    4.50    3.50
 -15  -5   0    8.40    4.10
 -15  -5   0    5.20    3.20
 -15   5   0   -0.10    6.70
  15   5   0    8.60    4.40
 -17  -5   0   -3.30    2.30
  17  -5   0    5.10    2.90
 -17  -5   0    6.30    3.70
 -17   5   0    3.50    7.00
 -19  -5   0   -6.20    3.80
 -19  -5   0    2.80    3.40
 -19  -5   0   10.70    4.40
  19  -5   0    1.40    2.80
 -19   5   0  -13.10    5.90
   0   6   0   11.50    6.30
  -2  -6   0   14.70    2.30
  -2  -6   0   10.60    5.50
  -2   6   0   22.80    8.10
  -2   6   0   18.80    7.20
  -4  -6   0    2.90    1.90
  -4  -6   0    3.10    4.30
  -4  -6   0    1.00    2.00
   4   6   0   17.50    9.50
  -4   6   0    9.80    5.00
  -4   6   0    1.50    5.30
  -6  -6   0    2.10    4.60
  -6  -6   0   -1.90    2.20
  -6  -6   0    0.80    2.00
  -6   6   0    1.80    5.40
   6   6   0    7.70    4.10
  -6   6   0    9.00    5.00
  -8  -6   0    1.30    2.30
  -8  -6   0   -2.30    2.20
  -8  -6   0    0.20    3.60
  -8   6   0   -1.70    5.60
  -8   6   0    7.90    5.50
 -10  -6   0    6.50    4.20
 -10  -6   0    6.20    3.30
 -10  -6   0    7.70    2.90
 -10   6   0    4.80    6.90
  10   6   0   22.70    5.40
 -12  -6   0   19.60    4.70
 -12  -6   0   27.80    6.40
 -12  -6   0   24.10    4.60
 -12   6   0   32.00    9.70
 -14  -6   0   40.30    6.80
 -14  -6   0   51.89    8.00
 -14  -6   0   53.89    7.70
 -14   6   0   41.30   11.90
  -1   7   0    0.80    4.60
   1   7   0   11.30    5.30
  -3   7   0    0.80    5.30
   3   7   0   17.50    5.20
  -5  -7   0    2.10    4.70
  -5   7   0    3.70    6.20
 -28   0   1    3.00    4.30
  28   0  -1   -3.00    3.90
 -28   0   1    0.00    3.70
  26   0  -1    1.40    4.50
 -26   0   1   -9.60    3.50
 -26   0   1    1.50    3.50
 -24   0   1   -4.80    3.20
 -24   0   1    2.40    4.40
 -24   0   1    2.80    3.90
  24   0  -1   -2.30    4.40
  22   0  -1   -1.80    3.70
 -22   0   1    0.70    4.10
 -22   0   1   -0.20    3.00
  22   0  -1   -3.30    4.90
  20   0  -1   -2.60    4.40
 -20   0   1   -4.60    2.80
 -20   0   1    0.20    3.70
  20   0  -1   -7.00    2.90
  18   0  -1   -0.10    2.90
 -18   0   1   -1.70    2.90
 -18   0   1    1.10    3.30
  18   0  -1   -1.80    4.00
  16   0  -1    1.10    3.30
  16   0  -1   -1.30    2.40
 -16   0   1   -2.30    2.80
 -16   0   1   -0.80    2.20
 -14   0   1   -3.10    2.20
 -14   0   1   -1.10    2.80
  14   0  -1   -2.20    2.30
  14   0  -1   -1.50    3.00
 -12   0   1    1.90    2.50
  12   0  -1   -1.40    2.90
  12   0  -1    0.30    3.20
 -12   0   1    0.00    3.00
  10   0  -1    4.30    2.70
 -10   0   1    0.80    2.40
 -10   0   1   -0.40    1.80
  10   0  -1    0.40    2.00
   8   0  -1    0.50    2.00
  -8   0   1   -0.30    1.60
   8   0  -1   -1.20    1.60
  -8   0   1   -0.30    1.70
  -6   0   1   -0.90    1.60
   6   0  -1    2.70    1.90
   6   0  -1    0.60    1.60
  -6   0   1   -0.90    1.40
  -4   0   1   -0.20    1.10
   4   0  -1    0.80    1.00
   4   0  -1    0.20    1.20
  -4   0   1   -1.70    0.80
   2   0   1   -0.20    0.60
  -2   0  -1   -0.10    0.60
   2   0   1   -0.20    0.40
  -2   0  -1    0.30    0.60
  -4   0  -1    1.20    1.50
  -4   0  -1    0.50    1.80
   4   0   1    1.60    1.90
   4   0   1    0.30    1.40
  -6   0  -1    2.00    2.00
   6   0   1    1.60    1.50
   6   0   1    1.10    2.00
  -6   0  -1   -1.10    1.40
  -8   0  -1    0.40    2.20
   8   0   1    0.80    2.40
  -8   0  -1   -0.10    1.70
   8   0   1    0.50    1.70
  10   0   1   -3.00    4.60
  10   0   1    1.30    3.30
 -10   0  -1    3.80    3.20
 -10   0  -1    0.70    2.20
  12   0   1    4.50    3.50
  12   0   1   -2.90    2.40
 -12   0  -1    0.30    2.50
 -12   0  -1    0.30    3.20
  14   0   1   -0.60    3.20
  14   0   1   -0.30    2.40
 -14   0  -1   -0.10    2.30
 -14   0  -1   -0.10    2.80
  16   0   1   -1.10    2.70
 -16   0  -1    1.50    3.30
 -16   0  -1   -5.10    3.10
  16   0   1    1.30    3.60
 -18   0  -1   -2.20    3.10
 -18   0  -1    1.20    3.50
  18   0   1    1.60    3.90
  18   0   1    0.70    4.50
  20   0   1   -3.30    5.70
 -20   0  -1   -5.20    3.10
 -20   0  -1    1.20    4.20
  20   0   1   -1.00    4.00
 -22   0  -1   -1.30    4.20
  22   0   1   -3.60    3.80
  22   0   1   -3.90    4.90
 -22   0  -1   -0.10    3.60
 -24   0  -1    7.10    4.90
 -24   0  -1   -0.10    3.60
  24   0   1   -3.40    4.30
 -26   0  -1    5.80    4.70
  26   0   1   -3.00    4.60
 -27  -1   1    2.50    5.20
 -27  -1   1    5.20    4.40
  27  -1  -1    8.20    4.90
 -27  -1   1    3.90    4.60
  27   1  -1   -1.00    4.70
 -27   1   1    5.20    5.10
 -27   1   1    2.20    3.60
 -25  -1   1    1.20    3.80
  25  -1  -1   -0.10    3.80
 -25  -1   1   -1.20    4.30
 -25  -1   1   -5.40    3.30
  25   1  -1   -0.50    4.10
 -25   1   1    2.30    4.80
 -25   1   1    4.50    3.20
 -25   1   1    2.30    5.30
  23  -1  -1    3.90    4.60
 -23  -1   1    6.70    4.30
 -23  -1   1    6.10    4.30
  23  -1  -1    2.70    5.40
 -23   1   1    1.10    4.60
 -23   1   1    6.20    4.10
  23   1  -1   -0.30    5.20
  23   1  -1    2.20    3.70
 -23   1   1    2.30    4.00
 -21  -1   1    7.00    4.30
 -21  -1   1   -1.80    3.40
  21  -1  -1    0.00    3.70
  21  -1  -1   -5.00    4.80
  21   1  -1   -3.40    3.30
 -21   1   1    5.00    4.60
 -21   1   1    4.60    4.00
 -21   1   1    0.00    2.80
 -19  -1   1    1.40    3.50
 -19  -1   1    0.50    3.10
  19  -1  -1    0.20    4.40
  19  -1  -1    0.60    2.90
 -19   1   1    0.20    3.00
  19   1  -1    2.60    3.30
  19   1  -1    1.70    4.20
 -19   1   1    0.10    4.10
  17  -1  -1   64.59    7.70
  17  -1  -1   51.09    8.20
 -17  -1   1   72.99    7.90
 -17  -1   1   69.29    8.00
  17   1  -1   67.89    8.00
  17   1  -1   66.19    8.00
 -17   1   1   62.29    7.30
 -17   1   1   80.29    8.80
  15  -1  -1  202.78   16.90
  15  -1  -1  166.38   17.20
 -15  -1   1  201.78   17.00
 -15  -1   1  220.48   17.20
  15   1  -1  214.68   17.20
 -15   1   1  228.88   17.60
 -15   1   1  197.58   16.60
  15   1  -1  185.58   17.10
  13  -1  -1    8.10    2.70
  13  -1  -1    8.10    3.80
 -13  -1   1    5.30    3.00
 -13  -1   1    4.60    2.80
  13   1  -1    8.10    3.40
 -13   1   1    6.70    2.30
 -13   1   1    9.60    3.80
  13   1  -1    6.00    2.90
 -11  -1   1  239.68   19.20
  11  -1  -1  236.58   19.00
  11  -1  -1  211.28   19.50
 -11  -1   1  245.38   19.30
 -11   1   1  267.57   19.80
 -11   1   1  226.38   18.80
  11   1  -1  237.48   19.30
  11   1  -1  247.68   19.30
  -9  -1   1  754.82   57.89
   9  -1  -1  695.83   57.99
   9  -1  -1  750.82   57.59
  -9  -1   1  798.22   57.89
  -9   1   1  846.42   58.19
   9   1  -1  763.92   57.79
  -9   1   1  738.33   57.49
   9   1  -1  813.42   57.89
   7  -1  -1  120.99   11.70
  -7  -1   1  137.79   11.50
  -7  -1   1  141.69   11.50
   7  -1  -1  130.59   11.20
  -7   1   1  160.78   11.30
   7   1  -1  141.79   11.50
  -7   1   1  149.99   11.90
  -7   1   1  142.49   11.20
   7   1  -1  148.09   11.50
  -5  -1   1   13.50    2.20
  -5  -1   1   15.70    2.70
   5  -1  -1   14.60    2.00
   5  -1  -1   16.00    3.00
   5   1  -1   15.60    2.60
  -5   1   1   17.30    3.10
  -5   1   1   16.20    2.20
  -5   1   1   17.10    2.10
   5   1  -1   22.60    2.60
   3  -1  -1  199.98   14.60
  -3  -1   1  177.28   15.10
   3  -1  -1  203.98   14.60
   3  -1  -1  170.38   15.10
  -3   1   1  194.28   15.10
  -3   1   1  206.78   14.50
   3   1  -1  199.98   15.20
  -3   1   1  198.98   14.50
   1  -1  -1    0.70    0.50
  -1  -1   1    0.00    0.70
  -1  -1   1   -2.00    1.30
   1  -1  -1    0.20    1.30
   1   1  -1   -0.30    0.70
  -1   1   1    0.20    0.50
  -1   1   1    0.60    1.20
   1   1  -1   -1.70    1.40
  -1  -1  -1 1317.27   92.59
   1  -1   1 1219.98   92.29
  -1   1  -1 1158.78   92.99
  -1   1  -1 1246.58   92.29
   1   1   1 1352.76   92.59
  -1   1  -1 1210.98   92.89
   3  -1   1  718.13   60.99
  -3  -1  -1  843.52   60.69
   3  -1   1  815.12   60.49
   3   1   1  895.61   60.69
   3   1   1  894.21   60.69
  -3   1  -1  780.42   61.09
  -3   1  -1  765.62   60.39
   5  -1   1   21.20    2.60
   5  -1   1   21.10    3.80
  -5  -1  -1   16.40    2.70
  -5  -1  -1   20.60    2.60
  -5   1  -1   17.20    2.50
  -5   1  -1   17.10    3.60
   5   1   1   18.40    2.70
   5   1   1   21.60    2.90
   7  -1   1  309.97   27.80
  -7  -1  -1  371.86   27.40
   7  -1   1  385.56   27.40
   7   1   1  378.66   27.40
   7   1   1  367.66   27.50
  -7   1  -1  364.96   28.00
  -7   1  -1  332.07   27.20
  -9  -1  -1  398.66   29.40
  -9  -1  -1  383.06   29.40
   9  -1   1  387.86   29.20
   9  -1   1  323.97   29.80
  -9   1  -1  409.76   30.10
   9   1   1  391.96   29.40
  -9   1  -1  365.46   29.10
   9   1   1  386.66   29.50
 -11  -1  -1   50.89    6.10
  11  -1   1   37.60    6.60
  11  -1   1   48.90    5.90
 -11  -1  -1   50.49    6.00
 -11   1  -1   50.69    7.10
 -11   1  -1   47.00    5.50
  11   1   1   41.90    6.10
  11   1   1   46.10    6.10
 -13  -1  -1   -1.40    2.50
  13  -1   1    3.30    3.50
 -13  -1  -1    0.30    2.70
  13  -1   1    3.50    2.70
 -13   1  -1    0.80    3.50
  13   1   1    2.00    2.80
  13   1   1    3.90    3.20
 -15  -1  -1    5.00    3.10
  15  -1   1    4.60    2.80
  15  -1   1    2.70    3.60
 -15  -1  -1    1.70    2.90
 -15   1  -1    6.10    2.50
 -15   1  -1    7.60    4.30
  15   1   1    5.90    3.60
  15   1   1    2.10    2.80
  17  -1   1   31.80    6.90
 -17  -1  -1   31.20    5.30
 -17  -1  -1   41.80    6.50
  17  -1   1   24.80    4.90
  17   1   1   33.40    5.90
  17   1   1   39.70    6.70
 -17   1  -1   34.40    5.40
 -19  -1  -1   11.60    3.80
 -19  -1  -1    7.80    4.30
  19  -1   1   11.50    4.10
  19  -1   1    5.90    5.00
  19   1   1    1.80    4.80
 -19   1  -1    6.60    3.30
  19   1   1    6.70    4.20
 -19   1  -1    8.40    5.10
 -21  -1  -1   46.00    7.40
 -21  -1  -1   37.30    7.00
  21  -1   1   29.70    6.60
  21  -1   1   27.50    7.70
 -21   1  -1   54.79    8.50
 -21   1  -1   33.10    5.80
  21   1   1   33.80    6.70
  21   1   1   37.70    7.90
 -23  -1  -1   -1.40    3.70
  23  -1   1    0.30    4.30
 -23  -1  -1   -0.60    3.90
  23   1   1   -2.80    3.90
 -23   1  -1   -1.50    3.40
 -23   1  -1   -1.70    4.20
  25  -1   1   -4.10    3.60
 -25  -1  -1   -0.10    4.30
  25   1   1   -1.80    4.90
 -25   1  -1   -3.70    4.80
  27  -1   1   -5.00    3.70
 -27  -1  -1    1.70    5.10
 -27  -1  -1    8.70    4.40
 -27   1  -1    8.00    7.90
 -27   1  -1   12.40    4.60
  27   1   1    8.60    5.60
  26  -2  -1    0.80    5.20
 -26  -2   1    3.90    5.40
 -26  -2   1   16.70    4.90
 -26  -2   1   10.10    4.70
  26   2  -1   -2.40    4.50
 -26   2   1    8.70    3.80
 -26   2   1    4.90    5.80
  24  -2  -1    3.80    3.60
 -24  -2   1    7.60    4.40
 -24  -2   1    1.70    4.80
 -24   2   1    4.80    5.50
 -24   2   1    5.10    3.80
  24   2  -1    3.10    4.70
  22  -2  -1   13.00    4.40
 -22  -2   1   19.30    8.40
 -22  -2   1   15.30    4.80
  22  -2  -1   11.40    6.70
 -22   2   1    9.90    3.80
  22   2  -1    6.80    4.60
 -22   2   1   13.20    4.40
 -22   2   1   10.50    5.90
  22   2  -1    8.50    5.70
 -20  -2   1    5.10    3.80
  20  -2  -1    5.00    3.50
  20  -2  -1   -1.20    5.40
 -20  -2   1    8.40    4.30
 -20   2   1    1.50    3.70
  20   2  -1    3.30    6.60
 -20   2   1    2.90    3.20
  20   2  -1    2.80    3.70
 -20   2   1    3.90    5.20
 -18  -2   1    8.00    4.00
 -18  -2   1   17.50    4.90
  18  -2  -1   13.00    4.30
  18  -2  -1    7.90    5.40
  18   2  -1   17.50    5.20
 -18   2   1   12.60    4.00
 -18   2   1    9.50    3.10
 -18   2   1   11.70    5.70
  18   2  -1   20.20    7.80
 -16  -2   1   18.00    4.40
  16  -2  -1   14.50    5.40
 -16  -2   1   18.60    4.70
  16  -2  -1   12.20    3.60
 -16   2   1   24.40    6.00
  16   2  -1   11.90    3.80
 -16   2   1   13.30    3.20
  16   2  -1   23.50    4.70
 -14  -2   1    0.10    2.40
  14  -2  -1    3.20    3.60
 -14  -2   1    3.00    2.90
  14  -2  -1   -0.30    2.30
 -14   2   1    0.30    2.00
 -14   2   1    2.80    1.90
  14   2  -1   -0.80    2.60
  14   2  -1   -0.90    2.70
 -14   2   1    1.80    3.80
 -12  -2   1   21.80    4.10
  12  -2  -1   16.70    3.20
  12  -2  -1   18.60    7.00
 -12  -2   1   12.90    3.60
 -12   2   1   11.20    2.60
 -12   2   1   13.20    2.50
 -12   2   1   22.80    5.10
  12   2  -1   13.10    3.30
 -10  -2   1  212.58   18.30
 -10  -2   1  234.08   18.30
  10  -2  -1  219.08   17.70
  10  -2  -1  192.18   18.80
  10   2  -1  224.08   18.20
 -10   2   1  235.48   19.20
  10   2  -1  247.78   18.50
 -10   2   1  234.98   17.70
 -10   2   1  226.78   17.50
   8  -2  -1    1.60    1.70
   8  -2  -1    9.60    4.20
  -8  -2   1    2.10    2.90
  -8  -2   1    6.90    3.10
   8   2  -1    6.30    2.60
  -8   2   1    6.10    4.00
  -8   2   1    3.40    1.70
   8   2  -1    0.90    2.80
  -8   2   1    4.00    1.60
   6  -2  -1   48.60    4.40
   6  -2  -1   37.40    6.00
  -6  -2   1   40.60    5.50
   6   2  -1   52.79    5.70
   6   2  -1   52.69    5.20
  -6   2   1   49.60    6.20
  -6   2   1   48.10    4.10
  -6   2   1   51.89    4.20
  -4  -2   1   31.70    5.10
  -4  -2   1   47.30    4.30
   4   2  -1   44.30    5.00
  -4   2   1   42.90    4.80
  -4   2   1   40.30    5.20
  -2  -2   1  252.97   20.10
  -2  -2   1  280.77   19.20
  -2   2   1  242.68   19.80
   2   2  -1  250.07   20.00
  -2   2   1  241.18   20.10
   0  -2  -1  512.25   39.50
   0  -2   1  533.55   38.70
   0  -2   1  491.15   39.70
   0  -2  -1  547.55   38.70
   0   2   1  532.15   39.50
   0   2  -1  509.75   39.70
  -2  -2  -1  179.68   12.70
  -2  -2  -1  149.69   13.10
   2  -2   1  156.18   12.30
   2   2   1  166.08   13.10
   2   2   1  168.98   12.60
  -2   2  -1  154.98   13.50
  -4  -2  -1  670.23   52.09
   4  -2   1  689.63   51.29
  -4  -2  -1  718.73   51.79
   4   2   1  716.83   51.69
   4   2   1  751.02   52.09
  -4   2  -1  646.74   51.19
  -4   2  -1  651.53   52.59
   6  -2   1  339.27   24.70
  -6  -2  -1  334.77   25.40
   6  -2   1  269.37   25.90
  -6   2  -1  312.37   24.60
  -6   2  -1  322.87   26.20
   6   2   1  365.06   25.40
   6   2   1  336.07   25.10
  -8  -2  -1  128.49   11.30
   8  -2   1  105.39   12.20
   8  -2   1  136.49   10.80
  -8  -2  -1  130.89   11.40
   8   2   1  136.09   11.40
  -8   2  -1  138.59   12.80
  -8   2  -1  124.99   10.60
   8   2   1  145.19   11.40
 -10  -2  -1  270.07   21.30
  10  -2   1  255.97   20.70
  10  -2   1  234.58   22.60
 -10  -2  -1  270.57   21.20
  10   2   1  265.57   21.20
 -10   2  -1  291.27   22.40
 -10   2  -1  224.18   21.10
  10   2   1  300.37   21.30
  12  -2   1   34.70    6.70
  12  -2   1   40.80    5.40
 -12  -2  -1   44.10    5.90
 -12  -2  -1   44.70    5.60
 -12   2  -1   44.70    7.10
  12   2   1   48.20    6.10
 -12   2  -1   43.00    5.00
  12   2   1   51.19    5.90
 -14  -2  -1   80.09    8.60
  14  -2   1   77.99    8.10
 -14  -2  -1   81.09    8.30
  14  -2   1   65.09    9.30
 -14   2  -1   87.89    9.90
  14   2   1   80.89    8.60
  14   2   1   80.99    8.60
 -14   2  -1   75.29    7.60
 -16  -2  -1    9.40    3.80
  16  -2   1   11.20    3.60
 -16  -2  -1    8.20    3.90
  16  -2   1    2.10    4.60
 -16   2  -1    5.30    5.40
  16   2   1   10.00    3.70
 -16   2  -1    9.30    2.80
  16   2   1    7.30    4.10
  18  -2   1   88.39    9.70
 -18  -2  -1   92.79   10.20
 -18  -2  -1   97.29    9.90
  18  -2   1   66.59   10.90
 -18   2  -1  102.39   11.70
  18   2   1   89.79   10.50
  18   2   1   92.89   10.30
 -18   2  -1   81.69    9.00
 -20  -2  -1   22.70    5.30
 -20  -2  -1   11.40    4.30
  20  -2   1   16.90    4.80
  20  -2   1   19.10    6.80
  20   2   1   19.70    5.70
 -20   2  -1   17.70    6.50
  20   2   1   11.50    5.70
 -20   2  -1   14.20    4.10
  22  -2   1    9.40    4.50
 -22  -2  -1   13.40    5.60
 -22  -2  -1   16.10    5.30
  22   2   1    7.30    4.80
 -22   2  -1   18.90    6.90
  22   2   1   12.00    8.80
  24  -2   1   -4.00    3.30
 -24  -2  -1    6.80    4.20
 -24  -2  -1    1.50    4.30
 -24   2  -1   -3.20    4.90
 -24   2  -1    1.80    3.80
  24   2   1   -0.80    4.10
 -26  -2  -1   -4.70    4.80
  26  -2   1    2.00    4.00
 -26  -2  -1    8.10    4.30
 -26   2  -1    0.80    6.30
 -26   2  -1    7.50    4.10
  26   2   1    0.20    5.30
  25  -3  -1    0.60    3.50
 -25  -3   1   14.20    4.50
 -25  -3   1    8.70    4.30
 -25  -3   1   -7.00    3.90
 -25   3   1    8.20    4.10
  25   3  -1    2.00    4.80
 -25   3   1    7.90    6.40
 -23  -3   1   14.60    5.70
 -23  -3   1   15.60    5.10
 -23  -3   1   14.70    5.70
  23  -3  -1   10.20    4.60
  23   3  -1    5.60    4.00
 -23   3   1   20.10    7.10
 -23   3   1   15.30    4.30
 -21  -3   1   17.90    5.70
 -21  -3   1   18.00    5.20
  21  -3  -1   14.10    4.50
 -21   3   1   29.20    7.60
  21   3  -1   14.30    5.40
 -21   3   1   10.70    3.80
  21   3  -1   19.60    6.40
 -19  -3   1   61.09    7.90
 -19  -3   1   49.80    7.40
  19  -3  -1   58.19   10.30
  19  -3  -1   48.20    7.20
  19   3  -1   62.49    8.50
 -19   3   1   52.49    6.60
 -19   3   1   57.99    7.20
 -19   3   1   62.59   10.10
  19   3  -1   60.89    8.40
 -17  -3   1   61.79    8.10
  17  -3  -1   51.39    9.40
  17  -3  -1   55.39    6.90
 -17  -3   1   54.09    7.50
  17   3  -1   59.19    8.30
 -17   3   1   68.49    9.80
 -17   3   1   50.19    6.60
 -17   3   1   47.50    7.00
  17   3  -1   59.89    7.90
 -15  -3   1  150.48   13.90
  15  -3  -1  132.29   15.10
  15  -3  -1  140.89   13.10
 -15  -3   1  148.59   14.10
  15   3  -1  140.29   13.80
 -15   3   1  144.59   12.70
 -15   3   1  177.38   16.80
  15   3  -1  180.68   14.40
 -15   3   1  172.98   13.10
  13  -3  -1    1.40    2.10
  13  -3  -1    0.00    4.10
 -13  -3   1    4.60    2.70
 -13  -3   1    0.40    2.80
 -13   3   1    7.10    4.80
 -13   3   1    2.40    1.90
  13   3  -1    4.30    3.30
  13   3  -1    2.20    2.80
 -13   3   1    2.20    1.70
  11  -3  -1    3.10    1.80
 -11  -3   1    2.60    2.80
  11  -3  -1    4.10    4.00
 -11   3   1    1.60    1.30
  11   3  -1    1.90    2.70
 -11   3   1    4.50    1.60
 -11   3   1    2.50    4.10
  11   3  -1    1.00    2.40
   9  -3  -1    7.60    2.00
  -9  -3   1    6.60    3.10
   9  -3  -1   11.00    4.80
   9   3  -1    8.40    2.80
  -9   3   1    7.60    4.30
  -9   3   1    8.50    1.30
   9   3  -1    9.60    5.20
  -9   3   1    6.60    1.20
  -7  -3   1  142.59   13.90
   7  -3  -1  157.48   12.30
  -7  -3   1  160.08   13.20
   7   3  -1  169.18   13.90
  -7   3   1  177.08   14.80
  -7   3   1  157.08   14.10
  -5  -3   1   70.59    6.50
  -5  -3   1   60.29    7.40
  -5   3   1   65.89    7.30
  -5   3   1   65.59    8.00
   5   3  -1   72.89    7.50
  -3  -3   1   -1.70    1.30
  -3  -3   1    0.30    1.60
  -3  -3   1   -1.70    2.70
  -3   3   1   -0.70    2.20
   3   3  -1   -2.20    2.60
  -3   3   1   -6.20    3.40
   1  -3  -1   50.59    6.20
  -1  -3   1   46.10    4.20
  -1  -3   1   48.40    4.20
  -1  -3   1   39.70    6.30
   1  -3  -1   48.90    3.90
  -1   3   1   37.70    5.60
   1   3  -1   37.30    5.90
   1  -3   1   17.20    4.60
  -1  -3  -1   19.40    4.40
  -1  -3  -1   21.10    2.90
   1  -3   1   23.60    2.40
  -1   3  -1   20.90    4.60
   1   3   1   26.70    4.40
  -3  -3  -1  113.79    9.50
  -3  -3  -1  113.79   10.60
   3  -3   1  118.79    8.80
  -3   3  -1  106.89   11.90
   3   3   1  116.39   10.40
   3   3   1  119.79    9.40
  -3   3  -1  111.29   10.90
   5  -3   1  205.38   15.80
  -5  -3  -1  213.48   16.60
  -5  -3  -1  202.68   17.30
  -5   3  -1  193.48   17.60
   5   3   1  235.58   17.20
  -5   3  -1  196.48   18.40
   5   3   1  211.88   16.40
  -7  -3  -1   87.19    8.70
   7  -3   1   88.19    7.40
  -7  -3  -1   89.59    8.20
  -7   3  -1   85.19    7.10
  -7   3  -1   81.59    9.70
   7   3   1   92.59    9.00
   7   3   1  104.09    8.70
  -7   3  -1   86.59   10.10
  -7   3  -1   89.79    7.00
  -9  -3  -1   31.00    5.10
   9  -3   1   25.30    3.70
   9  -3   1   24.40    6.00
   9   3   1   33.10    4.80
  -9   3  -1   27.20    3.30
  -9   3  -1   34.10    6.70
   9   3   1   30.40    4.30
  -9   3  -1   29.60    3.20
  11  -3   1    1.80    2.00
 -11  -3  -1    2.40    2.40
 -11  -3  -1    2.50    2.70
  11  -3   1    1.80    3.80
  11   3   1    4.50    2.60
 -11   3  -1    1.50    1.40
 -11   3  -1    2.10    1.70
 -11   3  -1    5.20    4.50
  11   3   1    1.70    2.60
 -13  -3  -1    1.70    2.90
  13  -3   1   -2.80    4.10
 -13  -3  -1    0.60    2.80
 -13   3  -1    2.20    2.00
  13   3   1   -0.10    2.90
 -13   3  -1    2.40    2.10
 -13   3  -1   -1.90    4.60
  13   3   1    4.80    3.10
 -15  -3  -1  199.28   16.90
  15  -3   1  188.48   16.10
 -15  -3  -1  185.78   16.70
  15  -3   1  155.48   17.80
 -15   3  -1  201.98   18.60
  15   3   1  205.78   17.10
 -15   3  -1  216.78   16.20
  15   3   1  184.98   16.80
 -15   3  -1  186.98   15.70
 -17  -3  -1   40.80    6.50
 -17  -3  -1   42.00    6.40
  17  -3   1   31.00    5.50
  17  -3   1   24.90    7.20
 -17   3  -1   42.30    5.80
  17   3   1   44.10    7.00
  17   3   1   41.00    7.00
 -17   3  -1   26.50    4.70
 -17   3  -1   42.50    9.10
 -19  -3  -1   77.39    9.40
 -19  -3  -1   90.79   10.10
  19  -3   1   62.19   11.50
  19  -3   1   66.39    8.70
 -19   3  -1   80.99    8.90
 -19   3  -1   92.39   12.30
 -19   3  -1   86.79   10.80
  19   3   1   83.99   10.10
  19   3   1   79.39   10.00
 -21  -3  -1    5.50    4.10
 -21  -3  -1    1.10    4.20
  21  -3   1   10.10    3.60
 -21   3  -1    5.80    3.30
  21   3   1   16.20    7.40
 -21   3  -1    8.00    6.70
 -23  -3  -1    7.90    4.00
  23  -3   1   -1.40    3.00
 -23  -3  -1   -8.50    6.70
 -23   3  -1   -2.50    5.40
  23   3   1    2.40    4.20
 -23   3  -1    3.10    3.10
  25  -3   1    2.30    4.40
 -25  -3  -1   -9.00    5.00
 -25  -3  -1    6.50    3.70
 -25   3  -1    4.50    3.60
  25   3   1    1.40    4.70
 -22  -4   1    5.50    5.30
  22  -4  -1   -1.20    2.70
 -22  -4   1    4.90    3.60
 -22  -4   1   -2.90    3.50
 -22   4   1   -3.80    5.50
  22   4  -1    6.10    4.30
 -22   4   1    4.90    2.60
  20  -4  -1   -0.30    2.70
 -20  -4   1   11.80    4.90
 -20  -4   1    8.00    4.50
 -20  -4   1    2.00    3.40
 -20   4   1    3.00    6.30
 -20   4   1    6.90    2.60
  20   4  -1    1.90    3.80
 -18  -4   1   44.80    7.80
  18  -4  -1   49.40    6.60
 -18  -4   1   41.10    7.20
 -18  -4   1   63.79    8.30
  18  -4  -1   60.99   10.00
  18   4  -1   66.29    8.70
  18   4  -1   52.39    8.10
 -18   4   1   69.99   10.80
 -18   4   1   57.29    6.00
  16  -4  -1   28.90    7.90
 -16  -4   1   23.40    5.10
  16  -4  -1   19.30    3.60
 -16  -4   1   14.80    5.00
 -16   4   1   15.00    2.70
 -16   4   1   25.80    7.50
  16   4  -1   14.80    4.40
 -16   4   1   19.20    2.90
  14  -4  -1   19.60    3.50
 -14  -4   1   27.10    5.90
  14  -4  -1   19.90    6.50
 -14   4   1   28.80    7.80
 -14   4   1   15.50    2.40
  14   4  -1   34.00    6.00
 -14   4   1   21.10    2.60
  12  -4  -1  132.79   11.70
 -12  -4   1  125.59   13.40
 -12  -4   1  138.59   12.90
 -12   4   1  157.98   15.70
  12   4  -1  169.28   14.00
 -10  -4   1   24.10    4.20
 -10  -4   1   29.00    5.90
 -10  -4   1   26.00    4.60
 -10   4   1   35.70    7.10
 -10   4   1   33.70    7.20
  10   4  -1   32.30    5.90
  -8  -4   1    3.80    3.40
  -8  -4   1    3.90    2.40
  -8  -4   1    1.80    2.10
  -8   4   1    6.70    3.80
  -8   4   1    8.20    4.60
   8   4  -1    5.20    3.50
  -6  -4   1   36.80    4.60
  -6  -4   1   38.20    4.90
  -6  -4   1   32.20    6.30
  -6   4   1   50.49    7.50
   6   4  -1   37.60    5.90
  -6   4   1   45.20    7.60
  -4  -4   1   22.60    3.20
  -4  -4   1   28.00    5.60
  -4  -4   1   26.10    3.50
   4   4  -1   30.60    5.70
  -4   4   1   28.20    5.40
  -4   4   1   26.40    6.00
  -2  -4   1    5.60    1.60
  -2  -4   1    5.60    3.70
  -2  -4   1    4.60    1.70
  -2   4   1    5.90    3.20
  -2   4   1    6.70    4.50
   2   4  -1    5.50    3.40
   0  -4   1  103.89   10.60
   0  -4  -1  100.89   10.20
   0  -4   1   97.19    7.90
   0  -4   1  101.49    8.00
   0  -4  -1  103.79    8.00
   0   4   1   99.39    9.80
   0   4  -1   98.59   10.20
  -2  -4  -1   19.90    4.70
  -2  -4  -1   21.40    3.00
   2   4   1   23.00    4.60
  -2   4  -1   23.60    5.20
  -2   4  -1   25.60    6.60
  -4  -4  -1  186.58   16.40
  -4   4  -1  197.38   17.90
  -4   4  -1  185.18   16.80
  -6  -4  -1   -0.40    1.90
  -6  -4  -1    0.30    2.80
   6  -4   1   -0.40    1.10
  -6   4  -1   -1.10    3.00
   6   4   1    0.30    2.60
  -6   4  -1    1.60    4.20
  -8  -4  -1  116.19   10.50
   8  -4   1  114.09    9.30
  -8  -4  -1  100.19   11.10
   8   4   1  125.29   10.40
   8   4   1  128.19   11.20
  -8   4  -1  113.89   13.00
  -8   4  -1  112.39   12.10
  10  -4   1  223.58   18.30
 -10  -4  -1  208.18   19.90
 -10  -4  -1  228.38   19.40
  10   4   1  269.37   20.00
  10   4   1  257.37   19.40
 -10   4  -1  233.78   21.30
  12  -4   1   47.70    5.60
 -12  -4  -1   49.30    7.10
  12   4   1   55.39    7.20
 -12   4  -1   53.59    4.60
  12   4   1   53.49    7.20
 -12   4  -1   46.40    4.50
 -12   4  -1   67.59   10.50
 -12   4  -1   63.49   10.10
 -14  -4  -1   -1.40    3.10
  14  -4   1    1.10    2.20
  14  -4   1   -2.60    4.60
 -14  -4  -1    4.00    5.00
 -14   4  -1   -0.30    1.70
 -14   4  -1   -1.00    5.70
 -14   4  -1    0.40    1.80
  14   4   1    1.80    3.70
  14   4   1   -3.30    2.50
 -16  -4  -1   23.10    5.20
  16  -4   1   25.10    4.40
  16  -4   1   45.80    8.80
 -16  -4  -1   35.20    6.60
 -16   4  -1   37.00    9.20
 -16   4  -1   23.60    3.80
  16   4   1   46.80    9.40
 -16   4  -1   37.30    4.70
  16   4   1   30.70    5.60
  18  -4   1    5.10    2.90
 -18  -4  -1   -1.30    3.30
 -18  -4  -1    7.60    3.90
  18   4   1    1.80    3.70
 -18   4  -1   -0.90    5.90
 -18   4  -1    3.10    2.50
  18   4   1    5.10    4.90
 -20  -4  -1    7.60    3.70
 -20  -4  -1    4.70    4.50
  20  -4   1    2.40    3.00
 -20   4  -1    0.90   11.30
 -20   4  -1   10.90    3.10
  20   4   1    0.00    3.50
 -22  -4  -1   -2.50    5.20
  22  -4   1    8.30    3.80
 -22   4  -1    8.40    3.20
 -22   4  -1   -0.90    6.80
  22   4   1    7.10    5.10
 -19  -5   1   56.89    7.90
 -19  -5   1   42.00    7.40
 -19  -5   1   29.50    6.90
 -19   5   1   30.30   12.50
 -17  -5   1    3.20    3.00
 -17  -5   1   12.60    4.60
 -17  -5   1   -1.50    1.90
 -17   5   1    4.30    6.90
 -15  -5   1   57.09    7.70
 -15  -5   1   46.00    7.80
 -15  -5   1   41.80    6.70
  15   5  -1   62.99    8.30
 -15   5   1   60.59   10.70
 -15   5   1   62.49   11.70
 -13  -5   1  181.48   16.20
 -13  -5   1  170.38   17.10
 -13  -5   1  188.58   16.30
 -13   5   1  201.48   19.70
 -13   5   1  191.18   19.00
 -11  -5   1    1.80    3.60
 -11  -5   1    7.30    3.10
 -11  -5   1    3.70    2.60
 -11   5   1   -3.80    5.20
  11   5  -1    8.00    4.40
 -11   5   1    8.60    6.10
  -9  -5   1   66.69    9.50
  -9  -5   1   72.89    9.20
  -9  -5   1   66.29    7.80
   9   5  -1  103.09   10.20
  -9   5   1   85.09   11.10
  -9   5   1   89.29   11.50
  -7  -5   1   82.59    8.30
  -7  -5   1   81.49   10.50
  -7  -5   1   86.99    8.20
  -7   5   1   89.19   14.20
  -7   5   1   87.49   11.00
   7   5  -1   96.79   10.40
  -5  -5   1    0.30    1.90
  -5  -5   1    0.20    1.80
  -5  -5   1   -0.20    3.60
   5   5  -1    3.50    4.10
  -5   5   1    6.70    5.10
  -5   5   1   -2.20    3.50
  -3  -5   1   41.50    7.60
  -3  -5   1   37.20    4.40
  -3  -5   1   39.40    4.50
  -3   5   1   39.50    7.40
   3   5  -1   50.39    8.00
  -3   5   1   41.50    8.20
  -1  -5   1  269.77   19.30
  -1  -5   1  252.77   22.30
  -1  -5   1  235.68   19.30
   1   5  -1  261.07   22.20
  -1   5   1  239.98   22.50
  -1   5   1  263.07   21.90
  -1  -5  -1   80.19    7.00
  -1  -5  -1   91.19   10.10
  -1  -5  -1   80.59    6.90
  -1   5  -1   69.29   10.90
  -1   5  -1   74.59   10.10
   1   5   1   95.19   10.10
  -3  -5  -1   64.69    6.10
  -3  -5  -1   61.69    6.10
  -3  -5  -1   63.59    8.50
  -3   5  -1   59.09    9.00
   3   5   1   64.19    8.60
  -5  -5  -1   72.89    9.50
  -5  -5  -1   75.29    7.60
  -5   5  -1   68.39   11.30
   5   5   1   87.49    9.40
  -5   5  -1   93.79   10.90
  -7  -5  -1   76.69    9.60
  -7  -5  -1   77.19    8.20
   7   5   1   99.99    9.80
  -7   5  -1   78.59   11.90
  -7   5  -1   75.99   11.10
  -9  -5  -1   11.40    5.00
  -9  -5  -1    6.70    3.20
  -9   5  -1    4.30    6.40
   9   5   1   18.00    4.90
 -11  -5  -1   23.40    4.80
  11  -5   1   23.60    3.20
 -11  -5  -1   22.60    5.60
 -11   5  -1   31.50    8.60
  11   5   1   41.00    6.30
 -11   5  -1   20.10    8.10
 -13  -5  -1    6.00    3.80
 -13  -5  -1    4.90    3.40
  13  -5   1    6.00    2.10
 -13   5  -1    8.60    6.90
 -13   5  -1    6.30    7.00
  13   5   1   12.40    6.90
 -15  -5  -1   21.40    5.10
 -15  -5  -1   19.60    5.60
  15  -5   1   16.40    3.40
 -15   5  -1   18.20    8.20
  15   5   1   30.60    6.40
 -17  -5  -1    7.60    3.50
  17  -5   1   -3.10    2.00
 -17   5  -1   -3.50    8.60
  19  -5   1   28.70    5.10
 -19  -5  -1   34.30    7.30
 -19   5  -1   25.20    9.60
  19   5   1   24.40    7.40
 -14  -6   1   -0.20    2.90
 -14  -6   1    0.60    2.60
 -14  -6   1    2.20    3.50
 -14   6   1    2.80    6.60
 -12  -6   1    2.90    4.20
 -12  -6   1    8.20    3.10
 -12  -6   1    1.70    3.10
 -12   6   1   -1.70    5.80
 -10  -6   1    4.70    3.30
 -10  -6   1    6.00    4.80
 -10  -6   1    5.70    3.00
 -10   6   1   11.00    6.80
 -10   6   1   21.80    7.20
  -8  -6   1    3.10    2.40
  -8  -6   1   -2.70    2.30
  -8  -6   1    8.00    4.40
  -8   6   1   13.30    5.70
  -8   6   1    3.30    5.60
   8   6  -1   12.80    4.60
  -6  -6   1    9.60    4.90
  -6  -6   1    3.90    2.20
  -6  -6   1    3.30    2.40
   6   6  -1   11.40    4.20
  -6   6   1   11.10    5.40
  -6   6   1    3.20    5.50
  -4  -6   1   20.90    3.20
  -4  -6   1   20.00    3.10
  -4  -6   1   14.70    5.90
  -4   6   1   24.30    7.30
  -4   6   1   48.30   12.40
  -2  -6   1   65.29    5.50
  -2  -6   1   55.29    5.70
  -2   6   1   74.69   10.60
   0   6  -1   81.19   12.40
   0   6   1   87.99   12.00
   0   6   1  111.89   11.90
   0   6  -1  102.89   12.10
  -2  -6  -1    2.80    4.80
  -2  -6  -1    0.80    1.60
  -2   6  -1    9.00    5.40
   2   6   1   11.10    4.40
  -2   6  -1    3.70    5.60
  -4  -6  -1   31.00    7.10
  -4  -6  -1   24.40    3.60
  -4  -6  -1   23.80    3.80
  -4   6  -1   51.69    9.70
  -4   6  -1   26.30    8.20
  -6  -6  -1    4.30    2.30
  -6  -6  -1    4.90    2.60
  -6  -6  -1    1.80    4.20
  -6   6  -1   -2.40    4.60
  -6   6  -1   -3.20    5.60
  -8  -6  -1   29.00    5.20
  -8  -6  -1   22.60    4.10
  -8  -6  -1   20.30    6.10
  -8   6  -1   20.00    7.80
 -10  -6  -1    6.20    4.50
 -10  -6  -1    6.40    3.10
 -10  -6  -1    6.40    2.90
 -10   6  -1    8.10    7.40
 -12  -6  -1    2.80    3.20
 -12  -6  -1   10.10    4.20
 -12  -6  -1    7.10    3.20
 -12   6  -1    7.90    8.70
 -14  -6  -1    6.10    4.40
 -14  -6  -1    9.50    4.10
 -14  -6  -1   -4.20    4.60
 -14   6  -1   -8.50    6.20
  -5  -7   1    1.30    4.20
  -5  -7   1   -3.40    1.70
  -5  -7   1    0.40    1.80
  -5   7   1    1.00    5.40
  -3   7   1    7.10    5.90
   1   7  -1    7.70    5.10
  -1   7   1    9.50    6.20
  -1   7  -1    5.60    5.40
   1   7   1   15.80    5.70
  -3  -7  -1    3.00    1.60
  -3   7  -1    9.30    6.70
   3   7   1   25.20    5.80
 -28   0   2    2.00    3.40
 -28   0   2    8.60    4.80
  28   0  -2    2.60    4.40
  26   0  -2   38.60    7.80
 -26   0   2   43.80    7.80
 -26   0   2   37.90    7.40
 -26   0   2   59.49    8.60
 -24   0   2   -0.90    3.50
  24   0  -2   -0.50    4.40
  24   0  -2   -3.50    7.30
 -24   0   2   -1.50    3.90
 -24   0   2   -0.20    3.80
 -22   0   2    5.10    4.30
  22   0  -2    6.40    4.60
  22   0  -2    3.20    5.10
 -22   0   2    5.10    3.80
 -20   0   2   16.30    4.20
 -20   0   2   26.30    5.90
  20   0  -2   18.00    5.80
  20   0  -2   16.70    4.90
 -20   0   2   21.40    5.10
  18   0  -2    0.20    3.50
 -18   0   2    4.00    3.50
  18   0  -2   -4.30    2.60
 -18   0   2   -0.30    2.60
  16   0  -2   45.30    6.60
 -16   0   2   52.09    6.40
 -16   0   2   43.20    6.30
  16   0  -2   42.30    6.50
  14   0  -2  585.84   44.90
  14   0  -2  541.65   46.00
 -14   0   2  569.64   44.80
 -14   0   2  649.54   45.20
  12   0  -2  120.49   10.90
  12   0  -2  115.09   10.70
 -12   0   2  110.89   10.40
 -12   0   2  123.19   10.80
 -10   0   2   60.59    6.10
 -10   0   2   55.49    6.00
  10   0  -2   56.19    6.10
 -10   0   2   60.49    6.00
  10   0  -2   49.40    5.90
  -8   0   2 2268.77  174.98
  -8   0   2 2440.26  175.08
   8   0  -2 2245.68  174.98
  -8   0   2 2487.45  175.08
   8   0  -2 2385.56  175.08
  -6   0   2  176.58   13.40
   6   0  -2  169.48   13.40
  -6   0   2  169.38   13.40
   6   0  -2  171.68   13.50
  -6   0   2  170.28   13.40
   4   0  -2   13.20    1.80
  -4   0   2   12.70    1.90
   4   0  -2   13.20    2.00
  -4   0   2   17.50    2.20
  -2   0   2   -0.30    0.30
  -2   0   2    0.10    0.30
   0   0   2    0.70    0.70
   0   0   2   -0.70    0.40
  -2   0  -2   13.30    2.20
  -2   0  -2   11.10    1.80
   2   0   2   10.60    1.70
  -4   0  -2    5.80    1.70
  -4   0  -2   12.30    2.50
   4   0   2    5.40    1.80
   4   0   2    8.00    2.40
   6   0   2    0.20    1.60
  -6   0  -2    1.30    2.00
  -6   0  -2    0.30    1.50
   6   0   2   -0.90    2.10
  -8   0  -2  484.65   34.70
  -8   0  -2  445.96   34.40
   8   0   2  418.56   34.60
   8   0   2  460.35   34.50
  10   0   2  110.79   10.60
 -10   0  -2  123.49   10.60
  10   0   2  110.89   10.20
 -10   0  -2   95.19    9.90
 -12   0  -2  144.49   12.20
 -12   0  -2  123.99   11.60
  12   0   2  133.99   12.00
  12   0   2  125.29   12.20
 -14   0  -2  222.08   19.20
  14   0   2  205.68   19.70
 -14   0  -2  275.07   20.00
  14   0   2  243.78   19.60
 -16   0  -2    9.80    3.30
  16   0   2    4.70    4.30
 -16   0  -2    8.10    4.20
  16   0   2    8.30    3.70
 -18   0  -2    4.80    3.70
  18   0   2    3.90    4.10
  18   0   2    8.40    5.10
 -18   0  -2    8.50    4.30
 -20   0  -2  100.89   10.90
  20   0   2   90.99   11.80
  20   0   2  120.89   11.90
 -22   0  -2    2.90    3.80
 -22   0  -2    8.90    5.20
  22   0   2    8.60    4.60
  22   0   2    0.10    7.80
 -24   0  -2    3.20    4.30
 -24   0  -2    3.00    4.60
  24   0   2    0.90    4.00
 -26   0  -2   35.40    7.60
 -29  -1   2    2.30    4.40
 -29  -1   2   -1.80    4.90
 -29   1   2    1.60    4.30
  29   1  -2    0.80    4.40
  27  -1  -2   -0.30    3.90
 -27  -1   2    6.40    4.90
 -27  -1   2    7.90    5.20
  27   1  -2    2.00    4.30
 -27   1   2   10.40    4.30
 -27   1   2    7.40    5.10
 -25  -1   2    2.20    4.00
  25  -1  -2   -4.90    3.30
 -25  -1   2   -1.50    4.20
 -25  -1   2    4.20    4.40
  25   1  -2    0.70    3.80
 -25   1   2    5.30    3.90
 -25   1   2    0.90    3.90
 -25   1   2    0.10    4.50
 -23  -1   2    8.10    4.60
 -23  -1   2    3.50    4.20
  23  -1  -2    9.10    4.00
  23  -1  -2   -2.40    4.90
 -23  -1   2    1.40    3.80
  23   1  -2    1.90    5.50
 -23   1   2    3.10    4.90
 -23   1   2    6.90    5.00
 -23   1   2    2.40    3.80
  23   1  -2    8.10    4.40
  21  -1  -2    9.50    5.70
  21  -1  -2    8.70    6.20
 -21  -1   2   15.20    5.00
 -21  -1   2   10.00    4.90
 -21  -1   2   17.40    4.90
  21   1  -2   16.90    5.30
 -21   1   2   11.30    3.90
 -21   1   2   10.00    4.60
 -21   1   2   18.30    5.70
  21   1  -2    8.80    5.80
  19  -1  -2   18.30    5.90
  19  -1  -2   12.90    3.90
 -19  -1   2   23.60    5.40
 -19  -1   2   21.90    5.00
  19   1  -2   18.30    5.40
 -19   1   2   23.40    4.90
 -19   1   2   17.60    3.90
  19   1  -2   19.70    4.70
 -19   1   2   26.40    5.90
  17  -1  -2    5.40    3.70
 -17  -1   2   -1.90    2.40
  17  -1  -2   -0.40    2.80
 -17  -1   2    2.50    2.90
 -17   1   2   -1.30    1.90
  17   1  -2   -5.70    2.80
  17   1  -2   -0.30    2.80
 -17   1   2    0.50    2.40
 -17   1   2    4.30    3.60
  15  -1  -2   63.99    7.60
  15  -1  -2   69.39    8.40
 -15  -1   2   78.99    8.00
 -15  -1   2   68.79    7.90
 -15   1   2   64.39    7.30
  15   1  -2   78.19   11.30
 -15   1   2   87.19    8.60
  15   1  -2   72.89    8.00
 -15   1   2   90.89    8.10
  13  -1  -2  186.08   16.00
  13  -1  -2  174.98   16.40
 -13  -1   2  195.08   16.20
 -13  -1   2  184.48   16.20
  13   1  -2  185.98   16.20
  13   1  -2  205.88   16.30
 -13   1   2  225.38   16.80
 -13   1   2  183.98   15.80
 -13   1   2  210.28   16.20
 -11  -1   2   67.69    7.00
 -11  -1   2   50.99    6.80
  11  -1  -2   66.59    6.80
  11  -1  -2   67.69    7.60
 -11   1   2   61.99    6.70
  11   1  -2   59.29    7.00
 -11   1   2   74.89    7.70
  11   1  -2   66.09    6.80
 -11   1   2   61.49    6.40
   9  -1  -2  635.14   50.69
  -9  -1   2  652.93   50.99
  -9  -1   2  678.13   50.99
   9  -1  -2  633.64   51.09
  -9   1   2  749.62   51.29
   9   1  -2  641.84   50.89
  -9   1   2  651.53   50.69
  -9   1   2  729.43   50.89
   9   1  -2  725.23   51.09
   7  -1  -2  436.76   35.60
  -7  -1   2  494.15   35.50
  -7  -1   2  482.05   35.50
   7  -1  -2  441.06   35.20
  -7  -1   2  435.36   35.50
  -7   1   2  504.15   35.30
   7   1  -2  456.65   35.40
  -7   1   2  493.95   35.60
  -7   1   2  465.05   35.20
   7   1  -2  487.55   35.60
  -5  -1   2  685.33   50.19
   5  -1  -2  610.44   50.19
  -5  -1   2  695.03   50.19
  -5  -1   2  626.74   50.39
   5  -1  -2  664.03   49.99
  -5   1   2  701.53   49.99
  -5   1   2  713.73   49.99
  -5   1   2  670.43   50.19
   5   1  -2  684.33   50.39
  -3  -1   2 2121.89  163.78
   3  -1  -2 2109.89  163.48
  -3  -1   2 2255.37  163.48
   3   1  -2 2337.37  163.48
  -3   1   2 2294.87  163.48
   3   1  -2 2161.18  163.78
  -1  -1   2   31.70    4.00
  -1  -1   2   35.50    3.20
   1  -1  -2   37.30    3.20
   1  -1  -2   34.50    3.10
   1   1  -2   27.80    3.90
  -1   1   2   33.30    3.10
  -1   1   2   32.50    3.10
   1   1  -2   35.90    3.20
   1  -1   2  266.67   20.80
  -1  -1  -2  284.37   20.90
  -1   1  -2  262.77   21.40
  -1   1  -2  242.68   21.60
  -1   1  -2  266.17   20.80
   1   1   2  304.57   20.80
   1   1   2  309.87   21.00
   3  -1   2  959.50   73.39
  -3  -1  -2 1053.49   73.69
  -3  -1  -2 1007.10   73.49
   3   1   2 1021.00   73.59
  -3   1  -2  869.11   73.99
  -3   1  -2  942.91   73.39
   3   1   2 1077.69   73.49
   5  -1   2    1.90    2.50
  -5  -1  -2    3.10    1.90
  -5  -1  -2    2.20    1.60
   5  -1   2    1.30    1.40
  -5   1  -2    4.60    2.90
   5   1   2    1.20    1.50
  -5   1  -2    0.30    1.40
   5   1   2    5.80    2.10
   7  -1   2  400.66   35.70
  -7  -1  -2  470.55   35.40
   7  -1   2  463.75   35.20
  -7   1  -2  480.55   36.00
   7   1   2  484.55   35.50
   7   1   2  502.05   35.40
  -7   1  -2  452.15   35.10
   9  -1   2   23.50    5.20
  -9  -1  -2   29.30    4.60
   9  -1   2   29.90    4.40
  -9  -1  -2   25.90    4.10
  -9   1  -2   27.30    5.50
   9   1   2   31.60    4.80
  -9   1  -2   24.40    3.90
   9   1   2   27.60    4.50
 -11  -1  -2   62.79    7.00
  11  -1   2   56.99    7.90
  11  -1   2   64.49    7.00
 -11  -1  -2   57.99    7.00
  11   1   2   66.49    7.40
 -11   1  -2   69.89    6.70
  11   1   2   62.79    7.30
 -11   1  -2   74.89    8.10
  13  -1   2  181.78   18.80
  13  -1   2  209.28   18.30
 -13  -1  -2  224.88   18.50
 -13  -1  -2  250.47   18.60
  13   1   2  226.98   18.60
 -13   1  -2  231.08   18.20
 -13   1  -2  240.58   19.30
  15  -1   2   59.89    8.70
 -15  -1  -2   74.39    8.10
 -15  -1  -2   74.29    8.00
  15  -1   2   68.09    7.90
  15   1   2   70.49    8.30
 -15   1  -2   82.89    9.10
 -15   1  -2   64.59    7.40
  15   1   2   62.09    8.20
  17  -1   2   12.20    4.20
  17  -1   2    2.30    4.60
 -17  -1  -2    8.50    3.60
 -17  -1  -2   14.50    5.50
  17   1   2    9.00    4.80
  17   1   2    9.40    4.40
 -17   1  -2    9.40    5.10
 -17   1  -2    6.90    3.10
  19  -1   2   34.70    8.50
 -19  -1  -2   43.70    7.10
 -19  -1  -2   27.20    5.40
  19   1   2   34.30    7.50
 -19   1  -2   41.00    7.60
  19   1   2   29.90    5.90
 -19   1  -2   26.20    5.50
 -21  -1  -2   11.10    4.90
  21  -1   2    9.40    6.40
 -21  -1  -2    3.10    4.20
  21  -1   2    7.50    4.70
 -21   1  -2    9.10    5.80
  21   1   2    2.70    5.30
 -21   1  -2    4.50    3.50
  21   1   2    5.00    4.20
  23  -1   2   23.00    6.10
 -23  -1  -2   16.70    5.50
 -23  -1  -2   31.60    6.80
  23   1   2   20.40    6.40
 -23   1  -2   24.30    7.20
 -23   1  -2   13.20    4.30
 -25  -1  -2    2.60    4.00
 -25  -1  -2    7.60    7.70
  25  -1   2   -3.40    4.00
  25   1   2    1.10    4.90
 -25   1  -2    4.10    5.50
  28  -2  -2   34.40    6.90
 -28  -2   2   34.40    7.10
 -28  -2   2   17.70    6.80
 -28  -2   2   51.99   11.20
 -28   2   2   29.40    6.30
  28   2  -2   40.10    7.80
  26  -2  -2   17.20    5.30
 -26  -2   2   17.20    5.20
 -26  -2   2   15.10    5.60
 -26  -2   2   24.00    6.00
  26   2  -2   22.80    6.50
 -26   2   2   11.40    6.20
 -26   2   2   11.60    4.50
 -24  -2   2    0.70    3.90
 -24  -2   2    0.80    3.40
  24  -2  -2   -3.40    3.50
 -24  -2   2    5.00    4.10
 -24   2   2   -1.80    3.00
 -24   2   2    1.60    4.90
  24   2  -2    0.20    4.30
 -22  -2   2    8.00    4.70
  22  -2  -2   -5.00    3.30
 -22  -2   2    9.50    4.30
 -22  -2   2    8.30    3.90
  22  -2  -2    2.80    5.80
  22   2  -2    6.50    5.20
 -22   2   2    3.80    3.00
  22   2  -2    8.80    4.20
 -22   2   2    1.40    5.00
 -22   2   2    8.90    4.20
  20  -2  -2   23.20    5.20
  20  -2  -2   20.00    6.80
 -20  -2   2   23.60    5.20
 -20  -2   2   29.70    6.10
  20   2  -2   26.90    5.80
  20   2  -2   26.50    6.50
 -20   2   2   31.80    7.20
 -20   2   2   19.20    4.40
 -20   2   2   20.60    4.60
  18  -2  -2   94.79   13.20
  18  -2  -2   92.09   12.10
 -18  -2   2  113.19   11.50
 -18  -2   2  125.09   11.60
  18   2  -2  107.49   11.50
 -18   2   2  133.99   13.00
  18   2  -2  120.09   11.70
 -18   2   2  109.79   10.60
 -18   2   2  127.69   11.70
 -16  -2   2   11.90    3.50
 -16  -2   2   10.20    3.70
  16  -2  -2    8.70    4.60
  16  -2  -2    9.10    3.20
 -16   2   2    5.50    4.00
  16   2  -2   11.40    4.10
 -16   2   2   14.10    4.80
 -16   2   2    9.30    2.70
  16   2  -2    7.60    3.20
  14  -2  -2   -1.80    2.00
 -14  -2   2    1.20    2.60
  14  -2  -2    1.10    3.40
 -14  -2   2   -1.20    2.40
  14   2  -2    1.60    2.70
 -14   2   2    1.70    3.50
 -14   2   2    0.00    1.70
  14   2  -2   -0.80    2.50
 -14   2   2   -1.70    1.90
 -12  -2   2  212.28   18.20
 -12  -2   2  206.78   18.00
  12  -2  -2  230.38   17.60
  12  -2  -2  185.78   18.40
 -12   2   2  210.48   17.30
 -12   2   2  245.18   17.60
 -12   2   2  257.17   19.00
  12   2  -2  220.38   18.00
 -10  -2   2  123.59   10.70
  10  -2  -2  109.39   11.20
  10  -2  -2  114.49   10.10
 -10  -2   2  114.49   10.90
 -10   2   2  125.99   10.10
  10   2  -2  129.89   11.00
 -10   2   2  133.59   11.60
  10   2  -2  121.39   10.70
 -10   2   2  114.69    9.80
  -8  -2   2   40.10    5.00
   8  -2  -2   36.40    4.20
  -8  -2   2   32.20    5.30
   8  -2  -2   37.20    5.90
  -8   2   2   37.20    3.90
  -8   2   2   49.30    6.10
  -8   2   2   31.90    3.70
   8   2  -2   35.50    5.10
   8   2  -2   38.20    5.50
   6  -2  -2   91.49   10.00
  -6  -2   2  113.09    9.40
  -6  -2   2  105.39   10.00
   6   2  -2  118.59   10.10
  -6   2   2  116.29    8.60
  -6   2   2  115.69    8.60
  -6   2   2  113.29   10.00
  -4  -2   2  303.47   23.10
  -4  -2   2  290.17   23.90
   4  -2  -2  323.77   22.70
  -4  -2   2  312.97   23.20
  -4   2   2  302.17   23.60
   4   2  -2  306.17   23.90
  -4   2   2  289.47   23.60
   2  -2  -2    9.00    1.30
  -2  -2   2    7.80    1.60
   2   2  -2    7.10    2.60
  -2   2   2   10.30    2.40
  -2   2   2    8.60    2.90
   0  -2  -2  120.29    9.80
   0  -2  -2  117.39    9.20
   0  -2   2  114.29    9.50
   0   2  -2  120.19    9.00
   0   2   2  116.49    9.60
   0   2   2  119.89    9.10
   0   2  -2  109.89   10.30
  -2  -2  -2   73.69    6.10
   2  -2   2   68.99    5.70
  -2  -2  -2   64.29    6.40
  -2   2  -2   68.39    7.70
   2   2   2   82.69    7.60
   2   2   2   70.89    6.20
  -2   2  -2   69.39    5.60
  -2   2  -2   64.99    7.00
  -4  -2  -2   24.30    3.80
   4  -2   2   29.20    3.30
  -4   2  -2   26.10    2.90
   4   2   2   25.10    3.60
  -4   2  -2   32.40    5.90
   4   2   2   29.50    3.90
  -6  -2  -2   18.70    3.70
   6  -2   2   19.30    2.90
   6  -2   2   15.10    5.10
   6   2   2   19.50    3.20
   6   2   2   26.80    3.90
  -6   2  -2   26.40    5.60
  -6   2  -2   22.40    3.10
  -8  -2  -2    7.20    2.80
   8  -2   2    6.30    4.40
  -8  -2  -2    7.70    2.60
   8  -2   2   11.00    2.60
   8   2   2   12.00    3.10
   8   2   2    8.80    2.80
  -8   2  -2   11.90    4.70
  -8   2  -2   10.40    2.30
  10  -2   2   83.79    7.80
 -10  -2  -2   85.99    9.00
 -10  -2  -2   81.99    8.10
  10  -2   2   67.79    9.20
 -10   2  -2   81.79    7.60
 -10   2  -2   92.59    9.90
  10   2   2   91.99    8.30
  10   2   2   83.59    8.40
  12  -2   2    0.40    3.40
 -12  -2  -2    2.20    2.60
  12  -2   2    2.90    2.20
 -12  -2  -2    2.00    2.70
 -12   2  -2   -0.40    1.80
  12   2   2   -1.00    2.50
  12   2   2    4.00    3.00
 -12   2  -2    1.50    3.70
  14  -2   2   47.40    8.30
  14  -2   2   59.89    6.90
 -14  -2  -2   61.29    7.40
 -14  -2  -2   61.39    7.10
  14   2   2   51.59    7.30
  14   2   2   62.09    7.30
 -14   2  -2   53.09    6.40
 -14   2  -2   66.89    9.10
 -16  -2  -2  156.08   14.50
  16  -2   2  164.88   14.40
 -16  -2  -2  156.48   14.20
  16  -2   2  134.09   15.30
  16   2   2  157.78   14.60
  16   2   2  148.59   14.50
 -16   2  -2  187.78   16.20
 -16   2  -2  152.68   13.70
 -18  -2  -2   10.20    4.10
 -18  -2  -2   16.40    4.80
  18  -2   2   11.80    6.20
  18  -2   2    8.50    3.70
  18   2   2    4.30    3.70
 -18   2  -2    5.10    5.50
  18   2   2    9.10    5.40
  20  -2   2    0.00    4.90
  20  -2   2    3.50    3.50
 -20  -2  -2    1.80    3.80
 -20  -2  -2    7.10    4.00
  20   2   2   -1.50    4.90
 -20   2  -2    7.50    5.90
 -20   2  -2    0.50    3.20
  20   2   2    0.10    4.20
 -22  -2  -2   -1.60    3.70
 -22  -2  -2    4.10    3.80
  22  -2   2    0.50    3.60
  22   2   2    0.20    3.80
 -22   2  -2   -2.60    4.90
  24  -2   2    1.10    3.80
 -24  -2  -2   10.70    6.80
 -24  -2  -2    4.80    5.10
 -24   2  -2    1.90    5.50
  24   2   2   -7.30    3.90
 -25  -3   2   17.40    5.30
  25  -3  -2    5.60    3.70
 -25  -3   2    9.80    5.50
 -25  -3   2    7.50    5.20
  25   3  -2    4.30    5.30
 -25   3   2    9.50    4.00
 -25   3   2    1.30    6.20
  23  -3  -2    5.30    3.80
 -23  -3   2   10.80    4.20
 -23  -3   2    4.10    4.00
 -23  -3   2    6.60    5.10
  23   3  -2    5.00    4.10
 -23   3   2    6.20    3.80
 -23   3   2    7.20    6.00
 -21  -3   2   97.49   11.00
 -21  -3   2  104.89   11.70
 -21  -3   2   94.69   11.30
  21  -3  -2   89.89   10.10
  21  -3  -2   87.69   12.10
  21   3  -2   99.59   11.50
  21   3  -2  100.49   11.40
 -21   3   2  105.29   12.90
 -21   3   2  105.89   10.40
 -19  -3   2   25.80    5.40
 -19  -3   2   22.80    5.60
  19  -3  -2   20.80    4.30
 -19  -3   2   20.90    5.00
  19  -3  -2   21.70    9.20
 -19   3   2   19.60    3.90
 -19   3   2   30.90    4.90
  19   3  -2   21.70    5.70
 -19   3   2   36.50    7.70
  19   3  -2   23.80    6.40
  17  -3  -2    5.80    3.00
  17  -3  -2    3.80    4.90
 -17  -3   2    7.30    4.10
 -17  -3   2    1.80    3.20
 -17  -3   2    3.20    3.50
  17   3  -2    2.40    3.30
 -17   3   2    4.60    2.70
 -17   3   2    5.40    5.10
  17   3  -2   11.50    4.40
 -17   3   2    4.80    2.30
 -15  -3   2   53.49    7.00
 -15  -3   2   44.90    6.90
 -15  -3   2   43.60    6.80
  15  -3  -2   49.30    8.40
  15  -3  -2   38.00    5.70
  15   3  -2   51.99    7.00
 -15   3   2   58.79    8.90
 -15   3   2   50.19    5.60
  15   3  -2   53.29    7.10
 -15   3   2   43.50    5.10
 -13  -3   2    6.10    3.00
  13  -3  -2    8.70    2.40
 -13  -3   2    9.10    3.50
 -13  -3   2    5.60    3.30
  13  -3  -2    6.80    4.40
  13   3  -2    8.90    3.50
 -13   3   2    7.00    1.90
 -13   3   2   10.90    4.70
 -13   3   2    8.60    2.20
  13   3  -2    6.70    3.50
 -11  -3   2    9.50    2.90
 -11  -3   2   13.80    4.00
  11  -3  -2   14.20    4.70
  11  -3  -2   18.10    2.80
 -11   3   2   18.00    2.50
 -11   3   2   16.60    2.30
 -11   3   2   25.20    5.40
  11   3  -2   20.00    4.20
   9  -3  -2   -0.60    3.20
  -9  -3   2   -0.20    1.60
  -9  -3   2   -1.10    1.80
  -9  -3   2   -0.30    2.50
  -9   3   2    1.20    3.40
   9   3  -2   -0.80    2.30
  -9   3   2    0.90    0.80
  -7  -3   2  237.18   18.40
  -7  -3   2  239.38   18.50
  -7  -3   2  219.38   19.30
  -7   3   2  235.38   19.50
   7   3  -2  243.18   19.30
  -7   3   2  221.18   19.10
  -5  -3   2  152.78   11.80
  -5  -3   2  145.29   11.70
  -5  -3   2  130.39   12.90
   5   3  -2  154.68   13.00
  -5   3   2  135.79   12.50
  -5   3   2  141.89   13.00
  -3  -3   2  114.39   12.30
  -3  -3   2  131.69   10.80
   3  -3  -2  144.59   10.30
  -3  -3   2  147.89   11.00
  -3   3   2  125.29   12.50
  -3   3   2  136.59   11.80
   3   3  -2  136.39   12.30
   1  -3  -2  137.79   11.40
  -1  -3   2  122.39   11.80
  -1  -3   2  127.69    9.90
   1   3  -2  111.79   11.50
  -1   3   2  126.29   11.10
   1  -3   2   22.10    4.70
   1  -3   2   17.20    2.30
  -1  -3  -2   16.40    4.00
  -1  -3  -2   20.90    2.70
   1   3   2   19.00    2.30
  -1   3  -2   20.10    4.50
   1   3   2   18.80    3.80
  -3  -3  -2   19.00    3.00
   3  -3   2   17.50    2.40
  -3  -3  -2   18.00    3.90
  -3   3  -2   18.10    5.70
   3   3   2   17.00    3.60
  -3   3  -2   16.10    4.20
   3   3   2   18.70    2.80
   5  -3   2   20.50    2.90
  -5  -3  -2   25.60    3.60
  -5  -3  -2   25.20    4.50
  -5   3  -2   25.80    6.00
   5   3   2   25.80    4.10
   5   3   2   25.70    3.50
  -5   3  -2   22.70    7.90
  -7  -3  -2   15.00    3.10
  -7  -3  -2   17.60    3.80
   7  -3   2   15.80    2.60
   7   3   2   23.30    4.60
  -7   3  -2   18.30    5.50
  -7   3  -2   25.70    5.30
   7   3   2   22.90    3.90
  -7   3  -2   15.60    2.30
  -9  -3  -2  134.99   12.30
   9  -3   2  138.49   11.50
   9  -3   2  113.99   13.30
   9   3   2  151.68   12.30
   9   3   2  166.38   12.50
  -9   3  -2  141.29   14.00
  -9   3  -2  135.19   11.20
  11  -3   2    7.60    4.90
 -11  -3  -2   14.60    3.50
 -11  -3  -2   11.80    3.60
  11  -3   2   14.90    3.00
  11   3   2   17.00    4.10
  11   3   2   11.10    3.40
 -11   3  -2   14.40    2.60
 -11   3  -2   15.50    6.00
  13  -3   2  152.38   13.90
  13  -3   2  145.79   15.90
 -13  -3  -2  159.48   14.50
 -13   3  -2  202.68   17.00
 -13   3  -2  150.68   13.50
  13   3   2  161.88   14.60
  13   3   2  189.58   14.90
  15  -3   2  134.19   16.50
  15  -3   2  169.98   14.90
 -15  -3  -2  175.58   15.50
 -15  -3  -2  174.78   15.70
 -15   3  -2  188.38   17.70
  15   3   2  185.98   15.80
  15   3   2  174.68   15.70
 -15   3  -2  174.58   14.60
  17  -3   2   90.29   12.80
 -17  -3  -2  110.59   11.60
 -17  -3  -2  114.99   11.30
  17  -3   2   98.19   10.60
 -17   3  -2  131.19   13.90
  17   3   2  107.49   11.60
 -17   3  -2   98.99   10.20
  17   3   2  118.69   11.90
  19  -3   2    2.50    3.20
 -19  -3  -2    0.30    3.30
 -19  -3  -2   12.10    4.80
  19   3   2    1.80    3.90
 -19   3  -2    6.00    6.20
  19   3   2    5.00    5.00
  21  -3   2    6.20    3.70
 -21  -3  -2    5.10    4.70
 -21  -3  -2    9.60    4.10
 -21   3  -2   -0.20    5.80
  21   3   2    5.20    4.50
 -21   3  -2   16.70    4.20
 -23  -3  -2   30.60    8.00
  23  -3   2   12.30    4.60
 -23  -3  -2   12.30    5.30
 -23   3  -2   21.00    8.00
 -23   3  -2   29.10    5.40
  23   3   2   26.20    6.40
 -24  -4   2   15.70    5.10
 -24  -4   2   -6.60    4.60
 -24  -4   2    2.30    3.30
 -24   4   2   -5.40    5.50
 -24   4   2    2.20    2.80
 -22  -4   2   -2.40    4.40
 -22  -4   2    2.10    3.80
 -22  -4   2    9.50    4.40
  22  -4  -2    2.90    3.30
 -22   4   2   -0.40    6.80
 -22   4   2   -5.00    2.00
 -20  -4   2    4.50    3.70
 -20  -4   2    4.30    4.30
 -20  -4   2    0.30    3.60
  20  -4  -2    5.70    3.20
 -20   4   2    9.10    6.60
 -20   4   2    3.30    2.30
  18  -4  -2   46.90    6.50
 -18  -4   2   57.69   10.20
 -18  -4   2   50.49    7.80
  18  -4  -2   49.40    9.50
 -18  -4   2   56.99    8.10
 -18   4   2   49.60    5.50
 -18   4   2   48.20    5.50
 -18   4   2   51.19    9.80
  18   4  -2   62.49    8.70
 -16  -4   2    7.50    3.90
 -16  -4   2    6.30    4.00
 -16  -4   2    7.70    3.60
  16  -4  -2    9.00    5.60
 -16   4   2    7.40    6.10
 -16   4   2    2.60    1.70
 -16   4   2    4.40    1.80
 -14  -4   2    0.10    3.20
 -14  -4   2    5.00    3.40
  14  -4  -2    8.10    5.30
 -14   4   2    3.80    1.30
  14   4  -2    8.00    4.30
 -14   4   2    7.70    5.60
 -12  -4   2    8.20    5.90
 -12  -4   2   11.30    3.40
 -12  -4   2   12.20    3.50
 -12   4   2   12.80    5.80
  12   4  -2   15.90    4.90
 -10  -4   2    6.50    3.00
 -10  -4   2    4.90    3.60
 -10  -4   2    9.30    3.80
  10   4  -2    9.10    4.00
 -10   4   2    9.60    4.30
 -10   4   2   12.40    5.20
  -8  -4   2    1.60    2.30
  -8  -4   2    3.70    2.30
  -8  -4   2    5.30    3.70
  -8   4   2    4.00    4.40
   8   4  -2    4.00    3.40
  -8   4   2    5.80    3.60
  -6  -4   2   48.70    5.40
  -6  -4   2   49.60    5.10
  -6  -4   2   47.00    6.90
  -6   4   2   45.70    6.50
   6   4  -2   43.10    6.80
  -6   4   2   46.30    7.40
  -4  -4   2   11.00    2.30
  -4  -4   2    8.70    4.10
  -4  -4   2   10.80    2.40
  -4   4   2   15.10    4.10
  -4   4   2   12.70    4.90
   4   4  -2   17.60    4.40
  -2  -4   2   29.20    5.90
   2  -4  -2   30.40    2.80
  -2  -4   2   31.00    3.50
  -2  -4   2   28.90    3.60
   2   4  -2   28.30    5.90
  -2   4   2   39.00    6.70
  -2   4   2   33.40    5.70
   0  -4  -2   79.59    8.60
   0  -4   2   79.49    6.40
   0  -4  -2   77.89    6.60
   0  -4   2   79.39    6.50
   0  -4   2   71.29    9.00
   0   4  -2   73.09    8.70
   0   4   2   79.49    8.20
   2  -4   2   12.40    1.70
  -2  -4  -2   12.40    3.90
  -2  -4  -2   11.90    2.40
  -2   4  -2   15.50    4.60
  -2   4  -2    6.80    5.30
   2   4   2   18.90    4.40
  -4  -4  -2   -1.00    1.60
   4  -4   2    0.50    1.00
  -4  -4  -2    0.20    2.90
  -4   4  -2    0.80    4.60
  -4   4  -2    1.20    3.20
   4   4   2    0.80    1.60
   4   4   2    0.90    2.60
  -6  -4  -2    4.20    2.40
  -6  -4  -2    6.30    3.30
   6  -4   2    4.20    1.50
  -6   4  -2    6.60    4.10
   6   4   2    6.20    3.10
   6   4   2    4.80    2.20
  -6   4  -2    4.70    5.30
  -8  -4  -2    9.70    3.80
   8  -4   2    8.70    2.30
  -8  -4  -2    5.90    2.80
   8   4   2   10.60    2.90
   8   4   2    7.00    3.40
  -8   4  -2    7.00    5.60
  -8   4  -2    7.80    4.40
 -10  -4  -2   -1.90    2.80
 -10  -4  -2    2.10    2.60
  10  -4   2    1.50    2.00
 -10   4  -2    2.10    5.60
 -10   4  -2   -2.80    4.10
  10   4   2    0.30    3.10
  10   4   2    1.00    2.50
 -12  -4  -2    2.50    3.30
  12  -4   2    5.80    2.50
  12   4   2    4.30    3.60
  12   4   2   -1.30    5.40
 -12   4  -2    6.00    6.10
 -12   4  -2    2.40    1.60
 -12   4  -2    3.40    1.50
 -12   4  -2   -0.30    4.90
 -14  -4  -2   18.60    4.70
 -14  -4  -2   24.50    5.50
  14  -4   2   23.30    4.00
  14  -4   2   29.50    7.70
 -14   4  -2   22.50    7.70
 -14   4  -2   24.20    3.50
 -14   4  -2   18.30    3.10
  14   4   2   36.30    6.00
  14   4   2   25.40    5.30
 -16  -4  -2   20.80    5.40
 -16  -4  -2   29.20    6.00
  16  -4   2   20.80    4.30
 -16   4  -2   17.40    7.80
 -16   4  -2   21.20    3.60
  16   4   2   22.70    5.30
 -18  -4  -2    9.50    4.10
 -18  -4  -2    8.50    4.70
  18  -4   2    7.00    3.10
 -18   4  -2    1.80    6.60
  18   4   2   13.30    4.60
  18   4   2    0.10    4.30
 -18   4  -2    7.90    2.70
 -20  -4  -2    7.10    3.80
 -20  -4  -2   -4.20    4.00
  20  -4   2   -1.30    2.80
 -20   4  -2    1.30    2.50
  20   4   2    4.30    3.60
 -20   4  -2   -8.00    5.60
 -22  -4  -2   15.60    4.70
 -22  -4  -2   -6.50    5.00
 -22   4  -2    7.10    3.10
  22   4   2    9.30    4.70
 -21  -5   2   17.40    4.50
 -21  -5   2   20.90    5.60
 -21  -5   2    7.60    5.10
 -21   5   2   17.70    8.20
 -19  -5   2   23.90    6.20
 -19  -5   2   19.40    5.00
 -19   5   2   13.50    7.20
 -17  -5   2   23.70    5.80
 -17  -5   2   21.30    4.60
 -17   5   2   16.50    7.40
 -15  -5   2   -2.50    3.50
 -15  -5   2   -0.40    2.90
 -15  -5   2    2.60    2.90
  15   5  -2    2.80    4.30
 -15   5   2   -3.90    5.30
 -15   5   2    1.20    5.90
 -13  -5   2    9.90    3.60
 -13  -5   2   22.00    4.90
 -13  -5   2   17.10    5.30
 -13   5   2   16.90    6.80
  13   5  -2   28.20    6.10
 -11  -5   2    2.60    2.60
 -11  -5   2    0.80    2.70
 -11  -5   2    3.60    3.70
 -11   5   2   -2.20    4.50
  11   5  -2   -0.30    4.60
 -11   5   2    1.60    5.50
  -9  -5   2    0.80    2.50
  -9  -5   2   -0.70    3.60
  -9  -5   2    3.20    2.40
   9   5  -2    6.90    4.50
  -9   5   2    1.00    4.90
  -7  -5   2    4.00    4.10
  -7  -5   2    4.30    2.40
  -7  -5   2    3.80    2.40
   7   5  -2    8.50    4.50
  -7   5   2    2.90    4.90
  -7   5   2    2.00    4.00
  -5  -5   2   30.10    4.10
  -5  -5   2   23.40    3.90
  -5  -5   2   31.90    7.20
   5   5  -2   41.70    8.10
  -5   5   2   31.10    7.50
  -5   5   2   31.10    6.60
  -3  -5   2   26.90    4.00
  -3  -5   2   30.40    3.90
   3   5  -2   42.30    7.80
  -3   5   2   32.40    7.40
  -3   5   2   37.60    7.00
  -1  -5   2    3.80    1.50
   1  -5  -2    0.30    1.10
  -1  -5   2   -0.40    1.40
   1  -5  -2    1.60    1.20
   1   5  -2    5.30    4.80
  -1   5   2    0.80    3.40
  -1   5   2    6.80    4.90
  -1  -5  -2    0.70    3.50
  -1  -5  -2   -1.90    1.60
  -1   5  -2    2.50    4.10
   1   5   2   -1.60    3.30
  -1   5  -2   -0.90    5.30
  -3  -5  -2   27.00    6.10
  -3  -5  -2   31.70    4.20
   3   5   2   39.60    6.50
  -3   5  -2   29.60    7.10
  -3   5  -2   29.70    7.90
  -5  -5  -2   68.29    7.40
  -5  -5  -2   68.29    9.00
  -5   5  -2   72.69   11.20
   5   5   2   86.89    8.90
  -5   5  -2   81.89   10.60
  -7  -5  -2   -0.10    2.40
  -7  -5  -2    3.80    3.50
  -7   5  -2    0.10    5.60
  -7   5  -2   -1.50    4.20
   7   5   2   -2.00    2.70
  -9  -5  -2   10.50    3.40
   9  -5   2   10.60    2.10
  -9  -5  -2   12.20    6.50
  -9   5  -2   15.50    6.80
  -9   5  -2   12.40    7.10
   9   5   2   14.80    4.40
  11  -5   2   85.79    8.30
 -11  -5  -2   88.29    9.90
 -11  -5  -2   87.69   10.50
  11   5   2  118.39   10.70
 -11   5  -2  104.99   13.80
  11   5   2  102.59    9.90
 -11   5  -2  117.19   14.30
  13  -5   2   26.50    4.00
 -13  -5  -2   22.00    4.80
 -13  -5  -2   30.50    6.00
 -13   5  -2   24.30    8.50
  13   5   2   29.50    5.30
 -15  -5  -2    8.10    3.50
 -15  -5  -2   20.80    5.20
  15  -5   2   16.50    5.20
  15   5   2   25.00    5.80
  15   5   2   15.20    4.20
 -15   5  -2   19.80    8.50
  17  -5   2   12.30    3.30
 -17  -5  -2   17.60    4.80
  17   5   2    6.60    4.00
 -17   5  -2   10.10    7.90
 -16  -6   2   34.00    6.70
 -16  -6   2   53.89    7.90
 -16   6   2   24.70   16.20
 -14  -6   2   14.50    3.60
 -14  -6   2   11.70    5.20
 -14  -6   2    8.10    3.60
 -14   6   2    5.10    7.00
 -12  -6   2    1.90    2.60
 -12  -6   2   -4.10    2.40
 -12  -6   2    3.00    4.20
 -12   6   2   -2.30    5.50
 -10  -6   2    6.60    4.70
 -10  -6   2    2.20    2.60
 -10   6   2    4.80    5.80
 -10   6   2   29.80    8.00
  -8  -6   2    5.80    4.70
  -8  -6   2    2.50    2.40
  -8  -6   2    4.70    2.50
  -8   6   2   -0.20    5.10
   8   6  -2   14.40    4.70
  -8   6   2   12.40    5.90
  -6  -6   2    9.70    2.90
  -6  -6   2   13.60    2.90
  -6  -6   2   11.40    5.50
  -6   6   2   13.50    6.30
  -6   6   2   28.40    6.70
   6   6  -2   30.50    6.70
  -4  -6   2   15.50    6.30
  -4  -6   2   11.10    2.50
  -4  -6   2   12.00    2.60
  -4   6   2   20.50    6.70
  -4   6   2   27.20    6.60
   4   6  -2   32.20    7.20
  -2  -6   2   30.40    4.10
  -2  -6   2   32.10    3.50
  -2   6   2   49.10    8.70
  -2   6   2   23.90    7.30
   0   6  -2  219.38   19.20
   0   6   2  165.68   17.80
   0   6  -2  146.39   18.40
   0   6   2  209.18   17.80
  -2  -6  -2   37.00    7.80
  -2  -6  -2   36.40    4.70
  -2  -6  -2   43.30    4.50
  -2   6  -2   34.30    8.90
  -2   6  -2   67.29   10.20
   2   6   2   59.89    8.40
  -4  -6  -2    4.90    4.30
  -4  -6  -2    2.00    2.10
  -4  -6  -2    1.40    2.00
  -4   6  -2    3.80    5.90
   4   6   2    7.50    4.10
  -4   6  -2   11.10    6.20
  -6  -6  -2   51.09    8.40
  -6  -6  -2   61.79    6.30
  -6  -6  -2   53.79    6.30
  -6   6  -2   39.20   10.10
  -8  -6  -2   44.20    8.00
  -8  -6  -2   43.90    6.10
  -8   6  -2   34.50   10.00
 -10  -6  -2   20.50    4.10
 -10  -6  -2   26.80    6.30
 -10  -6  -2   19.10    4.50
 -10   6  -2   27.90    9.50
 -12  -6  -2    9.70    4.60
 -12  -6  -2    3.90    3.60
 -12  -6  -2    9.60    3.50
  12   6   2   17.50    4.70
 -12   6  -2    6.20    7.40
  -5  -7   2    6.70    2.20
  -5  -7   2    1.50    2.00
  -5   7   2   10.70    6.40
  -3   7   2    5.20    5.60
   1   7  -2   15.50   12.60
   1   7   2   11.30    5.20
  -1   7  -2    2.90   10.80
  -3  -7  -2   20.10    2.90
  -3  -7  -2   27.20    3.30
  -3   7  -2   27.30    9.30
 -28   0   3    2.80    4.40
  28   0  -3   -0.10    4.30
 -28   0   3    2.10    3.60
 -26   0   3    5.40    3.80
 -26   0   3    5.90    4.40
 -26   0   3   -1.10    3.50
  26   0  -3    3.30    4.60
  24   0  -3   -6.50    4.60
 -24   0   3    1.10    3.30
 -24   0   3    0.00    4.00
 -24   0   3    0.40    3.40
 -22   0   3   -4.10    3.40
 -22   0   3   -2.30    2.90
 -22   0   3   -4.50    2.90
  22   0  -3   -3.10    3.20
 -20   0   3   -3.60    2.90
 -20   0   3    4.20    3.80
 -20   0   3    0.50    3.50
  20   0  -3   -2.20    3.80
  20   0  -3    0.20    3.70
 -18   0   3   -2.10    2.90
  18   0  -3    1.30    3.30
 -18   0   3    0.40    2.80
 -18   0   3   -0.50    2.20
  18   0  -3   -2.30    2.80
 -16   0   3   -0.60    2.50
 -16   0   3    0.20    2.50
  16   0  -3   -2.40    2.80
 -16   0   3   -2.50    2.40
  16   0  -3   -0.40    2.50
  14   0  -3   -3.20    2.60
 -14   0   3    2.60    2.80
 -14   0   3   -0.80    2.80
 -14   0   3    1.00    2.30
  14   0  -3    1.90    3.00
 -12   0   3    0.10    2.50
  12   0  -3    0.80    3.10
 -12   0   3    0.10    2.90
  12   0  -3   -1.70    2.70
 -12   0   3   -0.10    2.50
 -10   0   3    0.90    1.80
  10   0  -3    1.90    2.10
 -10   0   3   -0.30    1.80
  10   0  -3    0.20    2.00
 -10   0   3   -1.30    2.00
   8   0  -3   -0.50    1.80
  -8   0   3    0.30    1.60
  -8   0   3   -1.00    1.60
  -8   0   3    0.50    1.90
   8   0  -3    0.30    1.60
   8   0  -3    0.20    1.90
   6   0  -3    0.20    1.50
   6   0  -3   -2.00    1.50
  -6   0   3    1.10    1.70
  -6   0   3    0.00    1.70
  -6   0   3   -1.30    1.40
   4   0  -3   -0.80    1.30
  -4   0   3    0.00    1.30
  -4   0   3   -0.60    1.10
   4   0  -3   -0.90    1.80
   2   0  -3   -0.10    1.10
  -2   0   3   -0.60    1.00
  -2   0   3   -1.10    0.90
   2   0  -3   -0.60    1.00
   0   0   3    0.40    1.20
   0   0   3   -2.00    1.60
   0   0  -3    1.00    1.20
   0   0  -3   -2.10    1.40
  -2   0  -3    2.00    1.90
  -2   0  -3    0.30    1.50
   2   0   3   -0.50    1.90
   2   0   3    1.10    1.50
   4   0   3    0.90    2.10
  -4   0  -3   -1.10    1.90
  -4   0  -3    1.10    1.70
   4   0   3    0.60    1.40
   6   0   3   -0.70    1.80
  -6   0  -3    0.00    1.50
   6   0   3    0.70    2.40
  -6   0  -3    1.30    2.30
   8   0   3    1.70    3.20
  -8   0  -3    3.60    3.20
  -8   0  -3    2.20    2.40
   8   0   3    1.30    2.70
  10   0   3    2.20    3.40
 -10   0  -3   -0.60    2.40
  10   0   3    1.90    2.90
 -10   0  -3    1.00    3.30
 -12   0  -3    0.30    3.10
  12   0   3    3.40    2.70
  12   0   3    1.10    3.10
 -12   0  -3    2.80    2.10
 -14   0  -3    0.30    2.10
  14   0   3    2.70    3.30
 -14   0  -3   -0.90    3.20
  14   0   3   -1.50    3.50
 -16   0  -3   -0.60    3.60
 -16   0  -3    2.60    2.80
  16   0   3    0.80    3.10
  16   0   3    0.00    3.80
 -18   0  -3   -1.10    3.20
  18   0   3   -2.90    3.60
  18   0   3    1.50    4.90
 -18   0  -3   -2.00    3.90
 -20   0  -3    5.20    3.90
 -20   0  -3   -3.70    3.90
  20   0   3   -0.50    4.30
  20   0   3   -0.60    4.90
  22   0   3    3.00    4.50
 -22   0  -3    3.30    4.60
 -22   0  -3    0.60    3.90
 -24   0  -3   -3.80    3.90
  24   0   3    1.40    4.80
  26   0   3    0.70    5.30
 -26   0  -3    4.60    5.10
 -29  -1   3    8.00    6.10
 -29  -1   3   -4.20    4.50
 -29  -1   3   -3.80    4.10
  29  -1  -3    1.00    4.00
 -29   1   3    3.60    3.70
 -29   1   3    6.10    6.20
  29   1  -3    3.40    4.60
 -27  -1   3   45.10    8.40
 -27  -1   3   43.10    8.70
  27  -1  -3   29.70    6.60
 -27  -1   3   29.60    7.20
  27   1  -3   26.30    6.50
 -27   1   3   38.20    7.00
 -27   1   3   47.00    9.60
 -25  -1   3    5.00    4.50
  25  -1  -3    5.80    4.40
 -25  -1   3    3.20    4.20
 -25  -1   3    7.10    4.80
 -25   1   3    6.30    4.50
  25   1  -3   -0.30    4.00
 -25   1   3    8.90    5.10
 -25   1   3   -1.90    3.50
 -23  -1   3   41.30    7.50
 -23  -1   3   32.60    6.80
 -23  -1   3   38.00    7.50
  23  -1  -3   29.50    7.90
  23  -1  -3   46.10    7.40
 -23   1   3   38.00    8.00
 -23   1   3   54.39    8.50
 -23   1   3   34.90    6.20
  23   1  -3   35.60    7.70
  23   1  -3   37.30    7.30
  21  -1  -3    4.10    3.80
 -21  -1   3    4.60    3.90
 -21  -1   3    4.60    4.10
  21  -1  -3    4.60    4.80
 -21  -1   3    8.90    3.80
 -21   1   3    5.80    4.70
  21   1  -3    8.40    4.80
 -21   1   3   10.30    4.40
 -21   1   3    2.90    3.30
  21   1  -3    5.30    3.50
  19  -1  -3    3.90    3.40
 -19  -1   3    7.10    3.20
 -19  -1   3   13.20    4.50
  19  -1  -3   10.90    4.60
 -19   1   3    2.20    2.90
  19   1  -3   13.20    4.20
 -19   1   3    4.00    2.90
  19   1  -3    9.50    4.50
 -19   1   3    7.90    4.60
 -17  -1   3   22.90    4.30
  17  -1  -3   21.00    4.10
 -17  -1   3   23.50    4.70
 -17  -1   3   26.30    5.00
  17  -1  -3   28.10    5.70
  17   1  -3   24.80    5.00
  17   1  -3   23.20    4.80
 -17   1   3   32.50    5.60
 -17   1   3   21.60    4.20
 -17   1   3   22.10    4.10
 -15  -1   3   81.59    8.60
  15  -1  -3   73.59    8.70
 -15  -1   3   85.19    8.80
  15  -1  -3   83.39    8.20
 -15  -1   3   80.39    8.50
 -15   1   3   85.19    8.30
  15   1  -3   87.49    8.50
 -15   1   3   80.09    8.30
  15   1  -3   74.59    9.10
 -15   1   3   94.99    8.90
 -13  -1   3   75.99    7.50
 -13  -1   3   70.49    8.40
  13  -1  -3   57.39    7.10
 -13  -1   3   69.79    7.50
  13  -1  -3   66.59    7.80
 -13   1   3   64.79    7.20
 -13   1   3   84.19    8.00
  13   1  -3   72.19    7.50
 -13   1   3   63.49    6.90
  13   1  -3   64.39    7.50
 -11  -1   3   66.09    7.60
 -11  -1   3   74.59    7.80
 -11  -1   3   84.69    8.20
  11  -1  -3   72.69    8.10
  11  -1  -3   78.19    7.60
 -11   1   3   71.49    7.30
 -11   1   3   88.89    7.70
  11   1  -3   80.99    8.10
  11   1  -3   78.59    7.90
 -11   1   3   90.39    8.30
  -9  -1   3  132.29   11.40
   9  -1  -3  140.29   11.60
  -9  -1   3  131.29   11.40
  -9  -1   3  144.09   11.50
   9  -1  -3  136.99   11.20
  -9   1   3  137.19   11.00
   9   1  -3  140.99   11.50
  -9   1   3  111.89   12.00
  -9   1   3  137.79   11.10
   9   1  -3  142.59   11.50
  -7  -1   3 2347.57  173.58
  -7  -1   3 2355.36  173.58
  -7  -1   3 2157.88  173.68
   7  -1  -3 2211.78  173.48
   7   1  -3 2399.16  173.68
  -7   1   3 2569.64  173.58
  -7   1   3 2376.06  173.38
   5  -1  -3   55.89    5.10
   5  -1  -3   61.49    5.40
  -5  -1   3   47.00    5.60
  -5  -1   3   58.49    5.40
  -5   1   3   68.49    5.30
   5   1  -3   61.29    5.50
  -5   1   3   61.89    5.10
   5   1  -3   57.89    5.70
   3  -1  -3  388.16   29.60
   3  -1  -3  409.66   29.70
  -3  -1   3  368.06   30.20
  -3  -1   3  403.16   29.80
   3   1  -3  363.16   30.20
  -3   1   3  434.36   29.60
  -3   1   3  411.46   29.70
   3   1  -3  394.96   29.80
  -1  -1   3  434.86   34.00
  -1  -1   3  429.36   33.40
   1   1  -3  462.95   33.50
   1   1  -3  425.86   33.90
  -1   1   3  482.35   33.40
   1  -1   3   67.29    5.70
  -1  -1  -3   64.49    5.30
  -1   1  -3   66.99    6.40
  -1   1  -3   66.39    5.70
   1   1   3   70.99    5.30
  -1   1  -3   54.19    6.70
   1   1   3   66.99    5.80
  -3  -1  -3   19.50    2.80
   3  -1   3   13.90    2.20
  -3  -1  -3   16.20    2.40
   3  -1   3   10.90    3.30
   3   1   3   15.90    2.30
  -3   1  -3   17.40    3.60
  -3   1  -3   15.10    2.20
   3   1   3   14.90    2.40
  -5  -1  -3  177.18   14.00
   5  -1   3  172.28   14.20
  -5  -1  -3  179.48   13.80
   5   1   3  182.08   14.10
   5   1   3  176.38   13.80
  -5   1  -3  165.78   13.80
  -5   1  -3  168.38   14.70
   7  -1   3   34.70    4.90
   7  -1   3   32.50    5.80
  -7  -1  -3   35.80    5.10
  -7  -1  -3   34.50    4.80
  -7   1  -3   40.40    6.50
   7   1   3   46.60    5.50
   7   1   3   39.40    5.00
  -7   1  -3   36.00    4.70
  -9  -1  -3   46.40    6.20
   9  -1   3   53.29    6.20
  -9  -1  -3   53.69    6.00
   9  -1   3   49.30    7.20
   9   1   3   50.19    6.50
  -9   1  -3   47.60    5.90
  -9   1  -3   62.69    7.80
   9   1   3   55.19    6.50
 -11  -1  -3   32.00    4.90
  11  -1   3   22.80    4.10
  11  -1   3   22.70    5.40
 -11  -1  -3   30.70    4.60
 -11   1  -3   38.90    6.20
 -11   1  -3   21.50    3.80
  11   1   3   33.00    5.30
  11   1   3   34.00    5.30
  13  -1   3   33.50    5.20
  13  -1   3   25.20    5.80
 -13  -1  -3   34.00    5.30
 -13  -1  -3   34.30    5.40
 -13   1  -3   27.20    4.40
  13   1   3   31.70    5.60
 -13   1  -3   36.40    6.30
  13   1   3   20.10    4.30
  15  -1   3   48.70    7.00
  15  -1   3   50.69    8.20
 -15  -1  -3   49.80    6.80
 -15  -1  -3   54.19    7.10
  15   1   3   44.80    7.40
 -15   1  -3   65.59    8.30
  15   1   3   38.70    6.40
 -15   1  -3   45.90    6.30
  17  -1   3   25.60    5.00
  17  -1   3   17.30    6.20
 -17  -1  -3   24.00    5.80
 -17  -1  -3   26.80    6.20
  17   1   3   22.90    6.10
 -17   1  -3   17.10    4.00
 -17   1  -3   34.10    6.90
  17   1   3   14.50    4.80
  19  -1   3    1.40    5.20
 -19  -1  -3   -2.20    2.80
 -19  -1  -3   -2.60    3.50
  19  -1   3   -3.60    3.70
 -19   1  -3    2.60    5.20
  19   1   3   -0.70    3.70
  19   1   3   -4.50    4.70
 -19   1  -3   -4.30    2.90
  21  -1   3   20.90    5.10
 -21  -1  -3   15.20    4.70
 -21  -1  -3   27.00    6.20
 -21   1  -3    9.80    4.20
 -21   1  -3   27.70    7.10
  21   1   3   24.50    5.60
  21   1   3   15.30    6.90
  23  -1   3    4.10    4.10
 -23  -1  -3    7.60    4.40
 -23  -1  -3   19.20    5.60
 -23   1  -3   11.00    5.80
  23   1   3    3.80    4.50
 -25  -1  -3    1.40    3.70
  25  -1   3   -1.00    3.80
 -25  -1  -3   -6.10    3.50
 -25   1  -3   -0.60    5.00
  25   1   3   -0.20    4.40
 -28  -2   3    9.30    4.50
  28  -2  -3   -0.80    3.60
 -28  -2   3    0.40    3.70
 -28  -2   3   -5.40    4.80
  28   2  -3   -9.60    4.00
 -28   2   3   -0.80    3.60
 -28   2   3    5.90    5.30
 -26  -2   3   -1.70    4.70
 -26  -2   3    0.70    3.90
  26  -2  -3    2.30    4.00
 -26  -2   3    5.10    5.60
 -26   2   3    3.60    3.90
 -26   2   3   -3.70    9.40
  26   2  -3   -1.60    4.80
  24  -2  -3  134.19   14.30
 -24  -2   3  145.79   15.10
 -24  -2   3  156.98   14.90
  24   2  -3  132.29   14.90
 -24   2   3  154.18   14.50
 -24   2   3  169.18   16.10
 -22  -2   3   42.50    7.60
 -22  -2   3   45.80    7.30
  22  -2  -3   42.60    6.60
  22  -2  -3   35.40    8.40
 -22  -2   3   39.00    7.40
  22   2  -3   32.00    6.60
 -22   2   3   46.40    8.30
  22   2  -3   45.10    8.10
 -22   2   3   25.60    5.30
 -22   2   3   45.70    6.90
  20  -2  -3  175.58   18.60
 -20  -2   3  207.38   18.30
 -20  -2   3  215.08   18.20
 -20  -2   3  199.98   18.00
  20  -2  -3  198.98   17.40
 -20   2   3  197.78   17.00
  20   2  -3  208.78   18.30
  20   2  -3  189.88   17.90
 -20   2   3  216.78   17.70
 -18  -2   3   89.19    9.80
 -18  -2   3   82.59    9.90
  18  -2  -3   75.19   10.60
  18  -2  -3   88.19   10.60
 -18  -2   3   80.19    9.90
 -18   2   3  118.09   11.00
  18   2  -3   90.39    9.90
  18   2  -3   90.59   10.00
 -18   2   3  105.59   11.90
 -18   2   3   91.39    8.90
 -16  -2   3  157.28   13.20
 -16  -2   3  146.89   13.00
  16  -2  -3  129.39   12.30
  16  -2  -3  126.19   13.30
 -16  -2   3  138.79   13.00
 -16   2   3  136.59   12.40
 -16   2   3  129.09   11.90
  16   2  -3  158.78   13.10
 -16   2   3  166.08   13.80
  16   2  -3  125.09   12.80
 -14  -2   3  506.15   38.40
  14  -2  -3  425.26   38.50
 -14  -2   3  472.85   38.60
  14  -2  -3  462.55   37.80
 -14  -2   3  504.85   38.50
  14   2  -3  483.85   38.30
 -14   2   3  551.84   38.90
 -14   2   3  528.65   38.00
  14   2  -3  548.45   38.70
 -14   2   3  479.35   37.70
 -12  -2   3    0.20    2.20
 -12  -2   3    0.00    2.50
  12  -2  -3    0.60    3.40
  12  -2  -3   -0.70    1.90
 -12  -2   3    1.70    2.60
  12   2  -3    1.80    3.00
 -12   2   3    2.80    2.00
 -12   2   3    2.40    1.70
 -12   2   3    4.20    3.60
  12   2  -3    4.80    2.60
 -10  -2   3   88.59    8.50
  10  -2  -3   72.69    8.70
 -10  -2   3   87.99    8.50
 -10  -2   3   75.29    8.60
 -10   2   3   92.79    7.70
 -10   2   3   89.59    7.60
 -10   2   3  107.39    9.40
  10   2  -3   94.99    8.90
   8  -2  -3   -1.50    3.10
   8  -2  -3    0.50    1.50
  -8  -2   3    0.20    2.10
  -8  -2   3   -1.60    2.60
   8   2  -3    0.20    2.80
  -8   2   3    6.30    3.40
  -8   2   3    0.60    1.30
  -8   2   3    1.20    1.50
  -6  -2   3   17.80    4.00
   6  -2  -3   20.90    4.20
  -6  -2   3   19.10    3.00
   6  -2  -3   18.90    2.70
   6   2  -3   19.70    4.20
  -6   2   3   28.10    4.20
  -6   2   3   20.40    2.40
  -6   2   3   20.90    2.40
   4  -2  -3   64.69    5.10
  -4  -2   3   54.39    6.50
  -4  -2   3   58.19    5.50
  -4   2   3   61.19    6.10
  -4   2   3   61.69    4.90
  -4   2   3   61.29    5.80
   4   2  -3   55.59    6.30
  -2  -2   3  629.24   49.30
  -2  -2   3  663.03   48.30
   2  -2  -3  662.33   48.20
  -2   2   3  639.74   48.50
  -2   2   3  649.04   48.10
   2   2  -3  681.93   48.30
   2   2  -3  606.04   49.20
   0  -2  -3  319.37   23.00
   0  -2   3  303.37   23.00
   0  -2   3  282.67   24.00
   0  -2  -3  307.97   23.30
   0   2   3  316.47   23.10
   0   2  -3  267.47   23.90
   0   2  -3  307.07   22.90
   0   2   3  318.07   22.90
  -2  -2  -3    6.90    2.30
  -2  -2  -3    9.40    2.20
   2  -2   3    5.70    1.60
  -2   2  -3    1.40    3.90
   2   2   3    7.40    2.00
   2   2   3    3.60    1.90
  -2   2  -3    4.20    2.60
  -2   2  -3    4.20    1.30
   4  -2   3  256.87   20.00
  -4  -2  -3  249.97   20.30
  -4   2  -3  243.68   19.90
   4   2   3  297.17   20.30
  -4   2  -3  257.87   21.80
   4   2   3  268.17   20.40
  -4   2  -3  251.67   21.30
   6  -2   3   84.19    7.30
  -6  -2  -3   79.99    7.70
   6  -2   3   64.39    9.00
  -6  -2  -3   82.59    7.50
  -6   2  -3   78.59    7.10
  -6   2  -3   73.09    9.40
   6   2   3   83.39    7.90
   6   2   3   87.09    7.50
   8  -2   3   92.09    8.30
   8  -2   3   71.59   10.70
  -8  -2  -3  103.19    8.90
  -8  -2  -3   90.89    8.40
   8   2   3   94.89    8.50
   8   2   3   94.29    8.90
  -8   2  -3   97.79   10.40
 -10  -2  -3   33.70    4.80
  10  -2   3   39.10    6.80
 -10  -2  -3   36.40    5.10
  10  -2   3   37.60    5.00
 -10   2  -3   37.70    4.60
 -10   2  -3   40.30    6.90
  10   2   3   32.80    4.90
  10   2   3   40.60    5.30
 -12  -2  -3    2.90    2.70
  12  -2   3    1.70    3.60
  12  -2   3    1.50    2.40
 -12  -2  -3    0.20    2.40
  12   2   3    0.20    2.30
  12   2   3    2.80    3.10
 -12   2  -3    2.40    2.10
 -12   2  -3   -0.20    4.20
 -14  -2  -3  131.49   11.70
  14  -2   3  126.89   11.60
 -14  -2  -3  136.69   12.10
  14  -2   3   98.19   12.60
  14   2   3  126.79   12.10
 -14   2  -3   99.79   16.60
 -14   2  -3  130.79   11.30
  14   2   3  127.79   11.90
 -16  -2  -3    7.90    3.70
 -16  -2  -3    8.10    3.60
  16  -2   3    6.80    3.30
  16  -2   3    2.60    4.90
  16   2   3   12.60    8.40
 -16   2  -3    6.80    5.70
  16   2   3    5.00    4.60
 -16   2  -3    0.30    2.90
 -18  -2  -3   -1.10    3.30
  18  -2   3   -1.30    3.40
  18  -2   3   -9.80    4.40
 -18  -2  -3    1.60    3.30
 -18   2  -3   -2.50    2.70
  18   2   3   -1.10    4.40
 -18   2  -3    1.60    5.20
  18   2   3    0.80    3.40
 -20  -2  -3   47.30    6.80
 -20  -2  -3   30.00    6.70
  20  -2   3   23.20    5.40
 -20   2  -3   42.30    8.70
  20   2   3   21.60    7.20
  20   2   3   30.10    6.60
 -20   2  -3   28.50    5.70
 -22  -2  -3    0.60    4.40
 -22  -2  -3    1.30    3.70
  22  -2   3   -1.40    3.70
 -22   2  -3    2.20    6.30
  22   2   3   -6.50    4.10
 -24  -2  -3    8.90    4.80
 -24  -2  -3    1.80    4.90
 -24   2  -3   -0.30    5.80
  24   2   3    4.30    4.60
 -27  -3   3   10.80    6.00
 -27  -3   3   29.00    6.80
  27  -3  -3   17.70    6.30
 -27  -3   3   24.40    6.40
 -27   3   3   30.20    5.90
 -27   3   3   22.00    8.20
 -25  -3   3   14.80    5.60
 -25  -3   3   12.90    4.80
 -25  -3   3    2.80    5.80
  25  -3  -3    5.40    4.00
 -25   3   3    4.10    6.80
 -25   3   3   11.00    4.50
  25   3  -3    5.90    4.80
  23  -3  -3   18.40    4.80
 -23  -3   3   26.60    6.00
 -23  -3   3   26.60    6.10
 -23  -3   3   28.10    6.50
  23   3  -3   19.20    6.20
 -23   3   3   30.40    7.70
 -23   3   3   25.80    5.30
 -21  -3   3  133.69   13.20
 -21  -3   3  117.79   13.10
  21  -3  -3  109.69   11.90
 -21  -3   3  123.29   13.00
  21   3  -3  131.79   13.40
 -21   3   3  124.09   11.90
  21   3  -3  132.09   13.40
 -21   3   3  130.19   14.10
 -19  -3   3   74.29    9.70
  19  -3  -3   61.89   10.50
 -19  -3   3   81.49    9.60
  19  -3  -3   70.99    8.50
 -19  -3   3   92.89   10.00
 -19   3   3   73.79    7.90
  19   3  -3   74.69    9.70
 -19   3   3   89.89   10.80
  19   3  -3   99.49   11.30
 -19   3   3   84.59    8.50
 -17  -3   3   14.80    4.80
 -17  -3   3   19.40    4.90
 -17  -3   3   14.30    4.50
  17  -3  -3   14.20    3.80
  17  -3  -3   25.70    6.70
 -17   3   3   14.60    7.20
  17   3  -3   25.20    5.80
 -17   3   3   17.80    3.20
 -17   3   3   18.40    3.50
 -15  -3   3    1.00    3.10
 -15  -3   3    6.40    5.80
  15  -3  -3   -1.30    4.10
 -15  -3   3    1.60    2.60
  15  -3  -3   -1.70    3.80
  15   3  -3   -1.60    3.00
 -15   3   3    6.20    4.50
 -15   3   3    0.70    1.80
 -15   3   3   -1.20    1.90
 -13  -3   3   59.99    6.80
  13  -3  -3   57.89    8.40
 -13  -3   3   54.89    6.70
 -13  -3   3   42.10    6.70
 -13   3   3   62.49    8.20
 -13   3   3   51.19    5.10
  13   3  -3   60.39    7.10
 -13   3   3   52.09    5.30
 -11  -3   3  119.49   10.30
  11  -3  -3   97.29   11.00
 -11  -3   3   99.39   10.70
 -11   3   3  132.89   11.50
 -11   3   3  108.79    9.00
 -11   3   3  111.09    9.00
  11   3  -3  123.69   11.00
  -9  -3   3   16.30    4.40
  -9  -3   3   21.60    3.50
   9  -3  -3   23.20    5.10
  -9  -3   3   23.90    3.50
  -9   3   3   27.10    5.20
   9   3  -3   29.20    5.00
  -9   3   3   18.00    2.10
  -7  -3   3    0.40    2.10
   7  -3  -3    3.70    1.20
  -7  -3   3    0.80    3.00
  -7  -3   3    2.00    1.90
   7   3  -3   -2.30    2.70
  -7   3   3    5.40    3.20
  -7   3   3    3.80    2.70
  -5  -3   3  148.19   13.70
   5  -3  -3  160.78   11.70
  -5  -3   3  160.38   12.50
  -5  -3   3  155.28   12.30
  -5   3   3  142.79   12.90
   5   3  -3  153.88   13.60
  -5   3   3  139.99   13.20
  -3  -3   3  148.79   11.80
  -3  -3   3  149.49   13.60
   3  -3  -3  164.18   11.50
  -3   3   3  124.29   13.60
   3   3  -3  145.29   13.40
  -3   3   3  149.69   12.70
   1  -3  -3  116.89    9.00
  -1  -3   3   99.79   10.90
   1  -3  -3  114.09   10.10
  -1  -3   3  107.79    9.00
  -1   3   3  121.49    8.70
  -1   3   3  109.39    9.90
   1   3  -3  101.89   10.70
   1  -3   3   52.59    5.00
  -1  -3  -3   54.69    5.30
   1   3   3   58.49    5.00
   1   3   3   51.49    5.80
  -1   3  -3   70.79    9.70
  -1   3  -3   49.10    6.80
  -3  -3  -3  328.97   25.00
   3  -3   3  310.47   24.60
  -3  -3  -3  316.17   25.50
  -3   3  -3  304.57   27.30
  -3   3  -3  313.47   24.30
   3   3   3  340.57   25.30
  -3   3  -3  335.07   27.10
   3   3   3  351.66   24.90
  -5  -3  -3   10.60    3.10
   5  -3   3    8.70    2.00
  -5  -3  -3   10.20    2.60
   5   3   3   12.10    2.70
   5   3   3   13.90    3.00
  -5   3  -3   10.00    3.50
  -5   3  -3    8.70    1.60
  -5   3  -3    9.20    5.00
   7  -3   3   60.09    6.00
  -7  -3  -3   64.19    6.80
  -7   3  -3   65.59    8.10
  -7   3  -3   59.29    5.60
   7   3   3   66.09    6.80
   7   3   3   74.99    6.80
  -7   3  -3   66.79    8.90
   9  -3   3    6.00    4.30
   9  -3   3    7.20    2.30
  -9  -3  -3    5.60    2.80
   9   3   3    9.30    2.90
  -9   3  -3    3.30    1.70
  -9   3  -3   12.70    5.10
   9   3   3    9.70    3.10
  11  -3   3    0.90    4.40
 -11  -3  -3    3.40    3.10
 -11  -3  -3    0.10    2.60
  11  -3   3    1.90    2.20
  11   3   3    2.40    2.80
 -11   3  -3    5.70    5.00
  11   3   3    4.90    3.10
 -11   3  -3   -1.90    1.70
 -13  -3  -3   99.79   10.00
  13  -3   3  101.19    9.80
 -13  -3  -3  104.29   10.60
  13  -3   3   85.09   11.70
  13   3   3  104.29   10.60
  13   3   3  111.59   10.40
 -13   3  -3  123.39   12.60
 -13   3  -3   95.19    9.30
 -15  -3  -3   -2.80    2.90
 -15  -3  -3    2.60    3.30
  15  -3   3    1.10    2.80
  15  -3   3   11.70    7.80
  15   3   3    2.10    3.20
 -15   3  -3   -1.30    2.10
  15   3   3    5.20    4.10
 -15   3  -3    2.60    5.80
  17  -3   3   18.10    4.30
 -17  -3  -3   32.80    6.00
 -17  -3  -3   20.20    5.50
  17  -3   3   30.90    7.70
 -17   3  -3   27.50    8.00
  17   3   3   22.70    5.30
 -17   3  -3   21.10    4.20
  17   3   3   28.50    6.50
  19  -3   3   18.90    4.90
 -19  -3  -3   13.20    5.20
 -19  -3  -3   19.00    5.10
  19   3   3   12.60    5.40
 -19   3  -3    9.50    7.00
  19   3   3   14.10    6.10
  21  -3   3   12.40    6.00
 -21  -3  -3   14.50    4.50
 -21  -3  -3    9.30    5.00
 -21   3  -3    3.30    6.90
  21   3   3   -1.10    4.20
 -23  -3  -3    8.40    5.80
  23  -3   3   12.60    4.40
 -23  -3  -3   21.40    7.50
  23   3   3   13.70    5.30
 -23   3  -3   28.90   10.80
 -23   3  -3   19.40    4.80
 -24  -4   3   -7.70    5.20
 -24  -4   3   12.30    4.80
 -24  -4   3    3.80    3.50
 -24   4   3    1.10    5.50
 -24   4   3    8.70    3.00
 -22  -4   3   16.60    5.50
 -22  -4   3    7.90    4.70
 -22  -4   3   16.50    5.30
 -22   4   3   13.40    7.00
 -22   4   3    5.40    2.70
 -20  -4   3    8.20    3.90
 -20  -4   3    9.40    4.30
  20  -4  -3   11.00    6.10
 -20  -4   3    5.10    4.10
 -20   4   3   11.40    6.60
 -18  -4   3   14.50    5.10
  18  -4  -3   22.60    6.80
 -18  -4   3   18.80    4.70
 -18  -4   3   12.80    4.00
  18   4  -3   29.30    6.40
 -18   4   3   16.60    3.00
 -18   4   3   19.50    3.00
 -18   4   3   19.30    6.90
 -16  -4   3   64.99    7.80
  16  -4  -3   55.69    9.20
 -16  -4   3   57.89    7.70
 -16  -4   3   49.40    7.70
 -16   4   3   47.00    5.60
 -16   4   3   66.89   10.10
 -16   4   3   46.10    5.00
  16   4  -3   74.29   10.60
  14  -4  -3   23.50    6.40
 -14  -4   3   19.20    4.10
 -14  -4   3   26.20    6.10
 -14   4   3   25.00    7.30
  14   4  -3   34.50    6.30
 -12  -4   3   80.39    9.00
 -12  -4   3   84.69    9.10
 -12  -4   3   82.89   14.70
 -12   4   3   92.09   10.80
  12   4  -3  101.99   10.50
 -10  -4   3   42.70    7.40
 -10  -4   3   48.80    6.20
 -10  -4   3   60.99    9.10
  10   4  -3   47.50    7.40
 -10   4   3   44.70    7.10
 -10   4   3   53.59    8.00
  -8  -4   3    2.60    2.50
  -8  -4   3    2.00    2.10
  -8  -4   3    3.80    3.50
  -8   4   3   -0.70    3.50
   8   4  -3   -1.40    2.80
  -8   4   3   -0.10    2.80
  -6  -4   3   -0.10    3.10
  -6  -4   3    0.00    2.00
  -6  -4   3    1.30    1.70
   6   4  -3    0.60    3.10
  -6   4   3    1.90    3.50
  -6   4   3   -3.50    2.30
  -4  -4   3    9.90    2.30
  -4  -4   3    9.80    2.40
  -4  -4   3   12.20    4.30
   4   4  -3   10.90    4.20
  -4   4   3   14.80    3.90
  -4   4   3   16.80    4.70
  -2  -4   3    2.70    1.60
   2  -4  -3    0.50    1.10
  -2  -4   3    1.60    3.20
  -2  -4   3    2.60    1.50
   2   4  -3    1.30    3.10
  -2   4   3    3.30    2.60
  -2   4   3   -0.10    3.40
   0  -4   3   52.39    4.70
   0  -4  -3   49.00    4.80
   0  -4   3   48.20    7.50
   0  -4  -3   46.60    6.40
   0   4   3   52.59    6.10
   0   4  -3   46.90    7.00
  -2  -4  -3   90.09    9.40
  -2  -4  -3   91.49    8.20
   2  -4   3   85.69    7.60
   2   4   3   99.99    7.80
  -2   4  -3   94.29   10.20
   2   4   3  103.99    9.10
  -2   4  -3   88.29   11.30
   4  -4   3    4.10    1.50
  -4  -4  -3    2.20    2.00
  -4  -4  -3    4.40    3.00
   4   4   3    5.10    2.00
   4   4   3    7.10    2.90
  -4   4  -3    3.20    4.90
  -4   4  -3    5.10    3.80
   6  -4   3   59.59    5.30
  -6  -4  -3   54.79    6.40
  -6  -4  -3   52.29    6.90
   6   4   3   58.09    6.10
   6   4   3   59.99    8.00
  -6   4  -3   57.89   10.20
  -6   4  -3   58.09    8.60
  -8  -4  -3   -2.20    2.30
   8  -4   3   -1.40    1.70
  -8  -4  -3    1.90    3.00
   8   4   3    0.10    2.60
   8   4   3    0.50    2.30
  -8   4  -3    2.50    5.40
  -8   4  -3    4.20    4.10
  10  -4   3   46.60    5.60
 -10  -4  -3   48.20    6.60
 -10  -4  -3   38.00    6.60
 -10   4  -3   45.10    4.50
 -10   4  -3   62.29    9.80
  10   4   3   59.39    6.90
 -10   4  -3   57.39   10.20
  10   4   3   62.89    7.00
 -10   4  -3   53.29    4.80
  12  -4   3    2.70    2.50
 -12  -4  -3    0.70    3.10
  12   4   3    4.60    3.50
 -12   4  -3    4.30    2.00
 -12   4  -3    1.10    4.90
  12   4   3    5.70    3.80
 -12   4  -3    0.60    5.60
 -14  -4  -3   -1.00    2.90
  14  -4   3   -2.50    4.80
 -14  -4  -3    0.00    3.00
  14  -4   3    0.60    2.50
 -14   4  -3    2.40    2.20
  14   4   3   -2.90    3.20
  14   4   3   -2.60    2.70
 -14   4  -3   -1.10    1.90
 -14   4  -3    0.60    5.70
 -16  -4  -3   20.10    5.30
 -16  -4  -3   25.40    5.50
  16  -4   3   16.90    3.90
 -16   4  -3   20.00    3.80
  16   4   3   17.40    5.30
 -16   4  -3   25.70    8.60
 -18  -4  -3    2.40    4.10
 -18  -4  -3    5.20    3.30
 -18   4  -3    8.50    2.90
  18   4   3    2.20    4.60
  18   4   3   -1.70    3.60
 -20  -4  -3   -6.50    4.20
 -20  -4  -3    8.60    3.70
  20  -4   3   -1.90    2.90
 -20   4  -3    3.80    2.70
  20   4   3    6.40    4.20
 -20   4  -3   -8.40    6.40
 -21  -5   3    5.00    4.10
 -21  -5   3    9.60    5.40
 -21  -5   3   19.10    5.20
 -21   5   3    2.90    6.40
 -19  -5   3   27.10    7.40
 -19  -5   3   39.10    7.20
 -19   5   3   35.20    8.80
 -17  -5   3   -2.10    2.90
 -17  -5   3    2.30    3.70
 -17  -5   3    0.80    2.60
 -17   5   3   -1.20    5.70
 -17   5   3   -1.00    5.90
 -15  -5   3   15.40    4.20
 -15  -5   3   13.90    4.60
 -15  -5   3   18.90    5.90
  15   5  -3   30.40    6.40
 -15   5   3   28.60    8.00
 -15   5   3   31.30    8.10
 -13  -5   3   10.90    4.30
 -13  -5   3   -1.20    2.70
 -13  -5   3    2.10    2.90
 -13   5   3    1.00    5.00
 -13   5   3    4.50    5.20
  13   5  -3    7.80    4.50
 -11  -5   3    2.60    2.90
 -11  -5   3    3.10    2.60
 -11  -5   3    4.30    3.70
  11   5  -3    8.40    4.80
 -11   5   3    8.30    5.30
 -11   5   3    0.30    5.00
  -9  -5   3   -0.40    2.50
  -9  -5   3   -2.60    2.10
  -9  -5   3    0.70    3.90
  -9   5   3   -1.60    4.80
  -9   5   3    2.50    4.20
   9   5  -3   -0.10    3.60
  -7  -5   3   -0.40    2.20
  -7  -5   3   -1.90    2.10
  -7  -5   3   -4.90    3.30
  -7   5   3    0.60    3.40
  -7   5   3   -3.40    4.30
   7   5  -3    2.20    4.20
  -5  -5   3   71.09    9.70
  -5  -5   3   66.19    6.70
  -5  -5   3   61.69    6.80
  -5   5   3   61.99    9.80
   5   5  -3   79.39   10.00
  -5   5   3   81.89    9.30
  -3  -5   3   12.30    2.80
  -3  -5   3   18.30    5.90
  -3  -5   3   14.80    2.80
  -3   5   3   29.90    6.00
  -3   5   3   22.60    6.30
   3   5  -3   24.50    6.20
  -1  -5   3   20.00    2.70
   1  -5  -3   16.50    2.50
  -1  -5   3   20.10    6.00
  -1  -5   3   22.50    3.10
  -1   5   3   21.70    6.30
  -1   5   3   28.10    5.70
   1   5  -3   17.60    5.80
   1  -5   3   16.30    2.20
  -1  -5  -3   14.10    2.70
   1  -5   3   14.90    2.20
  -1  -5  -3   15.10    4.90
  -1   5  -3   16.20    5.80
  -1   5  -3   17.70    7.20
   1   5   3   17.10    5.00
  -3  -5  -3  146.09   14.40
  -3  -5  -3  154.48   12.80
  -3   5  -3  143.19   16.70
  -3   5  -3  154.68   15.60
   3   5   3  164.68   14.00
   5  -5   3    4.90    1.40
  -5  -5  -3    1.30    3.60
  -5  -5  -3    5.30    2.70
   5   5   3    6.80    3.60
  -5   5  -3    5.40    6.10
  -5   5  -3    6.90    5.10
  -7  -5  -3   91.79   10.10
   7  -5   3   85.89    7.50
  -7  -5  -3   90.89    9.30
   7   5   3  111.39    9.90
  -7   5  -3   95.29   13.20
  -7   5  -3   73.89   12.00
  -9  -5  -3  115.29   11.00
  -9  -5  -3  106.39   11.70
   9  -5   3  105.29    9.50
  -9   5  -3  113.59   14.90
  -9   5  -3  130.29   14.50
   9   5   3  126.39   10.80
 -11  -5  -3    0.80    3.20
  11  -5   3    4.00    2.00
 -11  -5  -3   -0.50    3.00
 -11   5  -3   -0.80    6.30
  11   5   3   -1.00    2.70
  11   5   3    3.50    3.80
 -13  -5  -3   -2.40    2.70
 -13  -5  -3    7.60    3.90
  13  -5   3    8.60    2.50
 -13   5  -3   -1.80    6.10
  13   5   3    8.10    4.80
  13   5   3   -0.40    3.20
  15  -5   3   26.20    4.70
 -15  -5  -3   38.60    6.30
  15   5   3   46.00    7.60
 -15   5  -3   21.80   12.20
  15   5   3   32.70    6.00
 -17  -5  -3    0.70    4.30
  17  -5   3    1.70    2.70
  17   5   3    2.40    4.00
 -17   5  -3   -0.40    7.60
 -16  -6   3    2.70    4.10
 -16  -6   3    1.80    4.10
 -16   6   3   -4.40    6.10
 -14  -6   3    8.30    3.80
 -14  -6   3   19.80    6.20
 -14  -6   3   12.20    3.60
 -14   6   3   10.50    6.60
 -12  -6   3   27.50    6.70
 -12  -6   3   18.60    4.00
 -12  -6   3   21.20    4.40
 -12   6   3   21.90    7.80
 -10  -6   3    9.20    3.30
 -10  -6   3   13.10    5.50
 -10   6   3   11.20    6.40
 -10   6   3   30.80    7.40
  -8  -6   3   20.60    3.70
  -8  -6   3   24.60    6.80
  -8  -6   3   16.30    3.50
  -8   6   3   18.10    6.70
  -8   6   3   39.00    8.50
  -6  -6   3   57.09   10.20
  -6  -6   3   53.59    6.30
  -6  -6   3   56.39    6.20
  -6   6   3   60.29   10.60
   6   6  -3   87.89   10.50
  -4  -6   3   -0.10    4.60
  -4  -6   3    4.60    2.20
  -4  -6   3    8.80    2.20
  -4   6   3   10.40    4.70
  -4   6   3    2.60    5.40
   4   6  -3   23.70    6.20
  -2  -6   3   45.00    4.40
  -2  -6   3   39.70    5.70
  -2   6   3   47.20    9.10
   0  -6  -3   60.09    5.50
   0  -6  -3   58.79    5.50
   0   6  -3   63.69   11.90
   0   6  -3   79.59   11.00
   0   6   3   79.69   10.40
  -2  -6  -3   14.90    2.80
  -2  -6  -3   13.70    2.60
  -2   6  -3   30.50    8.70
  -2   6  -3   18.40    7.70
   2   6   3   26.60    5.60
  -4  -6  -3   14.90    5.30
  -4  -6  -3   17.30    3.50
   4   6   3   27.50    5.60
  -4   6  -3   16.50    8.20
  -6  -6  -3    1.30    2.50
  -6  -6  -3    5.50    3.90
  -6   6  -3   -0.20    6.10
   6   6   3   12.90    4.10
  -8  -6  -3    2.80    3.90
  -8  -6  -3   -3.90    2.40
  -8   6  -3   -5.40    6.10
   8   6   3   10.40    4.10
 -10  -6  -3   27.50    6.20
 -10  -6  -3   14.00    4.60
  10   6   3   43.50    6.20
 -10   6  -3   15.50   12.00
 -12  -6  -3    9.10    3.70
 -12  -6  -3   -1.10    3.40
  12   6   3    8.70    4.00
 -12   6  -3    6.00    7.90
  -5  -7   3    2.60    4.80
  -5   7   3    1.50    5.70
   3   7  -3   27.30    7.50
  -3   7   3    3.40    5.70
   1   7   3   22.30    6.50
  -1   7  -3   16.30    7.50
 -30   0   4    5.50    5.10
  30   0  -4    3.20    5.60
  28   0  -4   -3.90    4.50
 -28   0   4    5.10    4.00
 -28   0   4    5.20    4.20
 -28   0   4    1.60    5.20
  26   0  -4   28.60    6.10
 -26   0   4   48.20    8.10
 -26   0   4   36.20    9.90
 -26   0   4   24.20    5.60
 -24   0   4   73.89    9.70
 -24   0   4   71.39    9.00
 -24   0   4   50.09    7.80
  24   0  -4   62.39   10.20
  24   0  -4   48.90    8.30
 -22   0   4    2.60    3.70
  22   0  -4   -2.70    4.50
  22   0  -4   -1.00    3.20
 -22   0   4   -1.40    2.80
 -22   0   4   -4.70    3.10
 -20   0   4   -1.00    3.20
  20   0  -4    0.60    3.50
 -20   0   4    0.70    2.70
 -20   0   4    0.20    3.00
  20   0  -4   -2.40    3.80
  18   0  -4   -0.10    2.80
 -18   0   4   -3.60    2.10
 -18   0   4    1.60    3.00
 -18   0   4    1.70    3.50
  18   0  -4   -2.60    3.00
  16   0  -4  571.14   46.00
 -16   0   4  571.74   45.90
  16   0  -4  557.84   45.90
 -16   0   4  638.64   46.20
 -16   0   4  661.23   46.30
 -14   0   4  449.86   33.90
  14   0  -4  397.76   33.70
  14   0  -4  416.66   33.70
 -14   0   4  481.75   34.00
 -14   0   4  431.76   33.70
  12   0  -4  287.47   23.00
  12   0  -4  279.37   23.70
 -12   0   4  304.97   23.20
 -12   0   4  311.27   23.20
 -12   0   4  274.47   22.90
 -10   0   4  423.16   33.00
 -10   0   4  447.26   33.10
 -10   0   4  449.95   33.00
  10   0  -4  431.06   32.90
  10   0  -4  408.86   33.00
  -8   0   4   83.49    7.30
  -8   0   4   87.39    7.50
   8   0  -4   87.29    7.30
  -8   0   4   94.99    7.80
   8   0  -4   69.59    7.70
   6   0  -4 9999.00  748.23
  -4   0   4 2693.63  198.88
   2   0  -4 2200.18  155.68
  -2   0   4 2019.70  155.58
  -2   0   4 2117.39  155.68
   2   0  -4 2086.99  155.58
   0   0  -4  367.96   26.50
   0   0  -4  323.37   26.70
   0   0   4  357.56   26.50
   2   0   4   86.19    8.30
  -2   0  -4  104.79    8.30
   2   0   4  103.99    8.40
  -2   0  -4  100.29    8.40
  -4   0  -4    0.00    2.00
   4   0   4   -0.40    1.60
   4   0   4    0.50    2.20
  -4   0  -4   -0.50    1.50
   6   0   4  140.49   13.40
   6   0   4  157.28   13.30
  -6   0  -4  188.98   13.70
  -6   0  -4  155.28   13.20
  -8   0  -4 1532.55  102.69
  -8   0  -4 1338.77  102.39
   8   0   4 1391.46  103.09
   8   0   4 1228.58  102.49
 -10   0  -4    6.00    2.90
  10   0   4   10.30    3.90
  10   0   4    5.40    3.00
 -10   0  -4   11.90    3.90
  12   0   4   93.19   10.40
 -12   0  -4  119.99   10.50
  12   0   4  102.79   10.10
 -12   0  -4  102.79    9.90
 -14   0  -4  378.96   32.10
 -14   0  -4  458.55   32.50
  14   0   4  363.76   32.30
  14   0   4  418.16   32.20
  16   0   4   -1.80    4.10
  16   0   4    0.60    3.30
 -16   0  -4    2.80    3.10
  18   0   4   67.39   10.30
 -18   0  -4   89.79   10.20
  18   0   4   86.49   10.30
 -18   0  -4   74.89    9.20
 -20   0  -4    1.70    4.60
  20   0   4   -1.90    5.00
  20   0   4    4.90    4.30
 -20   0  -4   -3.30    2.90
  22   0   4    6.20    4.70
 -22   0  -4   -2.90    3.70
 -22   0  -4    4.90    5.00
  24   0   4   30.70    6.90
 -24   0  -4   15.70    6.00
 -29  -1   4   15.10    5.40
 -29  -1   4   -2.60    4.70
  29  -1  -4   13.70    5.50
 -29  -1   4    7.50    4.60
 -29   1   4   17.60    6.00
 -29   1   4    4.90    4.60
  29   1  -4   -0.40    4.90
 -27  -1   4    4.60    4.60
 -27  -1   4    6.90    4.90
  27  -1  -4    2.10    4.70
 -27   1   4    7.40    4.40
 -27   1   4    5.30    6.40
 -25  -1   4   73.29    9.00
  25  -1  -4   49.40    8.40
 -25  -1   4   64.19    9.40
 -25  -1   4   67.89    9.40
 -25   1   4   41.70    7.40
 -25   1   4   55.19    8.00
 -25   1   4   77.29    9.90
  25   1  -4   54.39    9.20
 -23  -1   4   28.00    6.10
 -23  -1   4   16.20    4.60
  23  -1  -4   23.50    5.40
  23  -1  -4   27.30    7.20
 -23  -1   4   32.80    6.50
  23   1  -4   24.30    6.80
 -23   1   4   40.90    7.50
 -23   1   4   26.20    5.60
  23   1  -4   21.40    5.10
 -23   1   4   33.50    6.60
 -21  -1   4  160.48   15.30
 -21  -1   4  163.08   15.70
  21  -1  -4  172.38   15.40
 -21  -1   4  175.58   15.60
  21  -1  -4  153.58   15.80
  21   1  -4  158.78   15.60
 -21   1   4  154.18   14.90
 -21   1   4  197.18   16.10
  21   1  -4  166.88   15.60
 -21   1   4  168.98   15.50
  19  -1  -4   87.69   10.70
 -19  -1   4  107.89   10.90
 -19  -1   4  113.79   11.30
  19  -1  -4   89.89   10.10
 -19  -1   4   97.29   10.40
  19   1  -4   98.49   10.60
 -19   1   4  128.69   11.30
 -19   1   4  103.29   10.40
 -19   1   4   93.59    9.80
  19   1  -4   92.19   10.50
 -17  -1   4  117.09   11.10
 -17  -1   4  121.59   11.00
  17  -1  -4  107.09   10.60
  17  -1  -4  103.29   11.00
 -17  -1   4  110.89   10.80
 -17   1   4  105.69   10.30
  17   1  -4  101.29   10.70
 -17   1   4  114.09   10.70
  17   1  -4  118.39   10.80
 -17   1   4  123.29   11.10
  15  -1  -4   49.30    7.80
  15  -1  -4   39.00    5.80
 -15  -1   4   49.80    6.10
 -15  -1   4   42.90    6.30
 -15  -1   4   44.30    6.20
  15   1  -4   49.30    6.20
 -15   1   4   60.09    6.50
 -15   1   4   46.20    6.00
 -15   1   4   46.30    6.90
  15   1  -4   40.90    6.00
  13  -1  -4  372.26   32.70
 -13  -1   4  424.16   32.90
 -13  -1   4  415.96   32.80
  13  -1  -4  390.26   32.60
 -13  -1   4  445.96   33.60
  13   1  -4  445.46   32.90
  13   1  -4  410.76   32.90
 -13   1   4  445.56   32.70
 -13   1   4  494.65   33.10
 -13   1   4  391.86   32.40
  11  -1  -4    5.50    3.30
 -11  -1   4   -0.50    2.60
 -11  -1   4   -3.80    2.50
 -11  -1   4   -3.00    2.40
 -11   1   4    0.40    2.20
 -11   1   4    4.60    3.10
 -11   1   4   -1.20    2.00
  11   1  -4    0.00    2.70
  -9  -1   4  389.56   32.90
  -9  -1   4  420.46   32.90
   9  -1  -4  413.26   32.80
  -9  -1   4  436.26   33.00
  -9   1   4  420.16   32.60
  -9   1   4  479.15   32.80
  -9   1   4  432.66   32.70
   9   1  -4  452.05   33.00
   7  -1  -4    0.20    1.80
  -7  -1   4    1.30    1.80
   7  -1  -4   -0.20    0.50
  -7  -1   4   -1.10    1.70
   7   1  -4    1.30    1.80
   7   1  -4    0.50    1.70
  -7   1   4   -0.70    1.30
  -7   1   4    3.00    1.70
  -5  -1   4  664.83   51.29
  -5  -1   4  606.84   51.49
   5   1  -4  720.63   51.39
   5   1  -4  702.23   51.59
  -5   1   4  736.73   51.19
  -3  -1   4  500.95   37.90
  -3  -1   4  480.55   38.20
   3   1  -4  498.85   38.20
  -3   1   4  525.55   37.70
   3   1  -4  516.65   37.90
  -1  -1   4   50.39    4.70
  -1  -1   4   45.40    5.20
  -1   1   4   56.29    4.70
   1   1  -4   48.80    4.70
   1   1  -4   48.50    5.30
   1  -1   4    0.30    1.40
  -1  -1  -4    1.80    1.40
  -1  -1  -4    0.40    1.00
  -1   1  -4    0.80    1.30
   1   1   4   -0.30    1.30
  -1   1  -4   -1.70    2.60
   1   1   4    2.50    1.20
  -1   1  -4    2.50    2.00
  -3  -1  -4  187.28   13.70
  -3  -1  -4  176.88   14.10
   3  -1   4  165.18   14.00
  -3   1  -4  170.78   14.00
   3   1   4  183.48   13.80
   3   1   4  177.48   14.10
  -5  -1  -4  253.77   18.60
   5  -1   4  229.08   18.70
  -5  -1  -4  238.08   18.90
  -5   1  -4  228.68   18.60
  -5   1  -4  236.28   19.60
   5   1   4  235.78   18.90
   5   1   4  246.28   18.70
  -7  -1  -4   60.19    6.70
   7  -1   4   55.49    7.60
   7  -1   4   57.09    6.60
  -7  -1  -4   64.29    6.50
  -7   1  -4   59.59    6.40
   7   1   4   62.79    6.80
  -7   1  -4   63.09    8.10
   7   1   4   58.09    6.90
  -9  -1  -4    3.80    2.60
  -9  -1  -4    2.40    2.70
   9  -1   4    3.00    2.40
   9  -1   4    4.40    3.70
   9   1   4    7.30    3.40
  -9   1  -4    3.20    2.40
   9   1   4    1.90    2.50
  -9   1  -4    7.50    4.10
  11  -1   4   53.59    6.60
 -11  -1  -4   60.99    6.50
 -11  -1  -4   58.59    6.60
  11  -1   4   43.90    7.20
 -11   1  -4   57.89    7.80
  11   1   4   47.60    6.60
 -11   1  -4   51.79    6.20
  11   1   4   52.69    6.70
 -13  -1  -4  185.18   14.30
 -13  -1  -4  150.18   14.00
  13  -1   4  164.98   14.20
  13  -1   4  142.69   14.90
 -13   1  -4  161.28   13.90
  13   1   4  154.68   14.30
 -13   1  -4  183.08   15.40
  13   1   4  144.59   14.20
  15  -1   4   31.30    5.60
 -15  -1  -4   34.50    5.80
 -15  -1  -4   21.40    4.50
  15  -1   4   27.40    6.80
  15   1   4   27.90    6.30
  15   1   4   21.30    4.90
 -15   1  -4   25.20    4.40
  17  -1   4   40.70    8.70
 -17  -1  -4   44.60    6.90
 -17  -1  -4   51.49    7.60
  17  -1   4   43.00    7.30
  17   1   4   41.00    7.90
  17   1   4   55.79    8.10
 -17   1  -4   58.39    8.80
 -17   1  -4   40.00    6.00
  19  -1   4    4.00    5.60
  19  -1   4   -0.70    3.70
 -19  -1  -4   12.90    4.80
 -19  -1  -4   11.50    4.30
  19   1   4   14.50    5.50
 -19   1  -4    7.40    5.40
 -19   1  -4    2.90    3.70
  19   1   4    4.30    5.60
  21  -1   4    3.70    4.30
 -21  -1  -4    3.30    4.00
 -21  -1  -4    1.20    4.30
 -21   1  -4    1.40    3.90
  21   1   4   -0.70    6.00
 -21   1  -4   -0.50    5.00
  21   1   4    5.30    5.00
  23  -1   4   -3.30    4.20
 -23  -1  -4   10.50    4.90
 -23  -1  -4   -5.40    4.50
 -23   1  -4    3.60    6.10
 -25  -1  -4   -6.40    5.10
 -25  -1  -4   20.50    5.80
  25  -1   4   12.10    5.00
  25   1   4    6.40    5.80
 -25   1  -4    9.30    7.20
  28  -2  -4    1.60    4.00
 -28  -2   4   -3.10    4.70
 -28  -2   4    8.80    4.10
 -28  -2   4    9.40    5.10
 -28   2   4    4.70    4.80
 -28   2   4   -1.50    3.70
  26  -2  -4   25.80    5.90
 -26  -2   4   28.90    6.30
 -26  -2   4   22.40    9.60
 -26  -2   4   21.80    7.40
 -26   2   4   27.70    6.30
 -26   2   4   28.70    7.40
  26   2  -4   25.00    7.10
  24  -2  -4    4.30    4.10
 -24  -2   4   -1.60    3.90
 -24  -2   4    2.70    3.90
 -24  -2   4    1.10    3.70
  24  -2  -4   -4.30    5.70
 -24   2   4    0.10    5.00
  24   2  -4   -3.00    3.70
 -24   2   4    0.90    3.90
  22  -2  -4   70.29    8.80
 -22  -2   4   64.19    9.20
 -22  -2   4   73.99    9.40
 -22  -2   4   71.09    8.90
  22  -2  -4   60.09   10.50
  22   2  -4   62.49    9.50
  22   2  -4   64.39    9.30
 -22   2   4   71.79    9.70
 -22   2   4   70.99    8.80
 -22   2   4   59.79    7.90
 -20  -2   4   -1.40    3.00
 -20  -2   4   -1.80    3.50
 -20  -2   4   -0.20    3.20
  20  -2  -4    0.50    3.00
  20  -2  -4   -2.50    4.30
  20   2  -4    4.30    3.60
 -20   2   4    4.80    4.50
 -20   2   4    1.50    2.70
 -20   2   4   -0.80    3.10
  20   2  -4    0.30    3.90
 -18  -2   4  222.88   19.00
  18  -2  -4  183.98   19.00
 -18  -2   4  228.88   19.10
  18  -2  -4  233.08   18.60
 -18  -2   4  191.78   21.30
 -18   2   4  255.47   19.50
  18   2  -4  238.98   19.30
  18   2  -4  212.08   18.90
 -18   2   4  213.18   18.10
  16  -2  -4  221.48   18.80
 -16  -2   4  238.28   19.40
 -16  -2   4  226.88   19.50
  16  -2  -4  203.68   19.50
 -16  -2   4  243.68   19.50
  16   2  -4  253.77   19.50
 -16   2   4  264.37   19.90
 -16   2   4  218.68   19.00
 -16   2   4  212.28   18.50
 -14  -2   4   63.09    7.40
 -14  -2   4   59.89    7.40
 -14  -2   4   55.69    7.20
 -14   2   4   60.69    6.30
 -14   2   4   73.19    7.70
 -14   2   4   61.59    6.60
  14   2  -4   71.29    7.50
 -12  -2   4   28.50    5.30
 -12  -2   4   28.30    4.50
  12  -2  -4   40.20    6.10
 -12  -2   4   37.20    5.90
 -12   2   4   51.19    6.10
  12   2  -4   44.70    5.70
 -12   2   4   36.30    4.40
 -12   2   4   45.70    4.70
 -10  -2   4  342.27   29.40
 -10  -2   4  371.76   29.10
  10  -2  -4  352.46   28.50
 -10  -2   4  368.06   29.10
 -10   2   4  418.26   29.40
  10   2  -4  394.26   29.60
 -10   2   4  370.26   28.40
 -10   2   4  381.16   28.50
  -8  -2   4    0.80    2.10
   8  -2  -4    0.90    1.60
  -8  -2   4   -2.10    2.70
   8  -2  -4   -0.90    3.00
  -8   2   4    1.10    1.50
  -8   2   4    1.60    1.50
  -8   2   4    3.70    3.00
   8   2  -4   -1.60    2.80
   6  -2  -4   14.10    2.20
  -6  -2   4    8.20    2.40
  -6  -2   4   11.30    3.60
   6  -2  -4   11.70    3.40
   6   2  -4    7.50    3.40
   6   2  -4    8.10    2.40
  -6   2   4   17.00    3.30
  -6   2   4   10.40    1.80
   4  -2  -4   24.70    3.00
  -4  -2   4   19.80    4.20
  -4  -2   4   24.70    3.20
   4   2  -4   23.50    4.40
  -4   2   4   22.20    3.30
  -4   2   4   22.30    3.70
  -4   2   4   27.10    2.80
   4   2  -4   25.80    3.40
  -2  -2   4    4.30    1.70
   2  -2  -4    5.10    1.60
  -2  -2   4    5.50    2.90
  -2   2   4    4.40    1.70
   2   2  -4    5.60    2.90
   2   2  -4    4.10    1.60
  -2   2   4    6.60    1.50
   0  -2  -4   76.69    6.40
   0  -2  -4   70.39    6.30
   0  -2   4   71.29    6.40
   0  -2   4   71.39    7.80
   0   2   4   73.19    6.10
   0   2  -4   67.99    7.40
   0   2  -4   66.49    6.20
  -2  -2  -4  577.74   42.10
   2  -2   4  546.25   42.10
  -2   2  -4  525.55   42.00
   2   2   4  645.34   42.00
   2   2   4  597.04   42.30
  -2   2  -4  517.85   43.10
  -2   2  -4  505.05   43.40
  -4  -2  -4   41.00    4.80
   4  -2   4   44.50    5.00
  -4   2  -4   42.20    6.30
  -4   2  -4   42.70    4.60
   4   2   4   52.69    5.50
  -4   2  -4   41.10    7.10
   4   2   4   44.40    4.80
   6  -2   4   48.60    7.80
   6  -2   4   55.99    6.10
  -6  -2  -4   58.39    6.00
  -6  -2  -4   60.99    6.60
   6   2   4   65.69    6.80
  -6   2  -4   59.69    5.90
  -6   2  -4   61.39    8.30
   6   2   4   69.89    6.20
  -8  -2  -4   23.80    4.40
  -8  -2  -4   27.10    4.00
   8  -2   4   23.50    3.80
   8  -2   4   20.50    5.50
  -8   2  -4   24.10    5.70
   8   2   4   26.90    4.20
   8   2   4   17.40    3.70
  -8   2  -4   20.90    3.40
  10  -2   4   -0.40    3.80
  10  -2   4   -0.10    2.10
 -10  -2  -4    0.40    2.10
 -10  -2  -4    0.30    2.10
 -10   2  -4    4.50    4.20
 -10   2  -4    0.90    1.90
  10   2   4   -0.80    2.50
  10   2   4   -0.70    2.40
 -12  -2  -4   93.39    9.50
  12  -2   4  102.09    9.30
 -12  -2  -4   95.09    9.10
  12  -2   4   71.49   10.40
  12   2   4   99.79    9.80
  12   2   4   89.89    9.30
 -12   2  -4   95.69    9.00
 -12   2  -4   99.09   11.20
 -14  -2  -4  145.59   13.30
 -14  -2  -4  150.58   12.80
  14  -2   4  116.39   14.10
  14   2   4  139.09   13.30
 -14   2  -4  136.09   12.50
 -14   2  -4  153.38   14.90
  14   2   4  141.19   13.50
 -16  -2  -4   77.59    9.30
  16  -2   4   66.19   15.80
  16  -2   4   71.49    8.90
 -16   2  -4   69.39    8.20
 -16   2  -4   90.69   11.30
  16   2   4   71.39    9.60
  16   2   4   90.29    9.90
 -18  -2  -4    2.30    4.00
  18  -2   4   -0.60    3.20
  18  -2   4    1.10    5.30
 -18  -2  -4    2.80    3.30
 -18   2  -4   -3.50    5.20
  18   2   4   -6.40    3.60
  18   2   4   -1.00    4.80
 -18   2  -4   -3.80    2.70
 -20  -2  -4   17.90    4.90
 -20  -2  -4    3.80    4.40
  20  -2   4   10.10    4.90
  20   2   4    2.60    4.10
 -20   2  -4   14.00    6.80
  20   2   4    4.60    5.90
 -22  -2  -4   -0.20    4.10
 -22  -2  -4    4.10    3.70
  22  -2   4   -0.10    3.70
 -22   2  -4    3.10    6.10
  22   2   4    3.10    4.50
  24  -2   4   33.60    7.00
 -24  -2  -4   55.99    7.90
 -24  -2  -4   30.80    7.40
 -24   2  -4   42.30   14.10
  24   2   4   30.30    7.80
 -27  -3   4   11.30    4.70
 -27  -3   4   11.20    4.40
 -27  -3   4    5.30    5.70
 -27   3   4   -0.60    4.80
 -27   3   4    2.90    3.20
 -25  -3   4   25.80    6.40
 -25  -3   4   26.40    7.00
 -25  -3   4   19.00    8.60
 -25   3   4   22.80    5.00
 -25   3   4   21.10    7.80
 -23  -3   4  140.29   14.70
 -23  -3   4  138.39   14.60
 -23   3   4  141.79   15.20
 -23   3   4  153.48   13.60
 -21  -3   4   92.69   10.90
  21  -3  -4   68.39   11.30
 -21  -3   4   86.89   10.50
 -21  -3   4  106.39   11.00
 -21   3   4  107.29    9.90
 -21   3   4   83.89    9.20
  21   3  -4  102.79   11.30
 -21   3   4   99.99   11.60
 -19  -3   4   23.40    6.00
 -19  -3   4   28.10    5.80
 -19  -3   4   25.60    6.60
  19  -3  -4   27.30    7.20
 -19   3   4   30.40    4.40
 -19   3   4   30.20    7.00
 -19   3   4   28.20    4.70
  19   3  -4   33.40    7.50
 -17  -3   4   66.69    8.60
  17  -3  -4   60.99    9.50
 -17  -3   4   61.99    8.50
 -17  -3   4   78.09    8.70
  17   3  -4   89.49    9.30
 -17   3   4   74.69    7.40
 -17   3   4   77.09    9.80
 -17   3   4   66.19    7.00
 -15  -3   4    4.50    3.80
 -15  -3   4    2.60    3.40
  15  -3  -4    2.80    4.20
 -15  -3   4    8.90    3.60
  15   3  -4    8.80    4.00
 -15   3   4    8.00    4.60
 -15   3   4    2.50    2.00
 -15   3   4    4.10    2.10
 -13  -3   4    3.60    3.00
 -13  -3   4    1.40    2.80
 -13  -3   4    0.40    2.90
  13  -3  -4    3.20    3.80
 -13   3   4    1.90    1.60
  13   3  -4    2.30    3.10
 -13   3   4    4.00    3.80
 -13   3   4    1.80    1.50
 -11  -3   4  131.19   11.90
  11  -3  -4  113.09   12.30
 -11  -3   4  128.89   12.60
 -11   3   4  157.18   12.70
 -11   3   4  135.19   10.70
  11   3  -4  156.18   12.80
 -11   3   4  136.89   10.80
   9  -3  -4   46.40    6.70
   9  -3  -4   57.89    5.80
  -9  -3   4   54.59    5.90
  -9  -3   4   47.20    5.80
  -9  -3   4   48.80    6.80
   9   3  -4   55.39    6.90
  -9   3   4   55.49    4.50
  -9   3   4   54.09    4.50
  -9   3   4   62.49    7.00
   7  -3  -4   56.29    4.80
  -7  -3   4   52.19    5.60
  -7  -3   4   45.20    6.70
  -7  -3   4   63.79    6.00
  -7   3   4   50.59    6.50
   7   3  -4   50.49    6.70
  -7   3   4   47.40    6.00
   5  -3  -4   68.39    5.80
  -5  -3   4   53.49    7.20
  -5  -3   4   58.79    5.70
  -5   3   4   53.39    6.20
   5   3  -4   53.19    7.10
  -3  -3   4   14.80    4.70
  -3  -3   4   16.70    2.70
   3  -3  -4   19.30    2.50
  -3   3   4   17.90    2.10
  -3   3   4   17.10    4.20
   3   3  -4   16.80    4.60
  -3   3   4   22.50    3.80
  -1  -3   4  280.47   21.40
   1  -3  -4  294.37   21.30
   1  -3  -4  283.87   21.90
  -1  -3   4  273.27   23.10
  -1   3   4  288.27   21.10
   1   3  -4  267.67   21.10
  -1   3   4  277.97   21.70
   1   3  -4  256.87   22.80
  -1  -3  -4   -0.70    2.00
   1  -3   4    1.60    1.50
  -1  -3  -4    1.50    1.70
  -1   3  -4   -4.60    4.10
   1   3   4   -0.90    1.70
  -1   3  -4    0.20    1.20
   1   3   4    1.70    1.60
   3  -3   4  224.38   17.60
  -3  -3  -4  227.28   18.00
  -3  -3  -4  230.18   18.70
   3   3   4  235.08   17.90
  -3   3  -4  223.18   17.40
  -3   3  -4  232.88   20.20
   3   3   4  233.38   17.90
  -3   3  -4  206.28   19.20
  -5  -3  -4    2.10    1.90
   5  -3   4    1.80    1.70
  -5  -3  -4   -0.70    1.90
  -5   3  -4    0.30    2.80
  -5   3  -4   -0.30    4.10
   5   3   4    1.50    2.30
   5   3   4    1.40    2.00
  -5   3  -4    1.40    1.30
  -7  -3  -4   -0.30    2.00
   7  -3   4    2.20    1.90
   7   3   4    2.30    2.30
  -7   3  -4    1.70    1.40
  -7   3  -4   -0.50    2.90
   7   3   4    2.50    2.20
  -7   3  -4    0.90    4.20
   9  -3   4   -1.30    1.80
  -9  -3  -4   -0.60    2.30
  -9  -3  -4   -1.10    2.40
   9  -3   4    0.50    3.80
   9   3   4   -2.30    2.30
   9   3   4    0.60    2.60
  -9   3  -4   -0.80    1.60
  -9   3  -4    0.90    4.50
 -11  -3  -4   24.70    4.70
 -11  -3  -4   35.40    5.30
  11  -3   4   33.50    7.50
  11  -3   4   33.20    4.80
 -11   3  -4   28.30    4.30
  11   3   4   38.10    5.70
 -11   3  -4   45.90    8.60
  11   3   4   35.60    5.40
  13  -3   4  159.78   18.20
 -13  -3  -4  200.38   17.10
  13  -3   4  191.58   16.30
 -13  -3  -4  192.88   16.60
 -13   3  -4  216.88   19.30
  13   3   4  207.28   16.90
  13   3   4  195.08   17.10
 -13   3  -4  185.48   16.00
 -15  -3  -4   12.80    4.20
  15  -3   4   16.70    6.40
  15  -3   4   12.40    3.80
 -15   3  -4   13.60    3.40
 -15   3  -4   11.90    6.90
  15   3   4   11.80    4.50
  15   3   4   18.70    5.40
  17  -3   4    1.10    3.00
 -17  -3  -4    2.90    4.00
 -17  -3  -4    2.00    2.90
 -17   3  -4   -2.00    5.80
  17   3   4    1.50    3.70
  17   3   4   -5.20    4.00
 -19  -3  -4    2.70    3.20
 -19  -3  -4    7.50    4.40
  19  -3   4    0.30    3.70
  19   3   4   -5.40    4.30
 -19   3  -4   -4.60    5.60
  19   3   4    0.30    5.90
 -21  -3  -4    6.10    3.60
  21  -3   4    1.20    3.70
 -21  -3  -4   -3.80    5.90
 -21   3  -4   -0.70    6.60
  21   3   4    0.50    4.00
 -24  -4   4   36.50    7.20
 -24  -4   4   18.70    6.30
 -24  -4   4   22.40    5.40
 -24   4   4   29.10    4.60
 -24   4   4   35.80    9.50
 -22  -4   4   10.70    4.30
 -22  -4   4    7.50    4.10
 -22  -4   4   18.40    5.20
 -22   4   4    6.40    2.60
 -22   4   4    8.60    6.20
 -20  -4   4   35.80    6.20
  20  -4  -4   44.30    8.40
 -20  -4   4   36.00    7.50
 -20  -4   4   31.70    6.40
 -20   4   4   41.10    5.00
 -20   4   4   46.20    8.80
  18  -4  -4   12.20    6.30
 -18  -4   4   12.10    5.00
 -18  -4   4    0.50    3.20
 -18  -4   4    5.80    3.70
 -18   4   4   10.30    2.50
 -18   4   4   14.70    6.40
  18   4  -4   21.40    5.60
 -18   4   4   13.60    2.50
 -16  -4   4    2.90    3.30
 -16  -4   4    5.90    4.20
  16  -4  -4    3.30    4.30
 -16  -4   4    1.90    3.30
 -16   4   4    0.50    1.30
  16   4  -4    2.10    4.00
 -16   4   4    3.40    5.10
 -14  -4   4   -1.90    2.50
  14  -4  -4    7.00    4.70
 -14  -4   4    1.30    0.90
 -14  -4   4    2.90    3.70
  14   4  -4    0.90    3.60
 -14   4   4    5.30    4.60
 -12  -4   4   49.80    6.40
 -12  -4   4   36.40    6.90
 -12  -4   4   38.40    5.80
 -12   4   4   49.99    8.10
  12   4  -4   49.60    7.50
 -10  -4   4   13.50    4.10
 -10  -4   4   15.50    5.00
 -10  -4   4   26.90    4.30
 -10   4   4   17.30    5.30
 -10   4   4   18.90    4.90
  10   4  -4   23.10    5.40
  -8  -4   4   95.89   10.90
  -8  -4   4  100.19    9.30
  -8  -4   4  103.69    9.50
  -8   4   4  107.99   10.80
  -8   4   4   95.09   10.30
   8   4  -4  115.99   11.10
   6  -4  -4   25.50    2.90
  -6  -4   4   30.00    6.20
  -6  -4   4   26.10    3.80
  -6  -4   4   27.80    4.10
   6   4  -4   33.10    6.40
  -6   4   4   30.50    5.70
  -6   4   4   38.40    5.80
   4  -4  -4   13.70    2.10
  -4  -4   4   18.20    3.50
  -4  -4   4   17.00    4.80
  -4  -4   4   15.70    2.70
  -4   4   4   16.50    4.90
   4   4  -4   14.10    4.40
  -4   4   4   18.90    4.10
  -2  -4   4  179.48   17.10
   2  -4  -4  190.58   14.60
  -2  -4   4  192.28   14.90
   2   4  -4  184.38   16.90
  -2   4   4  181.38   16.50
  -2   4   4  199.68   15.90
   0  -4   4   92.49    8.00
   0  -4  -4   90.79    9.30
   0  -4  -4   95.89    8.10
   0   4  -4   85.79   10.10
   0   4   4  100.29    9.20
   0   4   4   99.19    7.60
  -2  -4  -4   -0.30    2.20
  -2  -4  -4   -0.50    2.70
   2  -4   4    1.10    1.50
  -2   4  -4   -0.60    3.00
  -2   4  -4    0.80    4.80
   2   4   4   -0.40    1.40
   2   4   4   -1.30    2.20
  -4  -4  -4   37.70    5.80
   4  -4   4   31.30    4.00
  -4  -4  -4   32.40    4.70
  -4   4  -4   37.90    7.30
   4   4   4   35.40    4.90
   4   4   4   31.70    4.30
  -4   4  -4   37.40    8.30
  -6  -4  -4   12.70    3.30
  -6  -4  -4    8.50    3.40
   6   4   4    8.60    2.80
  -6   4  -4   17.90    5.90
  -6   4  -4    9.00    7.20
   6   4   4   10.50    3.30
  -8  -4  -4    7.70    3.00
   8  -4   4    6.40    2.30
  -8  -4  -4    6.30    3.40
  -8   4  -4    9.50    4.90
  -8   4  -4    7.80    1.70
  -8   4  -4    8.40    6.10
   8   4   4    5.50    3.10
   8   4   4   12.50    3.60
  10  -4   4   19.60    3.60
 -10  -4  -4   20.70    4.70
  10   4   4   21.10    4.30
  10   4   4   24.60    4.80
 -10   4  -4    8.90    6.80
 -10   4  -4   15.50    2.60
  12  -4   4   29.50    4.70
 -12  -4  -4   36.10    6.20
 -12   4  -4   36.70    9.50
  12   4   4   39.30    6.20
 -12   4  -4   36.60    8.60
  12   4   4   44.10    6.40
 -12   4  -4   30.10    4.30
 -14  -4  -4   80.09    9.50
 -14  -4  -4   77.99    8.90
  14  -4   4   75.59    8.40
  14   4   4   76.89   11.30
  14   4   4   89.89    9.60
 -14   4  -4   85.39   12.70
 -16  -4  -4    7.30    3.60
 -16  -4  -4    7.80    4.60
  16  -4   4    1.50    3.00
  16   4   4   14.20    4.50
 -16   4  -4    5.20    6.90
  18  -4   4    3.20    3.20
 -18  -4  -4    6.80    4.20
 -18  -4  -4    9.20    4.00
  18   4   4    4.90    5.20
 -18   4  -4   -0.40    7.00
  18   4   4    6.30    4.10
 -18   4  -4   12.70    3.10
  20  -4   4   19.40    5.30
 -20  -4  -4   16.90    6.30
 -20  -4  -4   26.10    5.30
  20   4   4   28.80    6.80
 -20   4  -4   20.50   11.80
 -20   4  -4   25.40    4.50
 -21  -5   4    2.40    4.30
 -21  -5   4    2.30    3.80
 -21  -5   4   11.80    4.60
 -21   5   4   -3.90    6.40
 -19  -5   4   11.70    6.30
 -19  -5   4   12.50    6.80
 -19   5   4    7.80    6.50
 -17  -5   4    4.10    4.10
 -17  -5   4   10.80    4.00
 -17  -5   4    4.80    3.60
 -17   5   4    7.90    6.50
 -17   5   4   17.20    7.00
 -15  -5   4    1.30    3.70
 -15  -5   4    1.40    3.30
 -15  -5   4    0.80    2.90
 -15   5   4   -3.80    4.90
  15   5  -4   13.20    9.10
 -15   5   4    4.10    8.80
 -13  -5   4    3.10    2.90
 -13  -5   4    5.50    4.40
 -13  -5   4    5.50    3.40
 -13   5   4   14.10    6.10
  13   5  -4   13.90    4.90
 -13   5   4   10.50    5.90
 -11  -5   4    2.00    2.50
 -11  -5   4    3.00    2.90
 -11  -5   4    1.20    4.10
 -11   5   4   -2.70    4.60
 -11   5   4    4.80    5.50
  11   5  -4    6.40    4.40
  -9  -5   4    0.70    3.80
  -9  -5   4    2.90    2.80
  -9  -5   4    1.50    2.40
  -9   5   4    5.50    5.00
   9   5  -4    8.70    7.10
  -9   5   4    8.10    4.40
  -7  -5   4   12.70    5.40
  -7  -5   4    3.70    2.80
  -7  -5   4    9.90    2.80
  -7   5   4   14.50    4.90
  -7   5   4    5.50    5.00
   7   5  -4   20.10    6.00
  -5  -5   4   14.10    3.10
  -5  -5   4   12.10    2.80
  -5  -5   4   15.00    5.60
  -5   5   4   17.10    4.90
   5   5  -4   13.50    5.10
  -5   5   4   11.90    5.30
  -3  -5   4  164.48   13.60
  -3  -5   4  162.78   16.50
  -3  -5   4  167.18   13.60
   3  -5  -4  176.18   13.00
  -3   5   4  184.08   15.60
   3   5  -4  167.28   16.70
  -3   5   4  148.09   15.90
  -1  -5   4    4.20    2.00
   1  -5  -4    6.40    1.90
  -1  -5   4    6.60    2.00
  -1   5   4   18.50    4.80
  -1   5   4    1.00    4.70
   1   5  -4    8.80    4.90
  -1  -5  -4   43.40    7.10
  -1  -5  -4   42.30    4.90
   1  -5   4   39.10    4.30
  -1   5  -4   48.20    8.80
  -1   5  -4   40.60    9.60
   1   5   4   47.10    6.40
   3  -5   4   45.30    4.90
  -3  -5  -4   49.60    6.10
  -3  -5  -4   54.89    7.50
   3   5   4   63.89    7.20
  -3   5  -4   65.89   10.70
  -3   5  -4   73.79   11.80
  -5  -5  -4   24.20    5.50
  -5  -5  -4   22.00    4.20
   5  -5   4   22.40    3.00
  -5   5  -4   24.80    7.30
  -5   5  -4   15.80    7.60
   5   5   4   35.00    5.40
   7  -5   4    1.70    1.70
  -7  -5  -4    2.20    3.30
   7   5   4    0.90    2.40
  -7   5  -4    2.80    6.30
  -7   5  -4    1.50    5.20
   7   5   4    0.80    2.80
  -9  -5  -4    0.70    2.80
  -9  -5  -4    0.20    3.10
   9  -5   4    0.30    1.90
  -9   5  -4   -0.10    6.40
   9   5   4    0.60    3.20
   9   5   4    0.10    2.60
  -9   5  -4    1.10    5.60
 -11  -5  -4    7.40    3.80
 -11  -5  -4    4.70    3.60
  11  -5   4    2.70    2.40
  11   5   4   11.60    4.20
 -11   5  -4    3.90    6.90
  11   5   4    6.60    3.30
 -13  -5  -4    8.50    4.20
 -13  -5  -4   19.40    5.00
  13  -5   4   12.80    3.60
  13   5   4   23.30    5.60
 -13   5  -4    3.90    7.10
  13   5   4   16.10    4.50
 -15  -5  -4    4.00    3.70
  15  -5   4    0.00    2.50
 -15  -5  -4   -5.90    3.20
  15   5   4    5.50    3.70
  15   5   4   -1.90    3.90
 -15   5  -4   -9.10    6.10
 -17  -5  -4   -2.10    4.30
 -17   5  -4  -13.30   10.50
  17   5   4   -4.70    3.70
 -17   5  -4    7.20    2.40
 -16  -6   4   -6.20    5.00
 -16  -6   4    5.30    4.10
 -16   6   4   -3.10    5.50
 -14  -6   4   -3.10    3.00
 -14  -6   4    4.00    2.90
 -14   6   4    3.90    6.10
 -14   6   4   19.10    7.60
 -12  -6   4    2.30    2.60
 -12  -6   4    5.90    4.70
 -12  -6   4   -3.30    2.40
 -12   6   4   20.70    6.70
 -12   6   4   -8.00    4.40
 -10  -6   4   14.90    5.90
 -10  -6   4   10.30    3.30
 -10   6   4    3.20    5.70
 -10   6   4   25.60    7.80
  -8  -6   4  108.59    9.90
  -8  -6   4  103.39    9.80
  -8  -6   4  110.69   13.10
  -8   6   4  100.59   12.80
  -6  -6   4   60.39    6.50
  -6  -6   4   60.79    9.90
  -6  -6   4   58.79    6.30
  -6   6   4   62.79   10.40
  -4  -6   4   59.49    6.50
  -4  -6   4   56.99   10.70
  -4  -6   4   72.09    6.50
   4   6  -4  105.99   19.80
  -4   6   4   70.89   12.20
  -2   6   4   10.90    5.50
   2   6  -4   21.00    9.00
   2   6  -4    9.60    6.60
   0  -6   4   20.10    2.70
   0   6   4   29.20    7.00
   0   6  -4   19.10    7.60
  -2  -6  -4   12.10    2.70
   2   6   4   23.40    5.00
  -2   6  -4   14.90    7.40
  -4  -6  -4    2.50    2.40
   4   6   4   14.20    4.00
  -4   6  -4    3.50    6.50
  -6  -6  -4   10.20    3.30
  -6  -6  -4   16.10    5.20
  -6   6  -4   16.20    8.50
  -8  -6  -4   28.80    6.50
  -8  -6  -4   29.90    5.10
 -10  -6  -4   11.90    4.50
 -10  -6  -4   15.10    4.30
 -10   6  -4    7.80    7.90
  10   6   4   22.00    5.30
  12  -6   4   11.80    2.80
 -12  -6  -4   28.50    5.60
 -12  -6  -4   13.20    5.00
 -12   6  -4    5.30    8.20
  12   6   4   30.40    6.00
   1   7  -4    9.90    6.20
  -1   7   4    6.70    5.10
 -30   0   5    8.30    6.10
 -30   0   5    4.60    4.80
 -28   0   5    9.60    4.80
  28   0  -5   -2.10    4.60
 -28   0   5   -0.50    3.90
 -28   0   5   -0.80    3.40
 -26   0   5   -2.00    3.30
  26   0  -5   -4.10    4.30
 -26   0   5    0.40    3.70
 -24   0   5    1.70    4.00
 -24   0   5   -3.10    3.00
  24   0  -5   -0.30    3.80
 -24   0   5   -0.20    3.70
  24   0  -5   -5.30    4.70
 -22   0   5    0.50    3.40
  22   0  -5   -2.20    4.30
 -22   0   5    2.90    3.60
 -22   0   5    2.00    3.80
  22   0  -5   -2.30    3.70
 -20   0   5    3.80    3.30
 -20   0   5    2.40    3.00
  20   0  -5    1.10    3.80
  20   0  -5    3.70    3.50
  18   0  -5   -1.40    3.00
 -18   0   5   -1.30    2.70
  18   0  -5    0.00    3.20
 -18   0   5    0.90    2.80
 -16   0   5    2.00    2.40
 -16   0   5   -1.80    2.60
  16   0  -5    1.90    3.00
 -16   0   5    0.30    2.50
  14   0  -5    1.60    2.90
 -14   0   5   -2.30    2.40
 -14   0   5   -1.20    2.50
 -14   0   5   -1.30    2.40
 -12   0   5    0.60    2.50
  12   0  -5   -3.70    2.40
 -12   0   5   -1.80    2.40
 -12   0   5   -3.50    2.40
  12   0  -5   -1.70    2.50
  10   0  -5   -0.90    1.70
 -10   0   5   -0.80    1.90
 -10   0   5    2.60    2.00
 -10   0   5    1.60    2.30
  10   0  -5    0.50    2.10
   8   0  -5   -0.60    1.70
  -8   0   5   -0.80    1.50
  -8   0   5   -0.40    1.60
   8   0  -5   -0.10    1.50
  -6   0   5    0.70    1.60
  -6   0   5   -0.70    1.40
   6   0  -5   -0.70    1.40
  -4   0   5   -0.40    1.30
   4   0  -5   -1.50    1.30
  -4   0   5    0.60    1.30
  -2   0   5   -0.60    1.50
   2   0  -5   -0.10    1.40
   2   0  -5   -0.80    1.50
  -2   0   5    1.40    1.40
   0   0   5    2.10    1.50
   0   0  -5    0.50    1.90
   0   0  -5    0.50    1.50
   2   0   5    1.90    2.30
   2   0   5    3.30    2.00
  -2   0  -5   -0.40    1.50
  -2   0  -5    1.60    2.10
  -4   0  -5    0.40    2.50
  -4   0  -5    0.50    2.00
   4   0   5    1.60    2.60
   4   0   5    0.80    1.90
   6   0   5   -3.50    2.40
   6   0   5    2.20    3.30
  -6   0  -5   -0.70    2.60
  -6   0  -5    4.60    3.50
   8   0   5   -0.10    3.10
  -8   0  -5    3.10    3.40
  -8   0  -5   -0.50    2.40
   8   0   5    2.10    2.90
 -10   0  -5    1.60    3.10
 -10   0  -5    3.30    2.30
  10   0   5    1.10    2.70
  10   0   5    1.60    3.40
 -12   0  -5    1.20    3.30
 -12   0  -5    1.00    2.30
  12   0   5    1.40    3.00
  12   0   5   -5.00    3.10
  14   0   5   -1.90    3.80
  14   0   5   -1.50    3.40
 -14   0  -5   -2.90    2.80
 -14   0  -5    2.60    3.90
 -16   0  -5   -1.60    3.80
 -16   0  -5    2.70    3.30
  16   0   5    0.40    4.50
  16   0   5   -6.30    3.20
 -18   0  -5    1.20    4.00
  18   0   5   -1.50    5.10
  18   0   5    3.20    3.90
 -18   0  -5    1.10    4.30
  20   0   5    0.10    4.80
 -20   0  -5    6.00    4.10
  20   0   5   -6.90    4.70
 -20   0  -5   -0.20    4.30
  22   0   5   -3.20    4.30
 -22   0  -5   -1.00    4.40
 -22   0  -5   -0.40    4.10
  24   0   5   -2.00    4.00
 -24   0  -5    5.70    4.80
 -29  -1   5    8.20    4.40
 -29  -1   5    4.80    4.90
 -29  -1   5    8.90    4.40
 -29   1   5   10.30    5.30
 -29   1   5   11.80    5.20
 -27  -1   5   38.40    8.60
 -27  -1   5   26.10    6.70
  27  -1  -5   14.60    5.60
 -27  -1   5   27.40    6.80
 -27   1   5   24.00    6.90
 -27   1   5   19.00    5.60
 -25  -1   5    3.80    4.40
 -25  -1   5    0.00    3.60
 -25  -1   5    4.30    4.20
  25  -1  -5   -3.70    5.70
  25  -1  -5    4.00    4.40
 -25   1   5    0.60    3.30
  25   1  -5    1.00    4.30
 -25   1   5    3.70    4.20
 -25   1   5   -2.90    4.00
  23  -1  -5    6.40    5.60
 -23  -1   5   11.00    4.40
 -23  -1   5   13.20    5.00
 -23  -1   5   11.00    4.40
  23  -1  -5    4.60    3.90
  23   1  -5    8.20    5.20
 -23   1   5    7.10    4.30
 -23   1   5    6.00    4.90
 -23   1   5    5.00    3.70
  23   1  -5    5.90    5.00
 -21  -1   5  302.67   24.30
  21  -1  -5  256.87   23.60
 -21  -1   5  298.27   24.10
  21  -1  -5  244.98   23.90
 -21  -1   5  264.17   24.20
  21   1  -5  295.17   24.00
  21   1  -5  280.37   24.00
 -21   1   5  318.47   24.10
 -21   1   5  264.37   23.30
 -21   1   5  333.87   24.60
  19  -1  -5   10.10    4.10
  19  -1  -5   10.80    4.60
 -19  -1   5    3.00    3.00
 -19  -1   5    3.00    3.30
 -19  -1   5   11.50    4.20
  19   1  -5    5.60    4.00
 -19   1   5    5.10    3.80
 -19   1   5   13.40    3.80
 -19   1   5    3.30    3.00
 -17  -1   5   36.80    5.60
  17  -1  -5   34.50    6.10
 -17  -1   5   38.00    5.80
 -17  -1   5   40.50    5.90
 -17   1   5   27.10    4.90
 -17   1   5   41.70    5.90
  17   1  -5   46.20    6.10
 -17   1   5   45.60    6.20
 -15  -1   5  482.75   39.00
 -15  -1   5  497.75   39.00
 -15  -1   5  482.45   38.90
  15  -1  -5  463.15   38.80
  15   1  -5  516.45   39.00
 -15   1   5  572.64   39.10
 -15   1   5  512.85   38.80
 -13  -1   5   45.20    6.40
 -13  -1   5   52.99    6.70
 -13  -1   5   42.40    6.00
  13  -1  -5   52.09    6.20
  13   1  -5   50.09    6.20
 -13   1   5   58.89    6.20
 -13   1   5   39.80    5.60
 -13   1   5   52.39    6.10
 -11  -1   5   14.70    3.50
  11  -1  -5   23.90    4.20
 -11  -1   5   16.20    4.00
 -11  -1   5   18.20    3.70
  11   1  -5   17.80    4.00
 -11   1   5   21.70    3.60
 -11   1   5   23.00    4.00
 -11   1   5   20.40    3.70
  -9  -1   5   12.00    2.80
  -9  -1   5   14.40    3.60
  -9  -1   5   14.10    3.40
   9  -1  -5   18.20    3.40
  -9   1   5   15.10    2.90
  -9   1   5   15.90    2.80
   9   1  -5    9.40    3.00
  -9   1   5   16.50    3.00
   9   1  -5   10.40    2.60
   7  -1  -5 1039.30   75.19
  -7  -1   5  968.20   75.39
   7   1  -5  963.10   75.59
  -7   1   5 1117.09   75.09
   7   1  -5  955.10   75.39
  -7   1   5 1021.10   75.29
  -5  -1   5   16.60    2.80
   5  -1  -5   20.50    2.50
  -5  -1   5   14.10    3.20
  -5   1   5   24.40    2.20
   5   1  -5   14.60    2.60
  -5   1   5   20.10    2.70
   5   1  -5   17.00    3.20
  -3  -1   5  280.17   21.00
  -3  -1   5  251.17   21.30
  -3   1   5  283.67   20.90
   3   1  -5  272.67   21.40
   3   1  -5  275.97   21.00
  -1  -1   5 1721.33  129.99
  -1  -1   5 1801.52  129.59
   1   1  -5 1699.03  129.99
   1   1  -5 1772.92  129.59
  -1  -1  -5  152.98   10.50
  -1  -1  -5  142.89   11.20
   1  -1   5  136.09   11.10
  -1   1  -5  125.49   11.00
  -1   1  -5  115.99   11.50
   1   1   5  142.99   11.20
  -1   1  -5  124.19   11.90
   1   1   5  141.69   10.70
   3  -1   5   36.30    6.00
  -3  -1  -5   52.79    4.60
  -3  -1  -5   47.00    5.30
   3  -1   5   39.70    5.20
  -3   1  -5   45.40    5.10
   3   1   5   49.40    5.30
  -3   1  -5   49.50    6.40
   3   1   5   49.10    4.90
  -5  -1  -5   80.19    7.80
  -5  -1  -5   84.69    7.30
   5  -1   5   75.99    7.70
   5  -1   5   56.99    8.50
   5   1   5   88.39    7.70
   5   1   5   84.99    7.90
  -5   1  -5   77.09    8.90
  -5   1  -5   65.89    7.30
   7  -1   5   32.10    6.00
   7  -1   5   33.70    4.90
  -7  -1  -5   38.80    4.90
  -7  -1  -5   33.80    4.70
   7   1   5   35.60    5.20
  -7   1  -5   43.00    6.80
   7   1   5   33.00    5.30
  -7   1  -5   27.70    4.10
  -9  -1  -5    2.60    2.60
   9  -1   5    4.90    2.60
   9  -1   5    1.80    3.90
  -9  -1  -5    1.00    2.80
   9   1   5    3.10    2.90
  -9   1  -5    1.70    2.10
  -9   1  -5    6.00    4.10
   9   1   5    0.20    3.00
  11  -1   5    1.00    3.60
  11  -1   5   -1.70    2.40
 -11  -1  -5    3.70    2.90
 -11  -1  -5    2.80    2.90
 -11   1  -5    0.60    2.10
 -11   1  -5    0.00    4.00
  11   1   5   -0.50    2.90
 -13  -1  -5  138.99   12.60
  13  -1   5  109.69   13.20
 -13  -1  -5  143.59   12.50
  13  -1   5  143.59   12.70
  13   1   5  118.29   12.70
 -13   1  -5  134.79   12.20
 -13   1  -5  153.48   13.70
  13   1   5  139.79   12.80
 -15  -1  -5   45.10    6.90
  15  -1   5   42.90    6.70
 -15  -1  -5   38.20    5.90
  15  -1   5   31.50    7.50
 -15   1  -5   36.70    5.60
 -15   1  -5   51.89    8.30
  15   1   5   50.69    7.30
  15   1   5   47.00    7.90
 -17  -1  -5   38.00    6.60
 -17  -1  -5   23.60    5.30
  17  -1   5   35.20   11.20
  17  -1   5   34.20    6.60
  17   1   5   32.30    6.20
  17   1   5   24.10    6.80
 -17   1  -5   28.50    5.60
 -17   1  -5   27.50    7.20
 -19  -1  -5   74.89    9.80
 -19  -1  -5   90.09    9.70
  19  -1   5   75.49   10.00
  19  -1   5   68.69   11.50
 -19   1  -5   59.89    9.00
 -19   1  -5   84.49   10.90
  19   1   5   64.79   10.90
  19   1   5   83.59   10.60
  21  -1   5   -1.00    4.00
 -21  -1  -5    6.50    4.10
 -21  -1  -5    2.30    4.50
  21   1   5    5.40    4.80
 -21   1  -5    2.40    5.30
 -21   1  -5    1.00    5.50
  23  -1   5    7.30    4.80
 -23  -1  -5   -7.30    6.70
  23   1   5    9.70    4.80
 -23   1  -5   -1.20    5.40
 -28  -2   5   46.00    9.10
 -28  -2   5   47.70    9.30
 -28  -2   5   60.99    8.70
 -28   2   5   66.59    9.80
 -28   2   5   62.19    9.70
 -26  -2   5    0.80    4.80
 -26  -2   5   -3.00    6.10
 -26  -2   5    9.40    4.70
 -26   2   5    7.90    5.10
 -26   2   5    1.80    3.90
 -24  -2   5    6.90    3.80
 -24  -2   5   -1.20    4.00
  24  -2  -5   -5.60    5.00
 -24  -2   5    4.90    4.20
 -24   2   5    6.80    4.40
 -24   2   5    6.80    4.50
 -24   2   5    5.90    5.20
 -22  -2   5   48.90    7.90
 -22  -2   5   50.69    7.70
 -22  -2   5   51.49    8.20
 -22   2   5   56.49    8.40
  22   2  -5   51.09    8.40
 -22   2   5   46.90    7.20
 -22   2   5   38.10    6.10
 -20  -2   5   21.40    5.50
 -20  -2   5   24.50    5.90
 -20  -2   5   28.70    6.00
  20  -2  -5   26.60    6.60
 -20   2   5   32.00    6.60
  20   2  -5   33.80    6.40
 -20   2   5   21.00    4.50
 -20   2   5   34.40    5.90
 -18  -2   5   38.30    6.20
 -18  -2   5   38.60    6.10
  18  -2  -5   32.90    6.70
 -18  -2   5   39.00    9.40
  18   2  -5   43.30    6.70
 -18   2   5   49.70    7.30
 -18   2   5   36.20    5.20
 -18   2   5   25.50    6.80
 -16  -2   5  220.68   18.70
 -16  -2   5  216.58   18.70
 -16  -2   5  215.08   18.80
  16  -2  -5  182.48   18.60
 -16   2   5  218.28   18.40
  16   2  -5  251.77   19.00
 -16   2   5  213.48   17.90
 -16   2   5  254.97   19.00
 -14  -2   5  121.79   11.30
 -14  -2   5  120.59   11.20
  14  -2  -5  108.19   11.30
 -14  -2   5  107.69   11.30
  14   2  -5  133.89   11.50
 -14   2   5  122.39   10.40
 -14   2   5  121.19   10.60
 -14   2   5  140.59   11.50
 -12  -2   5    1.80    3.20
  12  -2  -5   -1.90    2.90
 -12  -2   5   -0.60    2.40
  12  -2  -5   -1.10    1.70
 -12  -2   5    1.90    2.70
 -12   2   5   -1.20    1.60
 -12   2   5    2.10    3.00
  12   2  -5   -0.10    2.60
 -12   2   5    0.30    1.50
 -10  -2   5   48.70    6.50
 -10  -2   5   52.19    6.90
  10  -2  -5   56.59    5.90
  10  -2  -5   52.09    6.80
 -10  -2   5   54.79    6.80
 -10   2   5   61.09    5.80
 -10   2   5   61.69    5.80
 -10   2   5   75.99    6.90
  10   2  -5   66.89    7.20
  -8  -2   5  139.79   11.80
   8  -2  -5  145.49   11.30
  -8  -2   5  120.99   12.30
   8  -2  -5  124.99   11.80
   8   2  -5  129.59   12.40
  -8   2   5  137.09   11.10
   8   2  -5  133.39   11.70
  -8   2   5  152.98   11.30
  -8   2   5  154.38   11.70
  -6  -2   5  132.99   11.60
  -6  -2   5  131.49   12.40
   6  -2  -5  117.79   11.40
   6  -2  -5  157.38   11.30
   6   2  -5  128.49   12.30
  -6   2   5  156.08   11.50
  -6   2   5  142.19   11.00
   6   2  -5  141.49   11.60
  -4  -2   5   86.69    7.70
  -4  -2   5   78.59    8.70
   4  -2  -5   98.89    7.50
  -4   2   5   81.89    7.20
  -4   2   5   88.19    7.30
  -4   2   5   80.69    7.10
   4   2  -5   75.49    8.60
   4   2  -5   89.99    7.70
  -2  -2   5  145.99   13.30
   2  -2  -5  165.68   12.00
  -2  -2   5  149.29   12.10
  -2   2   5  161.28   12.10
  -2   2   5  122.79   11.70
  -2   2   5  152.98   11.50
   2   2  -5  142.49   13.10
   2   2  -5  156.38   12.10
   0  -2   5  457.85   34.70
   0  -2   5  451.85   35.90
   0  -2  -5  480.15   34.80
   0  -2  -5  469.85   34.50
   0   2   5  481.05   34.80
   0   2  -5  419.66   35.70
   0   2  -5  450.15   34.70
   2  -2   5   22.50    3.20
  -2  -2  -5   18.50    3.20
  -2   2  -5   22.10    4.60
   2   2   5   29.10    3.90
   2   2   5   20.70    3.10
  -2   2  -5   22.20    3.10
  -2   2  -5   26.30    6.30
  -4  -2  -5   14.90    3.30
  -4  -2  -5    8.20    2.50
   4  -2   5   10.50    2.80
   4   2   5   12.20    2.70
   4   2   5   10.90    2.90
  -4   2  -5   11.30    3.80
  -4   2  -5   11.00    4.90
  -4   2  -5   10.20    2.30
  -6  -2  -5  277.27   21.00
   6  -2   5  275.47   21.20
  -6  -2  -5  272.57   21.50
   6   2   5  272.67   21.10
   6   2   5  287.27   21.60
  -6   2  -5  261.17   22.70
  -6   2  -5  238.88   21.50
  -8  -2  -5   39.00    4.70
  -8  -2  -5   44.00    5.70
   8  -2   5   39.00    7.10
   8  -2   5   34.50    5.00
  -8   2  -5   44.20    7.30
   8   2   5   36.90    5.10
  -8   2  -5   35.00    4.70
   8   2   5   38.50    5.20
 -10  -2  -5   75.79    8.20
 -10  -2  -5   78.79    7.50
  10  -2   5   81.99    7.90
  10  -2   5   68.79    9.30
  10   2   5   75.99    8.30
 -10   2  -5   76.89    9.70
  10   2   5   76.19    7.90
 -10   2  -5   72.09    7.50
  12  -2   5   34.30    5.30
 -12  -2  -5   31.10    5.20
  12  -2   5   34.60    7.60
 -12  -2  -5   38.20    5.50
 -12   2  -5   36.40    5.20
 -12   2  -5   44.30    8.70
  12   2   5   39.90    6.30
  12   2   5   41.50    6.30
  14  -2   5   -1.10    2.90
  14  -2   5    3.30    4.80
 -14  -2  -5   -0.80    3.00
 -14  -2  -5    2.70    3.00
  14   2   5    2.30    3.80
 -14   2  -5   -1.90    2.50
  14   2   5    2.90    3.90
 -14   2  -5    4.00    5.60
 -16  -2  -5   52.79    6.90
  16  -2   5   39.70    6.20
 -16  -2  -5   35.10    6.20
  16  -2   5   52.29    9.90
 -16   2  -5   37.00    6.20
 -16   2  -5   60.69    9.70
  16   2   5   51.89    8.00
  16   2   5   45.40    8.20
 -18  -2  -5   12.00    6.00
  18  -2   5   11.50    9.60
 -18  -2  -5   17.80    4.80
  18  -2   5   16.60    4.60
 -18   2  -5   17.70    7.10
  18   2   5   16.40    5.30
 -18   2  -5   17.50    4.80
  20  -2   5    1.60    3.70
 -20  -2  -5    8.40    4.10
 -20  -2  -5   -3.40    3.80
  20   2   5   -4.20    5.30
 -20   2  -5    1.50    5.90
  20   2   5    0.00    4.20
 -22  -2  -5    4.90    5.60
  22  -2   5    4.90    4.60
 -22  -2  -5   16.50    4.80
  22   2   5    8.80    5.70
 -22   2  -5    6.90    6.90
 -27  -3   5   21.20    6.10
 -27  -3   5   12.70    6.00
 -27  -3   5   11.30    4.60
 -27   3   5   11.00    4.10
 -27   3   5    7.00    5.90
 -25  -3   5   13.00    5.30
 -25  -3   5    7.20    4.90
 -25  -3   5   11.10    5.70
 -25   3   5    8.30    3.70
 -25   3   5    6.80    5.70
 -23  -3   5   67.29    9.20
  23  -3  -5   54.69   10.50
 -23  -3   5   75.09    9.60
 -23  -3   5   61.79    9.40
 -23   3   5   74.89    8.40
 -23   3   5   74.39   10.50
 -21  -3   5   73.89    9.80
 -21  -3   5   66.29    9.70
 -21  -3   5   73.99    9.70
 -21   3   5   80.49    8.60
 -21   3   5   79.39   10.60
  21   3  -5  102.39   10.60
 -21   3   5   71.49    8.10
  19  -3  -5  137.39   15.40
 -19  -3   5  148.39   19.30
 -19  -3   5  175.18   15.20
 -19  -3   5  151.28   15.30
 -19   3   5  188.18   15.80
 -19   3   5  159.98   13.90
 -19   3   5  161.68   13.70
  17  -3  -5    0.80    4.20
 -17  -3   5    4.20    3.40
 -17  -3   5    2.30    3.60
 -17  -3   5   -0.90    2.70
  17   3  -5   -1.00    3.50
 -17   3   5   -0.40    1.80
 -17   3   5   -0.70    1.90
 -17   3   5    2.60    4.30
  15  -3  -5   24.90    5.70
 -15  -3   5   23.60    4.90
 -15  -3   5   20.60    4.30
 -15  -3   5   13.00    5.40
 -15   3   5   31.50    6.00
 -15   3   5   20.90    3.30
  15   3  -5   27.00    5.50
 -15   3   5   22.50    3.40
  13  -3  -5    0.00    6.60
 -13  -3   5    0.80    2.40
 -13  -3   5   -1.80    2.80
 -13  -3   5    2.40    2.60
 -13   3   5    2.40    1.60
 -13   3   5    0.70    3.40
 -13   3   5    0.90    1.40
  13   3  -5    1.20    2.80
  11  -3  -5    8.00    2.10
  11  -3  -5    4.30    3.50
 -11  -3   5    3.90    3.30
 -11  -3   5    5.80    2.70
  11   3  -5    7.40    3.40
 -11   3   5    5.50    1.70
 -11   3   5    7.40    1.70
 -11   3   5   12.20    3.80
  -9  -3   5   15.30    3.00
  -9  -3   5   10.80    2.90
   9  -3  -5   20.30    4.50
   9  -3  -5   16.50    2.70
  -9  -3   5   16.40    4.40
   9   3  -5   22.20    4.70
  -9   3   5   16.30    2.30
  -9   3   5   24.70    4.50
  -9   3   5   17.50    2.30
   7  -3  -5   16.20    2.50
  -7  -3   5   13.60    3.10
  -7  -3   5   11.10    4.00
  -7  -3   5   12.70    2.90
  -7   3   5   15.10    2.00
  -7   3   5   11.70    3.30
   7   3  -5   16.30    4.30
  -7   3   5   17.70    3.90
  -5  -3   5    3.20    3.30
  -5  -3   5    6.60    2.20
   5  -3  -5    6.60    1.70
  -5   3   5    5.90    3.00
  -5   3   5    4.60    1.20
   5   3  -5    6.30    3.50
  -5   3   5    8.40    2.70
   3  -3  -5   30.70    3.70
  -3  -3   5   29.60    4.00
  -3  -3   5   31.30    6.00
   3   3  -5   34.70    4.20
   3   3  -5   33.80    6.30
  -3   3   5   33.20    3.40
  -3   3   5   29.20    4.10
  -3   3   5   35.70    5.10
   1  -3  -5  133.09   11.30
   1  -3  -5  138.09   11.10
  -1  -3   5  126.79   12.90
  -1  -3   5  134.49   11.10
   1   3  -5  123.89   12.50
   1   3  -5  140.89   11.20
  -1   3   5  143.09   11.10
  -1   3   5  136.59   10.90
   1  -3   5   69.69    6.80
  -1  -3  -5   78.79    7.10
  -1  -3  -5   80.39    7.20
  -1   3  -5   68.49    9.70
  -1   3  -5   70.89    6.50
   1   3   5   78.89    6.80
  -1   3  -5   67.19    8.40
   1   3   5   82.49    7.00
   3  -3   5   39.80    4.30
  -3  -3  -5   36.20    4.70
  -3  -3  -5   34.00    4.70
  -3   3  -5   32.50    7.10
   3   3   5   39.30    4.20
  -3   3  -5   33.10    3.80
  -3   3  -5   33.70    6.00
   3   3   5   38.10    4.70
   5  -3   5    1.90    1.90
  -5  -3  -5   -2.20    1.80
  -5  -3  -5   -1.00    1.40
  -5   3  -5    0.80    1.30
  -5   3  -5    0.90    3.00
   5   3   5   -0.70    1.90
  -5   3  -5   -1.00    4.00
   5   3   5    1.90    2.10
   7  -3   5   24.00    3.60
  -7  -3  -5   20.70    3.90
  -7   3  -5   18.40    6.30
   7   3   5   29.00    4.20
   7   3   5   23.00    4.10
  -7   3  -5   18.20    3.10
  -7   3  -5   19.90    5.60
  -9  -3  -5   26.00    4.70
  -9  -3  -5   27.10    4.60
   9  -3   5   32.10    7.10
   9  -3   5   28.20    4.70
   9   3   5   37.20    5.30
  -9   3  -5   39.30    8.70
  -9   3  -5   28.50    4.10
   9   3   5   35.30    5.60
 -11  -3  -5   53.79    6.90
  11  -3   5   58.29    9.40
  11  -3   5   61.79    7.10
 -11  -3  -5   67.79    9.10
 -11   3  -5   82.99   10.90
 -11   3  -5   61.89    6.80
  11   3   5   67.09    8.00
  11   3   5   67.99    7.60
  13  -3   5   92.79    9.90
 -13  -3  -5  104.19    9.90
  13  -3   5   99.79   13.40
 -13  -3  -5   85.79   10.30
 -13   3  -5  107.29   13.10
 -13   3  -5  105.69   10.00
  13   3   5   90.09   10.10
  13   3   5  104.19   10.90
 -15  -3  -5  203.98   17.10
 -15  -3  -5  200.68   16.90
  15  -3   5  167.08   16.10
  15  -3   5  153.68   18.10
  15   3   5  188.18   17.00
 -15   3  -5  202.38   19.20
 -15   3  -5  181.98   15.90
  15   3   5  193.88   17.20
  17  -3   5   -2.50    2.70
 -17  -3  -5    1.00    2.90
 -17  -3  -5    0.00    3.40
  17   3   5   -0.60    4.80
 -17   3  -5   -5.90    5.40
  17   3   5   -3.60    3.70
  19  -3   5   16.40    4.80
 -19  -3  -5   28.60    5.50
 -19  -3  -5   28.60    6.50
  19   3   5   11.40    6.40
 -19   3  -5   16.60   10.90
  19   3   5   14.20    5.40
 -21  -3  -5   12.10    4.10
  21  -3   5   15.70    4.90
 -21  -3  -5   -2.10    4.70
 -21   3  -5    2.60    6.90
  21   3   5   10.40    4.90
 -24  -4   5   -8.00    4.30
 -24  -4   5    5.30    3.50
 -24  -4   5   -0.80    3.30
 -24   4   5   -0.80    2.20
 -24   4   5    1.20    6.20
 -22  -4   5    2.20    4.50
 -22  -4   5    3.60    3.70
 -22  -4   5    5.40    4.50
 -22   4   5    0.20    2.20
 -22   4   5    1.00    5.20
 -20  -4   5   14.90    4.80
 -20  -4   5   14.80    4.70
  20  -4  -5   19.50    6.50
 -20  -4   5    9.40    4.60
 -20   4   5   14.50    3.00
 -20   4   5   17.80    6.80
 -18  -4   5    1.70    3.60
 -18  -4   5    9.90    4.70
  18  -4  -5   13.20    5.40
 -18  -4   5    0.30    3.20
  18   4  -5   12.00    5.30
 -18   4   5    5.40    2.00
 -18   4   5    3.00    5.10
 -18   4   5    4.70    2.00
 -16  -4   5   31.00    6.10
 -16  -4   5   45.10    7.90
  16  -4  -5   37.30    7.50
 -16  -4   5   33.50    5.70
  16   4  -5   52.59    7.80
 -16   4   5   30.80    3.80
 -16   4   5   46.00   11.50
 -14  -4   5   24.40    4.80
  14  -4  -5   21.80    6.10
 -14  -4   5   27.20    6.50
 -14   4   5   36.70    7.10
  14   4  -5   33.80    6.50
 -12  -4   5   10.30    3.70
 -12  -4   5    6.60    4.40
 -12  -4   5    9.60    3.50
 -12   4   5   10.00    4.50
 -12   4   5   14.20    5.10
  12   4  -5   16.00    4.90
 -10  -4   5    0.40    2.40
 -10  -4   5   -1.60    2.00
 -10   4   5   -2.20    3.40
  10   4  -5   -0.50    3.20
  -8  -4   5    0.90    3.60
   8  -4  -5    3.40    1.50
  -8  -4   5    1.60    2.40
  -8  -4   5    6.60    2.50
  -8   4   5    2.70    3.70
  -8   4   5    6.60    3.40
   8   4  -5    1.20    3.50
  -6  -4   5  140.49   14.50
  -6  -4   5  162.48   12.80
   6  -4  -5  157.88   11.90
  -6  -4   5  149.29   12.60
  -6   4   5  151.68   13.70
  -6   4   5  147.29   13.20
   6   4  -5  144.79   14.30
  -4  -4   5   84.59    8.20
  -4  -4   5   95.09   10.60
   4  -4  -5   99.59    7.80
   4   4  -5   89.19   10.20
  -4   4   5   81.59    9.50
  -4   4   5  100.19    9.00
  -2  -4   5    4.90    4.10
   2  -4  -5    3.40    1.60
  -2  -4   5    3.50    2.00
  -2   4   5    7.10    2.80
  -2   4   5    7.60    1.70
  -2   4   5    3.10    3.70
   2   4  -5    6.20    3.60
   0  -4  -5   50.69    5.20
   0  -4   5   47.60    5.10
   0  -4  -5   50.59    6.10
   0   4   5   50.59    5.70
   0   4  -5   44.50    7.50
   0   4   5   51.29    4.80
   0   4  -5   56.09    9.90
  -2  -4  -5   24.00    4.70
   2  -4   5   21.90    3.30
  -2  -4  -5   28.80    4.10
   2   4   5   29.00    3.70
  -2   4  -5   29.00    7.70
  -2   4  -5   26.30    6.50
   2   4   5   25.60    4.10
  -2   4  -5   22.00    2.60
  -4  -4  -5    4.10    2.90
  -4  -4  -5    1.40    2.40
  -4   4  -5    6.20    4.40
  -4   4  -5    2.40    1.30
   4   4   5    1.50    2.00
  -4   4  -5    5.10    6.90
   4   4   5    3.30    2.40
  -6  -4  -5   50.79    6.50
  -6  -4  -5   49.00    6.30
   6  -4   5   44.50    5.30
  -6   4  -5   56.69   10.20
   6   4   5   52.89    5.90
  -6   4  -5   56.79    8.80
  -6   4  -5   43.90    4.60
   6   4   5   52.19    6.10
  -8  -4  -5   12.40    4.00
   8  -4   5   13.50    2.90
  -8  -4  -5   12.60    4.00
   8   4   5   14.60    3.70
   8   4   5   13.40    3.70
  -8   4  -5   11.10    2.30
  -8   4  -5   12.70    5.50
  -8   4  -5   11.30    7.00
 -10  -4  -5   39.70    5.90
  10  -4   5   30.30    4.90
 -10   4  -5   42.60    9.60
 -10   4  -5   47.80    9.30
  10   4   5   48.10    7.50
 -10   4  -5   34.80    4.60
  10   4   5   50.69    6.30
 -12  -4  -5    4.60    3.30
  12  -4   5    2.40    2.60
 -12  -4  -5    3.60    3.60
  12   4   5    0.50    3.20
 -12   4  -5    0.90    5.50
  12   4   5    3.10    3.60
 -12   4  -5    0.70    6.40
 -12   4  -5    4.00    2.20
  14  -4   5    0.20    2.50
 -14  -4  -5    3.20    3.80
 -14  -4  -5    2.50    3.10
 -14   4  -5    3.20    6.50
  14   4   5   -5.10    2.70
  14   4   5    1.50    4.00
 -16  -4  -5   11.10    4.80
 -16  -4  -5   25.30    5.30
  16   4   5   29.80    5.90
  16   4   5   11.50    6.90
 -16   4  -5   28.10   13.70
  18  -4   5   13.30    4.20
 -18  -4  -5   26.50    5.30
 -18  -4  -5   21.00    6.40
  18   4   5   14.70    5.10
 -18   4  -5   13.80    8.50
  18   4   5   14.40    6.70
 -21  -5   5   12.10    4.70
 -21  -5   5    7.70    5.00
 -21  -5   5    7.60    4.00
 -21   5   5    2.80    6.00
 -19   5   5   22.90    7.50
 -17  -5   5    8.40    3.80
 -17  -5   5    9.40    4.60
 -17  -5   5   13.00    4.20
 -17   5   5    5.00    5.80
 -17   5   5   12.10    6.90
 -15  -5   5   -1.40    3.50
 -15  -5   5    1.10    3.00
 -15  -5   5   -4.00    2.60
 -15   5   5   10.50    5.90
 -15   5   5    0.40    5.10
 -13  -5   5   28.70    6.80
 -13  -5   5   22.20    4.70
 -13  -5   5   26.40    5.30
 -13   5   5   43.50    9.00
 -13   5   5   28.70   12.60
  13   5  -5   42.50    7.60
 -11  -5   5    2.00    4.10
 -11  -5   5    3.40    2.70
 -11  -5   5   -3.20    2.50
 -11   5   5   -4.50    4.00
 -11   5   5    4.70    4.60
  11   5  -5    8.40    4.40
  -9  -5   5    1.30    4.50
  -9  -5   5    6.90    2.80
  -9  -5   5    5.00    3.00
  -9   5   5    6.90    4.80
   9   5  -5    9.80    4.90
  -9   5   5    2.30    4.40
  -7  -5   5  266.37   20.90
  -7  -5   5  280.77   21.10
  -7  -5   5  217.68   22.90
   7   5  -5  302.77   28.70
  -7   5   5  252.77   22.50
  -7   5   5  269.37   22.50
  -5  -5   5  290.07   23.30
  -5  -5   5  301.07   23.40
   5  -5  -5  313.57   22.50
  -5  -5   5  266.67   25.80
  -5   5   5  312.67   24.80
  -5   5   5  286.77   24.90
   5   5  -5  308.87   26.10
  -3  -5   5   22.80    3.60
  -3  -5   5   23.50    3.50
  -3  -5   5   23.60    6.60
   3  -5  -5   20.80    2.90
  -3   5   5   43.00   10.80
  -3   5   5   16.60    5.50
   3   5  -5   28.50    7.20
  -1  -5   5   80.59    7.40
   1  -5  -5   79.39    7.30
   1   5  -5   97.39   11.50
   1   5  -5   84.29   12.50
  -1   5   5   77.69    9.90
  -1  -5  -5  213.98   16.00
  -1  -5  -5  199.18   17.30
   1  -5   5  200.58   15.60
   1   5   5  177.88   18.30
  -1   5  -5  187.98   20.10
  -3  -5  -5   38.30    5.20
  -3  -5  -5   45.80    7.20
   3  -5   5   37.30    4.60
   3   5   5   46.70    6.00
   3   5   5   40.80    4.70
  -3   5  -5   60.49    9.90
  -3   5  -5   43.60   10.30
  -5  -5  -5   28.10    4.70
   5  -5   5   29.50    4.10
  -5  -5  -5   33.60    6.20
  -5   5  -5   37.40    8.20
  -5   5  -5   30.70    8.60
   5   5   5   38.10    4.90
   5   5   5   38.20    5.40
   7  -5   5   -1.90    1.60
  -7  -5  -5    2.70    3.50
  -7  -5  -5    1.20    2.60
  -7   5  -5   -6.30    5.60
   7   5   5    2.20    2.90
   7   5   5   -1.50    2.30
  -7   5  -5   -1.00    5.10
  -9  -5  -5    2.80    3.30
  -9  -5  -5    0.30    3.00
   9  -5   5    0.00    2.00
  -9   5  -5   -7.40    5.50
   9   5   5    3.80    3.30
   9   5   5    1.40    2.60
 -11  -5  -5    1.40    3.50
 -11  -5  -5    5.00    3.40
  11  -5   5    2.90    2.40
 -11   5  -5   -0.20    6.60
  11   5   5    2.80    3.30
  11   5   5    7.40    4.20
 -13  -5  -5   44.10    7.50
  13  -5   5   43.90    6.00
 -13  -5  -5   57.39    7.40
  13   5   5   49.50    7.30
  13   5   5   48.40    7.80
 -13   5  -5   43.40   11.30
 -15  -5  -5    6.50    3.50
  15  -5   5    2.50    2.80
 -15   5  -5    6.50    1.90
 -15   5  -5   -9.60    6.50
  15   5   5   -2.40    3.40
  15   5   5   -0.50    4.30
 -16  -6   5    2.90    4.70
 -16  -6   5    3.70    4.20
 -16   6   5   -5.20    5.50
 -14  -6   5   -5.80    3.00
 -14  -6   5    1.90    5.30
 -14  -6   5    2.40    3.00
 -14   6   5   -7.50    5.10
 -14   6   5   23.00    7.10
 -12  -6   5    4.90    3.20
 -12  -6   5    5.70    4.90
 -12  -6   5   -2.10    2.30
 -12   6   5   -3.80    5.00
 -10  -6   5    7.00    3.20
 -10  -6   5    9.20    5.10
 -10  -6   5   -0.20    3.60
 -10   6   5   21.90    6.40
 -10   6   5    5.60    5.80
  -8  -6   5   11.80    3.40
  -8  -6   5   16.20    6.30
  -8  -6   5   14.80    3.40
  -8   6   5   10.00    6.10
  -8   6   5   36.00    7.10
  -6  -6   5   14.80    6.20
  -6  -6   5   18.50    3.30
  -6  -6   5   18.70    3.70
  -6   6   5   21.80    6.70
  -4  -6   5   65.19   10.40
  -4  -6   5   62.09    6.50
  -4  -6   5   67.49    6.50
  -4   6   5   59.69    9.60
   2  -6  -5    4.20    1.60
  -2  -6   5    3.80    1.90
   2   6  -5    3.30    6.10
  -2   6   5    7.50    5.10
   0  -6   5    2.60    1.60
   0  -6  -5    0.10    1.80
   0  -6   5    1.60    1.50
   0   6  -5    5.10    6.20
   0   6   5    8.90    2.80
   0   6   5    6.90    4.80
   2  -6   5    0.80    1.30
   2  -6   5    0.60    1.40
  -2  -6  -5   -0.40    1.90
  -2   6  -5    5.80    6.60
   2   6   5    5.70    2.90
  -4  -6  -5    9.10    2.90
  -4  -6  -5    7.10    4.30
   4  -6   5    4.50    1.40
  -4   6  -5    4.80    6.80
   6  -6   5   25.80    3.20
  -6  -6  -5   30.80    4.70
  -6  -6  -5   30.00    7.40
  -6   6  -5   28.80   15.40
  -8  -6  -5    4.30    3.00
  -8  -6  -5    6.50    3.90
   8   6   5    4.00    3.30
  -8   6  -5    0.60    6.90
  10  -6   5    7.90    2.30
 -10  -6  -5    0.70    3.20
 -10  -6  -5   13.70    4.30
 -10   6  -5   -6.70    7.00
 -30   0   6    2.90    4.70
 -30   0   6    8.50    4.60
 -28   0   6   21.90    6.20
 -28   0   6   12.70    4.50
 -26   0   6    2.30    3.80
 -26   0   6    4.60    5.40
 -26   0   6   -0.70    3.80
  24   0  -6   78.39   10.90
 -24   0   6   81.39   11.80
 -24   0   6   78.09   10.00
 -24   0   6  103.29   10.70
  22   0  -6  130.89   14.20
 -22   0   6  160.58   14.60
 -22   0   6  172.08   14.50
 -22   0   6  127.99   13.70
 -20   0   6   36.20    6.10
 -20   0   6   32.10    5.70
  20   0  -6   45.40    7.10
 -20   0   6   42.70    6.60
 -18   0   6  280.97   20.90
  18   0  -6  233.28   20.60
 -18   0   6  235.28   20.70
  16   0  -6  457.75   37.80
 -16   0   6  507.85   38.00
 -16   0   6  498.75   38.10
 -16   0   6  497.25   38.00
 -14   0   6  771.22   56.79
 -14   0   6  771.62   56.89
  14   0  -6  738.63   56.59
  14   0  -6  694.13   56.69
 -14   0   6  769.52   56.89
  12   0  -6  322.57   27.60
 -12   0   6  368.26   27.90
 -12   0   6  363.26   27.80
 -12   0   6  357.56   27.60
  12   0  -6  364.96   27.60
 -10   0   6  532.25   39.00
  10   0  -6  522.55   38.90
 -10   0   6  501.05   39.00
  10   0  -6  493.55   39.10
  -8   0   6   80.99    7.40
  -8   0   6   87.39    7.70
   8   0  -6   81.19    7.80
   8   0  -6   88.99    7.40
   6   0  -6  415.06   31.60
  -6   0   6  437.36   31.70
   6   0  -6  428.76   31.40
  -6   0   6  383.26   31.40
   4   0  -6 2121.09  155.78
  -4   0   6 2161.88  155.98
   4   0  -6 2159.98  155.98
  -4   0   6 1983.70  155.78
  -2   0   6  162.88   12.40
   2   0  -6  150.78   12.40
   2   0  -6  151.48   12.20
  -2   0   6  149.88   12.20
   0   0  -6  465.55   33.70
   0   0   6  448.56   33.70
   0   0  -6  424.26   33.60
   0   0  -6  437.76   33.70
   2   0   6    4.00    2.80
  -2   0  -6    2.50    2.20
   2   0   6    2.40    2.10
  -2   0  -6    5.60    2.70
   4   0   6  140.49   11.70
   4   0   6  116.89   11.60
  -4   0  -6  141.59   11.50
   6   0   6   65.09    8.30
  -6   0  -6   82.09    7.90
   6   0   6   78.59    8.20
  -6   0  -6   89.99    8.60
   8   0   6  185.68   17.80
   8   0   6  216.98   17.80
  -8   0  -6  205.38   17.60
  -8   0  -6  252.97   18.20
  10   0   6    1.60    2.50
 -10   0  -6    2.40    3.20
 -10   0  -6   -1.00    2.20
  10   0   6   -1.30    3.20
 -12   0  -6   18.70    6.50
  12   0   6   27.90    5.40
 -12   0  -6   38.00    6.10
  12   0   6   18.60    5.30
 -14   0  -6   27.90    6.00
  14   0   6   20.10    5.90
  14   0   6   21.90    4.70
 -14   0  -6   16.90    4.60
 -16   0  -6    3.00    3.40
  16   0   6    3.40    3.50
  16   0   6    5.30    5.20
 -16   0  -6    8.80    4.90
 -18   0  -6   47.60    7.70
  18   0   6   43.50    7.70
 -18   0  -6   29.40    5.90
  18   0   6   43.50    9.10
  20   0   6  109.99   13.40
 -20   0  -6  130.09   13.30
  22   0   6   -0.20    4.80
 -22   0  -6   -0.30    4.40
 -29  -1   6    6.40    5.70
 -29  -1   6    2.90    4.20
 -29  -1   6    6.50    4.30
 -29   1   6   -2.00    3.80
 -29   1   6    1.30    4.50
 -27  -1   6   -1.90    4.30
 -27  -1   6    8.80    5.40
 -27  -1   6    0.80    3.40
 -27   1   6   -4.00    3.50
 -27   1   6    0.20    3.90
 -25  -1   6    3.70    3.80
  25  -1  -6   -9.70    4.60
 -25  -1   6    0.00    4.00
 -25  -1   6   -0.40    3.80
 -25   1   6    4.10    4.00
 -25   1   6    0.10    3.30
 -25   1   6    0.70    4.10
 -23  -1   6    0.20    3.60
 -23  -1   6   -1.60    3.40
 -23  -1   6    1.40    3.80
 -23   1   6   -1.10    2.80
 -23   1   6   11.70    4.80
 -23   1   6    8.50    4.50
  23   1  -6    5.20    4.90
  21  -1  -6   23.30    6.10
 -21  -1   6   15.20    5.00
 -21  -1   6   28.40    5.70
 -21  -1   6   27.10    5.90
 -21   1   6   31.20    6.30
 -21   1   6   18.00    4.80
  21   1  -6   31.30    6.40
 -21   1   6   18.80    4.20
 -19  -1   6   67.49    7.90
 -19  -1   6   70.09    8.10
  19  -1  -6   52.89    8.20
 -19  -1   6   58.49    8.20
 -19   1   6   63.59    7.50
 -19   1   6   70.49    8.30
 -19   1   6   67.79    8.10
  19   1  -6   69.69    8.20
 -17  -1   6    4.80    2.80
  17  -1  -6    1.00    3.20
 -17  -1   6    1.20    2.90
 -17  -1   6    1.70    2.80
 -17   1   6    4.70    2.40
 -17   1   6   -0.50    2.60
  17   1  -6   -0.40    2.90
 -17   1   6    3.90    3.10
 -15  -1   6   15.20    4.00
 -15  -1   6   20.10    4.00
 -15  -1   6   21.80    4.60
  15  -1  -6   23.00    4.50
  15   1  -6   20.30    4.30
 -15   1   6   18.20    4.80
 -15   1   6   12.50    3.10
 -15   1   6   20.90    4.20
 -13  -1   6  254.97   21.40
 -13  -1   6  269.97   21.50
  13  -1  -6  249.18   21.00
 -13  -1   6  263.37   21.40
  13  -1  -6  246.78   21.00
  13   1  -6  286.27   21.40
 -13   1   6  271.17   21.10
 -13   1   6  291.07   21.20
 -13   1   6  250.27   21.00
 -11  -1   6    0.40    2.60
 -11  -1   6   -2.20    2.50
 -11  -1   6   -2.90    2.50
  11  -1  -6    4.70    2.90
  11  -1  -6    0.60    2.50
 -11   1   6   -0.80    2.20
 -11   1   6   -0.90    2.40
  11   1  -6    0.10    2.20
  11   1  -6   -0.80    2.70
 -11   1   6    1.90    2.60
   9  -1  -6    4.50    2.40
  -9  -1   6   -0.40    2.30
  -9  -1   6    0.00    2.50
  -9   1   6    0.30    1.90
   9   1  -6   -1.30    2.20
   9   1  -6   -0.20    2.50
  -9   1   6    1.50    2.20
  -7  -1   6    1.70    2.00
   7  -1  -6    4.20    1.80
  -7  -1   6    2.00    2.40
  -7   1   6    1.80    1.70
   7   1  -6    1.70    2.30
  -7   1   6    4.00    1.50
   7   1  -6    2.10    1.90
  -5  -1   6  559.64   43.00
   5  -1  -6  632.44   42.40
  -5  -1   6  491.75   43.20
   5   1  -6  566.14   43.10
  -5   1   6  588.04   42.90
   5   1  -6  528.45   43.30
  -5   1   6  619.64   42.40
   3  -1  -6   21.70    3.10
  -3  -1   6   15.20    3.40
  -3  -1   6   13.30    2.60
   3   1  -6   16.10    2.70
   3   1  -6   12.30    3.10
  -3   1   6   23.60    3.10
  -1  -1   6    8.40    2.40
  -1  -1   6    8.00    2.80
   1  -1  -6   10.10    2.20
   1   1  -6    5.90    2.00
  -1   1   6   10.30    2.20
   1   1  -6    6.90    2.70
   1  -1   6  432.26   32.70
  -1  -1  -6  443.36   32.70
  -1  -1  -6  491.25   32.00
  -1   1  -6  394.96   33.00
   1   1   6  440.76   32.70
  -1   1  -6  412.66   32.60
  -1   1  -6  417.76   33.40
   1   1   6  388.26   32.20
   3  -1   6    4.30    2.60
  -3  -1  -6    2.70    2.20
   3  -1   6   -2.90    3.80
  -3  -1  -6    3.40    2.50
   3   1   6    1.10    2.50
   3   1   6    4.30    2.70
  -3   1  -6    2.80    2.30
  -3   1  -6    3.00    4.10
   5  -1   6  235.78   18.70
  -5  -1  -6  227.28   18.60
  -5  -1  -6  255.07   18.20
  -5   1  -6  213.38   18.40
  -5   1  -6  227.78   19.60
   5   1   6  232.48   18.70
   5   1   6  218.48   18.40
  -7  -1  -6  195.78   13.70
  -7  -1  -6  166.48   14.10
   7  -1   6  136.59   14.50
   7  -1   6  166.58   14.00
   7   1   6  153.18   13.90
   7   1   6  170.18   14.20
  -7   1  -6  153.58   13.70
  -7   1  -6  165.58   14.90
  -9  -1  -6   53.99    6.60
   9  -1   6   46.20    7.70
   9  -1   6   50.69    6.50
  -9  -1  -6   56.69    6.10
   9   1   6   61.19    6.90
  -9   1  -6   49.80    7.50
   9   1   6   51.89    6.60
  -9   1  -6   44.20    6.00
 -11  -1  -6   11.70    3.70
  11  -1   6    7.70    3.20
  11  -1   6   13.20    4.90
 -11  -1  -6   12.60    3.70
  11   1   6    8.20    4.00
  11   1   6    8.20    3.30
 -11   1  -6    9.60    4.50
 -11   1  -6    7.70    2.90
  13  -1   6   24.10    4.90
 -13  -1  -6   25.00    5.00
  13  -1   6   19.40    6.10
 -13  -1  -6   12.60    4.00
  13   1   6   23.00    4.70
  13   1   6   18.80    5.40
 -13   1  -6   19.90    4.50
 -13   1  -6   26.60    6.50
 -15  -1  -6    2.10    3.80
  15  -1   6    3.50    5.00
  15  -1   6    2.50    3.50
 -15  -1  -6    5.60    4.10
  15   1   6    2.20    3.60
 -15   1  -6   -1.10    2.90
  15   1   6    0.50    4.50
 -15   1  -6    5.80    5.20
  17  -1   6   22.70    7.30
 -17  -1  -6   27.70    5.90
  17  -1   6   11.70    4.70
 -17  -1  -6   17.20    5.00
  17   1   6   31.40    6.50
 -17   1  -6   17.40    6.30
  17   1   6    9.70    5.70
 -17   1  -6   18.10    4.90
 -19  -1  -6  103.89   12.20
 -19  -1  -6  123.19   12.30
  19  -1   6   97.39   12.40
 -19   1  -6  120.49   13.50
  19   1   6  115.49   13.00
 -19   1  -6  109.09   11.80
 -21  -1  -6    6.30    4.30
 -21  -1  -6    3.80    5.10
  21  -1   6   -3.80    4.20
 -21   1  -6   -2.20    6.00
  21   1   6    4.80    4.60
 -23  -1  -6   -6.50    4.60
  23  -1   6    8.70    4.90
 -23  -1  -6   11.90    4.90
  23   1   6    5.20    5.20
 -23   1  -6    0.00    5.30
 -28  -2   6   40.60    9.00
 -28  -2   6   63.49    9.10
 -28  -2   6   70.09   10.80
 -28   2   6   81.29   10.70
 -26  -2   6    2.10    3.60
 -26  -2   6   -0.80    4.40
 -26  -2   6    4.60    4.30
 -26   2   6    2.50    3.30
 -26   2   6    4.40    4.90
 -24  -2   6   34.10    6.40
 -24  -2   6   41.50    7.50
  24  -2  -6   40.00    8.30
 -24  -2   6   33.00    7.10
 -24   2   6   35.30    6.60
 -24   2   6   33.60    6.30
 -24   2   6   56.59    9.20
 -22  -2   6   10.50    5.00
  22  -2  -6    3.70    5.10
 -22  -2   6    2.00    3.70
 -22  -2   6   11.90    4.50
 -22   2   6    9.00    4.90
  22   2  -6   14.00    5.40
 -22   2   6    4.40    3.20
 -22   2   6    6.50    3.50
 -20  -2   6   21.10    5.50
 -20  -2   6   28.50    5.90
  20  -2  -6   25.30    6.30
 -20  -2   6   18.20    5.30
 -20   2   6   21.60    4.40
 -20   2   6   30.60    5.50
  20   2  -6   24.40    5.70
  18  -2  -6   71.89    9.30
 -18  -2   6   74.09   11.80
 -18  -2   6   81.69    9.60
 -18  -2   6   92.09    9.70
  18   2  -6  105.89    9.90
 -18   2   6  103.09   10.40
 -18   2   6   77.89    8.40
 -16  -2   6   20.30    4.60
  16  -2  -6   26.30    5.30
 -16  -2   6   22.30    4.50
 -16  -2   6   26.10    5.30
 -16   2   6   27.50    4.20
  16   2  -6   31.10    5.50
 -16   2   6   32.30    5.60
 -16   2   6   14.30    4.40
  14  -2  -6   16.10    3.10
 -14  -2   6   16.70    4.00
 -14  -2   6   19.10    4.50
  14  -2  -6   21.60    4.50
 -14  -2   6   12.60    3.40
 -14   2   6   17.60    3.10
 -14   2   6   27.70    4.50
 -14   2   6   17.80    3.30
  14   2  -6   24.50    4.60
 -12  -2   6  149.49   14.90
  12  -2  -6  175.08   14.10
 -12  -2   6  170.38   14.70
 -12  -2   6  167.68   15.30
  12  -2  -6  148.49   14.40
 -12   2   6  173.88   14.00
 -12   2   6  196.78   14.50
 -12   2   6  184.08   14.10
  12   2  -6  186.38   15.10
 -10  -2   6   50.59    6.20
  10  -2  -6   50.09    5.60
  10  -2  -6   51.19    6.10
 -10  -2   6   63.09    6.80
 -10  -2   6   50.59    6.70
  10   2  -6   47.60    6.20
 -10   2   6   54.69    5.60
  10   2  -6   56.29    6.80
 -10   2   6   52.99    5.40
  -8  -2   6   91.19    9.00
   8  -2  -6   94.99    8.80
   8  -2  -6  109.59    8.80
  -8  -2   6   92.39    9.80
  -8   2   6   98.99    8.50
   8   2  -6   90.59    9.00
  -8   2   6  109.09    8.70
   8   2  -6   99.99    9.80
  -6  -2   6   37.60    6.00
   6  -2  -6   33.30    4.70
  -6  -2   6   47.90    5.20
   6  -2  -6   54.59    5.00
   6   2  -6   33.40    5.90
   6   2  -6   41.00    5.10
  -6   2   6   44.10    4.60
  -4  -2   6  183.18   17.30
  -4  -2   6  208.48   16.50
   4  -2  -6  231.98   16.40
   4   2  -6  194.28   17.30
   4   2  -6  197.18   16.40
  -4   2   6  218.68   16.40
  -2  -2   6  117.19   11.80
  -2  -2   6  129.99   10.80
   2  -2  -6  137.69   10.70
  -2   2   6  134.79   10.60
   2   2  -6  125.49   10.60
   2   2  -6  113.09   11.70
   0  -2   6  328.57   24.90
   0   2  -6  316.07   26.60
   0   2  -6  292.87   25.70
   0   2   6  346.47   24.90
   0   2  -6  321.87   24.80
  -2  -2  -6   39.60    4.50
   2  -2   6   48.30    5.40
  -2   2  -6   41.10    6.30
   2   2   6   49.90    4.70
  -2   2  -6   54.39    8.00
  -2   2  -6   46.20    5.10
   2   2   6   46.80    5.50
   4  -2   6   50.09    5.90
  -4  -2  -6   49.40    6.10
  -4  -2  -6   54.49    5.10
  -4   2  -6   47.50    7.20
   4   2   6   58.29    5.50
   4   2   6   53.69    6.20
  -4   2  -6   50.89    7.90
  -4   2  -6   52.19    6.60
  -6  -2  -6  177.28   13.80
   6  -2   6  180.08   14.30
  -6  -2  -6  171.38   15.00
   6  -2   6  137.39   15.20
  -6   2  -6  165.38   15.70
   6   2   6  176.48   14.50
   6   2   6  176.58   14.00
  -6   2  -6  172.58   14.00
   8  -2   6  119.59   10.30
  -8  -2  -6  116.89    9.80
   8  -2   6   90.69   11.20
  -8  -2  -6  115.59   10.60
   8   2   6  113.89   10.60
  -8   2  -6  110.39   10.00
   8   2   6  105.89   10.00
  -8   2  -6  117.39   12.10
  10  -2   6  230.98   18.60
  10  -2   6  191.08   19.70
 -10  -2  -6  244.18   18.40
 -10  -2  -6  227.98   18.90
 -10   2  -6  215.38   18.30
  10   2   6  221.18   18.60
 -10   2  -6  245.38   20.50
  10   2   6  218.38   18.90
  12  -2   6    5.10    5.30
 -12  -2  -6    2.70    3.20
  12  -2   6    4.20    5.00
 -12  -2  -6    7.30    3.40
  12   2   6    3.30    3.90
  12   2   6    5.20    3.90
 -12   2  -6    6.30    5.30
 -12   2  -6    3.80    2.80
 -14  -2  -6   49.60    7.30
  14  -2   6   41.20    9.80
  14  -2   6   41.60    6.50
 -14  -2  -6   49.99    6.70
  14   2   6   42.90    8.00
 -14   2  -6   46.20    6.60
  14   2   6   48.60    7.80
 -14   2  -6   62.29    9.80
 -16  -2  -6    5.40    4.30
  16  -2   6   15.00    6.40
  16  -2   6   11.50    4.50
 -16  -2  -6   15.40    4.50
  16   2   6    5.60    4.20
 -16   2  -6    5.20    6.20
  16   2   6    2.30    4.90
 -16   2  -6   11.20    3.90
  18  -2   6    7.70    4.50
 -18  -2  -6    3.60    4.00
 -18  -2  -6   14.10    4.60
 -18   2  -6    8.10    6.30
  18   2   6    0.60    5.40
  18   2   6    6.10    5.00
 -20  -2  -6    0.20    3.50
  20  -2   6    1.30    4.40
 -20  -2  -6    0.70    4.80
 -20   2  -6    6.10   11.20
  20   2   6    6.20    4.90
  22  -2   6   -1.30    3.90
 -22  -2  -6    8.50    4.90
 -22  -2  -6   -5.40    4.00
  22   2   6   17.70    5.70
 -22   2  -6   -3.70    5.70
 -27  -3   6   11.90    5.30
 -27  -3   6   22.50    5.90
 -27  -3   6   17.10    5.10
 -27   3   6   12.00    6.20
 -27   3   6   13.40    4.40
 -25  -3   6   18.70    6.00
 -25  -3   6   15.20    5.20
 -25  -3   6    8.90    7.40
 -25   3   6   10.70    3.80
 -25   3   6   12.00    5.60
 -23  -3   6   12.00    4.70
  23  -3  -6   12.60    6.40
 -23  -3   6   10.40    4.80
 -23  -3   6   15.30    5.10
 -23   3   6   11.80    5.40
 -23   3   6    5.50    3.30
 -21  -3   6    2.90    4.40
 -21  -3   6    2.30    3.90
  21  -3  -6    3.30    5.10
 -21  -3   6    2.60    3.50
 -21   3   6    3.20    2.70
 -21   3   6   -0.20    2.40
 -21   3   6    6.10    4.80
  21   3  -6    2.90    4.60
 -19  -3   6    8.20    7.90
 -19  -3   6   15.40    4.50
 -19  -3   6    4.30    4.30
  19  -3  -6   11.60    5.50
 -19   3   6    8.80    2.90
  19   3  -6   14.30    5.10
 -19   3   6    8.50    3.10
  17  -3  -6    5.20    4.40
 -17  -3   6    0.90    3.30
 -17  -3   6    1.30    3.70
 -17  -3   6    2.60    3.40
 -17   3   6    4.10    4.10
  17   3  -6    1.40    3.90
 -17   3   6    2.10    2.20
 -17   3   6    2.50    2.10
 -15  -3   6    7.70    3.10
 -15  -3   6    9.70    3.40
  15  -3  -6   10.50    4.40
 -15   3   6    6.20    2.20
 -15   3   6    6.00    2.20
  15   3  -6   10.60    4.10
 -15   3   6   16.20    4.70
  13  -3  -6   47.60    6.90
 -13  -3   6   25.80    4.70
 -13  -3   6   28.20    6.00
 -13  -3   6   39.20    5.60
  13  -3  -6   38.60    4.60
 -13   3   6   47.40    6.30
  13   3  -6   40.00    6.40
 -13   3   6   35.60    4.10
 -13   3   6   37.30    4.10
  11  -3  -6   10.80    2.40
  11  -3  -6    7.70    3.70
 -11  -3   6    9.00    4.10
 -11  -3   6   10.60    3.00
 -11   3   6   10.90    2.10
 -11   3   6   13.10    3.80
  11   3  -6   13.20    4.20
 -11   3   6   13.40    2.30
  -9  -3   6   15.00    4.20
   9  -3  -6   27.10    3.40
  -9  -3   6   15.20    3.20
   9   3  -6   17.90    4.40
  -9   3   6   22.60    2.80
  -7  -3   6   -1.70    2.70
  -7  -3   6   -1.20    1.80
   7  -3  -6    2.00    1.60
  -7   3   6    2.50    1.30
  -7   3   6    2.10    2.00
   7   3  -6    1.50    1.70
  -7   3   6    3.30    2.60
   7   3  -6   -0.40    2.40
  -5  -3   6   93.89    8.70
   5  -3  -6  107.89    8.40
  -5  -3   6   94.39   10.30
  -5   3   6   90.49    8.70
  -5   3   6  104.39    8.00
   5   3  -6   96.49   10.00
   5   3  -6   96.69    8.60
  -5   3   6   95.09    8.50
  -3  -3   6   19.90    3.20
  -3  -3   6   26.00    5.30
   3  -3  -6   24.70    3.50
  -3   3   6   22.10    3.20
   3   3  -6   24.80    3.50
  -3   3   6   24.60    3.20
  -3   3   6   25.10    4.00
   3   3  -6   31.10    5.80
  -1  -3   6  117.79   12.00
  -1  -3   6  115.89   10.20
   1  -3  -6  127.39   10.20
   1   3  -6  119.29   10.00
  -1   3   6  125.49   10.00
   1   3  -6  108.89   11.60
  -1   3   6  122.19    9.70
   1  -3   6   44.50    4.80
  -1  -3  -6   39.20    4.50
  -1  -3  -6   41.30    4.80
   1   3   6   42.10    4.80
  -1   3  -6   36.40    4.30
  -1   3  -6   43.60    7.90
   1   3   6   40.60    4.10
  -1   3  -6   36.30    6.50
  -3  -3  -6   28.20    3.90
  -3  -3  -6   23.10    3.90
   3  -3   6   22.70    3.30
  -3   3  -6   18.00    4.70
   3   3   6   19.50    3.70
  -3   3  -6   18.20    5.90
   3   3   6   21.00    3.20
  -3   3  -6   16.10    2.80
  -5  -3  -6   86.49    8.10
   5  -3   6   87.19    8.20
  -5   3  -6   80.59    9.80
   5   3   6   92.59    8.60
   5   3   6   98.19    8.00
  -5   3  -6   77.09   10.60
  -5   3  -6   89.39    7.90
  -7  -3  -6  100.79   10.10
   7  -3   6  103.99    9.60
  -7  -3  -6  101.69    9.50
  -7   3  -6  108.19    9.30
   7   3   6  112.69   10.20
   7   3   6  109.89    9.50
  -7   3  -6   99.49   11.50
  -7   3  -6  100.69   12.30
  -9  -3  -6   46.60    5.80
   9  -3   6   46.30    6.10
  -9  -3  -6   51.29    7.00
   9   3   6   49.90    6.30
   9   3   6   49.99    6.80
  -9   3  -6   44.70    5.60
  -9   3  -6   54.69    8.50
  -9   3  -6   52.09    9.40
  11  -3   6  197.58   16.80
 -11  -3  -6  205.78   16.70
 -11  -3  -6  201.98   17.50
  11  -3   6  159.98   18.50
 -11   3  -6  226.68   19.90
  11   3   6  209.18   17.50
 -11   3  -6  192.88   16.50
  11   3   6  195.48   17.00
  13  -3   6   34.10    5.60
 -13  -3  -6   35.90    5.60
  13  -3   6   31.10    8.20
 -13  -3  -6   29.10    5.70
 -13   3  -6   36.30    5.50
  13   3   6   35.80    6.40
 -13   3  -6   44.70    9.90
  13   3   6   37.00    6.50
  15  -3   6    6.50    3.50
 -15  -3  -6   10.80    4.80
 -15  -3  -6   15.50    4.00
 -15   3  -6    7.30    7.10
  15   3   6    9.60    4.40
  15   3   6   12.00    5.40
 -17  -3  -6   72.89   10.50
 -17  -3  -6   87.09    9.10
  17  -3   6   82.19    9.50
 -17   3  -6   78.39   12.70
  17   3   6   81.79   14.20
  17   3   6   77.99   10.40
 -19  -3  -6   18.80    4.70
 -19  -3  -6   14.60    5.50
  19  -3   6   22.00    5.50
  19   3   6   13.10    6.80
  19   3   6   15.80    5.50
 -19   3  -6    8.80    7.50
 -21  -3  -6   39.90    8.40
  21  -3   6   44.40    7.50
  21   3   6   59.69    9.80
 -24  -4   6   53.69    8.00
 -24  -4   6   37.60    7.10
 -24  -4   6   33.10    6.90
 -24   4   6   27.50    4.80
 -24   4   6   45.10    8.80
 -22  -4   6    7.30    4.40
  22  -4  -6    3.80    5.50
 -22  -4   6    9.00    4.30
 -22  -4   6    9.70    5.70
 -22   4   6    9.80    5.70
 -22   4   6   10.30    2.70
 -20  -4   6   24.50    5.60
 -20  -4   6   11.30    4.30
  20  -4  -6   29.90    8.20
 -20  -4   6   23.30    6.10
 -20   4   6   22.40    6.60
 -20   4   6   19.20    3.40
 -18  -4   6   25.20    6.00
  18  -4  -6   29.20    6.80
 -18  -4   6   22.80    5.40
 -18  -4   6   25.10    5.20
 -18   4   6   34.30    7.20
 -18   4   6   24.40    3.40
  18   4  -6   35.10    7.20
 -18   4   6   19.80    3.30
 -16  -4   6  137.89   13.40
 -16  -4   6  147.49   14.40
 -16  -4   6  136.39   14.40
  16  -4  -6  131.49   14.10
 -16   4   6  129.39   11.40
 -16   4   6  171.08   14.60
  16   4  -6  173.48   14.90
 -14  -4   6   14.80    3.80
  14  -4  -6   26.50    6.00
 -14  -4   6   16.60    5.30
 -14   4   6   15.70    2.20
 -14   4   6   18.50    2.50
  14   4  -6   25.40    6.20
 -14   4   6   21.40    5.90
 -12  -4   6  116.79   10.60
 -12  -4   6  104.29   11.70
 -12  -4   6   93.89   10.20
  12   4  -6  118.79   12.00
 -12   4   6  108.49   11.10
 -12   4   6  103.09   11.10
 -10  -4   6  203.48   17.90
  10  -4  -6  215.38   17.00
 -10  -4   6  233.38   18.20
 -10  -4   6  194.38   19.30
 -10   4   6  224.88   18.60
  10   4  -6  237.18   19.80
 -10   4   6  221.78   18.60
  -8  -4   6    1.00    2.60
   8  -4  -6    3.10    1.60
  -8  -4   6   -1.10    3.50
  -8   4   6    1.70    3.40
  -8   4   6   -0.70    2.80
   8   4  -6    1.90    3.70
  -6  -4   6   47.80    8.20
   6  -4  -6   38.20    4.40
  -6  -4   6   41.70    5.10
  -6   4   6   42.50    6.20
   6   4  -6   50.19    8.20
  -6   4   6   39.60    5.70
  -4  -4   6   27.80    6.30
  -4  -4   6   20.70    3.60
   4  -4  -6   28.10    3.50
  -4   4   6   21.60    4.90
   4   4  -6   25.60    5.90
  -4   4   6   26.90    4.40
   2  -4  -6  122.49    9.90
  -2  -4   6  116.19   10.00
  -2  -4   6  116.69   12.50
  -2   4   6   91.99   10.80
  -2   4   6  125.79    9.50
  -2   4   6  125.49   10.40
   2   4  -6  113.79   12.10
   0  -4   6  107.59    9.40
   0  -4  -6  108.79   10.00
   0  -4  -6  116.89   10.00
   0   4  -6   92.59   11.40
   0   4  -6  100.29   12.80
   0   4   6  117.69    9.50
   0   4  -6   94.99    8.80
   0   4   6  115.49    9.20
  -2  -4  -6   55.09    5.90
  -2  -4  -6   46.80    6.00
   2  -4   6   49.99    7.40
  -2   4  -6   54.19   10.90
  -2   4  -6   46.10    4.80
  -2   4  -6   52.49    8.20
   2   4   6   53.19    5.50
   2   4   6   50.29    5.40
  -4  -4  -6   55.79    6.70
   4  -4   6   59.69    6.10
  -4  -4  -6   56.89    6.70
  -4   4  -6   63.09   10.10
   4   4   6   64.29    6.20
  -4   4  -6   51.19    5.40
   4   4   6   56.59    6.40
  -4   4  -6   62.39   10.10
  -6  -4  -6   30.10    5.10
  -6  -4  -6   29.50    5.00
   6  -4   6   26.30    4.00
  -6   4  -6   21.80    3.40
  -6   4  -6   31.10    8.00
   6   4   6   21.90    4.40
   6   4   6   31.30    4.70
  -6   4  -6   31.90    7.40
  -8  -4  -6  108.39   11.10
  -8  -4  -6  105.29   10.90
   8  -4   6  114.59   10.50
  -8   4  -6  114.29   13.60
  -8   4  -6  122.49   14.60
   8   4   6  122.99   11.30
   8   4   6  138.89   11.20
  10  -4   6   65.69    7.20
 -10  -4  -6   68.59    7.70
  10   4   6   70.59    9.30
 -10   4  -6   58.09   11.40
 -10   4  -6   80.99   12.50
 -10   4  -6   56.79    6.60
  10   4   6   70.99    7.80
  12  -4   6    2.60    2.80
 -12  -4  -6    6.80    3.30
 -12  -4  -6   -2.40    3.20
 -12   4  -6   12.00    7.40
  12   4   6    0.00    3.50
  12   4   6    4.90    3.50
 -14  -4  -6   -1.60    3.40
 -14  -4  -6    2.90    3.00
  14  -4   6    1.90    2.90
 -14   4  -6   -4.60    6.20
  14   4   6   -2.70    4.00
  14   4   6   -2.00    3.80
 -16  -4  -6    9.70    3.40
 -16  -4  -6    4.90    4.70
  16  -4   6    7.40    3.60
 -16   4  -6    2.10    6.90
  16   4   6    1.50    5.10
  16   4   6    4.10    4.10
  18  -4   6    1.50    3.60
 -18  -4  -6   -8.00    3.90
 -18   4  -6   -6.90    7.50
  18   4   6   -1.10    6.20
  18   4   6    8.40    4.30
 -21  -5   6   16.80    5.60
 -21  -5   6   24.10    6.20
 -21  -5   6   17.80    5.40
 -21   5   6   19.70    7.00
 -19  -5   6    8.50    6.30
 -19   5   6   -4.10    4.60
 -17  -5   6    4.60    3.50
 -17  -5   6    7.90    5.00
 -17  -5   6    5.00    3.40
 -17   5   6    0.20   10.20
 -17   5   6    5.20    5.40
 -15  -5   6    7.00    4.70
 -15  -5   6    7.90    3.70
 -15  -5   6    8.70    3.90
 -15   5   6   11.00    6.30
 -15   5   6    3.80    5.00
 -13  -5   6   -2.00    2.80
 -13  -5   6    2.30    4.20
 -13  -5   6    0.20    2.80
  13   5  -6    7.50    4.40
 -13   5   6    6.80    5.20
 -13   5   6    2.40    4.80
 -11  -5   6    2.20    2.70
 -11  -5   6   -0.70    2.50
 -11  -5   6    1.20    4.40
 -11   5   6    5.70    4.60
 -11   5   6    0.40    4.30
  11   5  -6    4.60    4.50
  -9  -5   6   11.10    3.10
  -9  -5   6    5.90    3.10
  -9  -5   6    6.80    4.70
  -9   5   6    4.60    4.50
   9   5  -6   12.20    5.60
  -9   5   6   17.20    5.10
  -7  -5   6    1.80    2.70
   7  -5  -6    3.10    1.50
  -7  -5   6    1.40    2.30
  -7  -5   6    3.10    4.40
   7   5  -6    9.20    5.00
  -7   5   6    4.80    4.10
  -7   5   6    5.40    4.30
   5  -5  -6   44.60    4.50
  -5  -5   6   41.50    5.40
  -5  -5   6   41.60    8.60
  -5  -5   6   43.50    5.60
   5   5  -6   42.10    8.70
  -5   5   6   41.70    7.50
  -5   5   6   53.79    7.20
   3  -5  -6   45.60    5.00
  -3  -5   6   32.20    8.00
  -3  -5   6   49.40    5.50
  -3   5   6   44.00    7.70
   3   5  -6   63.99   11.30
  -3   5   6   56.69    7.20
  -1  -5   6   21.10    3.50
   1  -5  -6   28.60    4.00
   1   5  -6   35.80    8.70
  -1   5   6   33.00    5.00
  -1   5   6   19.10    5.60
   1   5  -6   32.80    7.90
  -1  -5  -6    6.00    3.50
  -1  -5  -6    6.10    2.40
   1  -5   6    7.00    2.30
   1   5   6    4.60    2.70
  -1   5  -6    9.90    6.70
   1   5   6    5.60    1.90
  -1   5  -6    6.20    5.10
  -3  -5  -6   14.50    4.30
   3  -5   6   10.40    2.70
  -3  -5  -6   14.10    3.30
   3   5   6   12.30    3.30
  -3   5  -6   13.50    7.50
  -3   5  -6   12.90    5.90
   5  -5   6   11.60    2.80
  -5  -5  -6   15.70    4.50
  -5  -5  -6    8.80    4.00
   5   5   6   17.70    3.90
  -5   5  -6   17.20    7.80
  -5   5  -6   17.10    6.60
   5   5   6    9.90    3.00
  -7  -5  -6    2.00    3.30
   7  -5   6   -1.60    1.80
  -7  -5  -6    2.30    2.90
   7   5   6    2.50    2.80
   7   5   6    3.00    2.80
  -7   5  -6   -2.90    6.10
   9  -5   6   -1.00    2.20
  -9  -5  -6   -1.20    2.70
  -9  -5  -6    3.80    2.90
   9   5   6   -0.90    2.50
  -9   5  -6    1.10    6.60
   9   5   6    2.20    3.30
 -11  -5  -6    3.00    3.20
 -11  -5  -6    3.60    3.50
  11   5   6    1.10    3.70
 -11   5  -6    8.30   12.30
  11   5   6   -0.60    3.00
  13  -5   6   21.00    4.20
 -13  -5  -6   25.30    5.30
  13   5   6   17.70    4.70
 -13   5  -6   20.20    9.10
  13   5   6   18.50    5.50
 -15  -5  -6   -0.60    4.60
 -15  -5  -6   13.50    3.90
 -15   5  -6   11.00    2.70
  15   5   6    1.60    4.70
  15   5   6    3.60    3.70
 -16  -6   6    5.30    4.90
 -16  -6   6    6.20    4.30
 -16   6   6   -0.70    5.40
 -14  -6   6    3.10    3.60
 -14  -6   6    0.20    2.80
 -14  -6   6   -1.70    3.10
 -14   6   6   -6.00    4.60
 -12  -6   6    3.60    2.80
 -12  -6   6   -0.40    2.90
 -12   6   6   -3.80    4.90
 -10  -6   6    3.50    3.00
 -10  -6   6    4.00    4.70
 -10  -6   6   -2.30    2.30
 -10   6   6   -2.60    4.80
  -8  -6   6   25.10    4.40
  -8  -6   6   25.40    7.10
  -8  -6   6   16.10    4.30
  -8   6   6   21.80    6.30
  -6  -6   6   89.89    8.20
  -6  -6   6  100.49   12.20
  -6  -6   6   89.49    8.40
  -6   6   6   61.89   10.40
  -4  -6   6   34.30    5.20
  -4  -6   6   41.00    9.40
  -4  -6   6   35.90    5.00
   4  -6  -6   49.99    4.20
  -4   6   6   43.60    8.00
  -2  -6   6    4.50    2.10
  -2  -6   6    1.60    2.30
   2   6  -6   18.90    7.30
  -2   6   6    6.60    5.10
   0  -6  -6   26.50    3.90
   0  -6   6   25.10    3.70
   0  -6   6   29.20    4.40
   0   6  -6   31.80    9.10
   0   6   6   41.60    7.60
  -2  -6  -6   30.70    4.30
   2  -6   6   31.60    3.80
  -2   6  -6   31.30    9.20
   4  -6   6   13.10    2.50
  -4  -6  -6   16.70    4.90
  -4  -6  -6   12.50    3.30
  -4   6  -6   24.90   15.50
   4   6   6   24.60    4.40
  -6  -6  -6   -1.80    2.50
  -6  -6  -6    3.10    3.50
   6   6   6    7.10    3.00
  -6   6  -6   -2.40    6.70
  -8  -6  -6    0.50    2.90
  -8  -6  -6    9.00    4.00
   8  -6   6    0.40    1.90
   8   6   6   10.10    3.80
  -8   6  -6    2.40    7.60
   8   6   6    3.40    2.80
 -30   0   7    3.20    4.20
 -30   0   7   -0.60    4.40
 -28   0   7   -0.20    3.70
 -28   0   7    6.80    4.10
 -28   0   7    2.60    3.90
 -26   0   7    6.50    3.90
 -26   0   7    1.30    3.70
 -26   0   7    1.00    3.60
 -24   0   7    2.40    3.70
  24   0  -7   -4.40    4.30
 -24   0   7    3.00    3.60
 -24   0   7    1.30    4.60
 -22   0   7   -3.50    2.80
 -22   0   7   -1.40    3.30
 -22   0   7    0.30    3.60
  22   0  -7    1.10    4.20
  20   0  -7    3.60    3.80
 -20   0   7    0.80    3.00
 -20   0   7    0.40    3.00
 -20   0   7    0.40    3.40
 -18   0   7    1.30    2.70
  18   0  -7    1.70    2.90
 -18   0   7   -0.20    2.50
  16   0  -7   -2.00    2.70
 -16   0   7   -1.20    2.70
 -16   0   7   -2.80    2.00
 -16   0   7   -0.10    2.30
  14   0  -7   -1.50    2.30
 -14   0   7    1.30    2.60
  14   0  -7   -0.70    2.60
 -14   0   7   -1.20    2.30
 -14   0   7   -4.30    2.50
  12   0  -7   -2.80    2.50
 -12   0   7   -5.90    2.60
 -12   0   7   -1.50    2.30
  12   0  -7   -0.40    2.30
 -12   0   7   -0.90    2.70
 -10   0   7   -0.80    2.40
  10   0  -7   -1.30    2.20
  10   0  -7   -1.30    2.60
 -10   0   7   -2.10    2.00
   8   0  -7   -1.00    2.30
   8   0  -7   -3.30    1.70
  -8   0   7   -1.20    1.80
  -8   0   7   -1.10    2.00
   6   0  -7   -1.00    1.60
   6   0  -7   -0.40    1.90
  -6   0   7    1.10    1.70
  -6   0   7   -0.60    1.60
   4   0  -7   -2.00    1.50
   4   0  -7    0.10    1.90
  -4   0   7   -1.20    1.50
  -4   0   7   -1.20    1.60
   2   0  -7   -0.10    1.70
  -2   0   7    0.70    1.90
   2   0  -7    0.70    1.80
   2   0  -7   -0.10    2.50
   0   0  -7    0.70    2.00
   0   0   7   -0.80    1.90
   0   0  -7    3.50    2.10
   0   0  -7    1.20    2.50
   2   0   7   -3.70    3.10
  -2   0  -7    2.00    3.10
   2   0   7   -1.20    2.50
  -2   0  -7    2.50    2.50
  -4   0  -7   -0.30    2.20
   4   0   7   -0.70    3.00
   4   0   7   -0.40    3.30
  -4   0  -7    0.10    3.20
  -6   0  -7    4.90    3.50
   6   0   7    1.80    2.80
   6   0   7    1.30    3.20
  -6   0  -7   -1.10    2.20
  -8   0  -7    0.70    2.30
  -8   0  -7   -0.70    3.10
   8   0   7   -1.00    3.00
   8   0   7   -2.50    2.50
  10   0   7   -0.80    3.40
  10   0   7   -2.10    3.00
 -10   0  -7   -0.70    2.30
 -10   0  -7    0.70    3.30
  12   0   7   -2.50    3.30
  12   0   7   -0.80    3.90
 -12   0  -7   -0.10    3.00
 -12   0  -7   -2.20    3.50
 -14   0  -7    1.60    3.10
  14   0   7    3.60    4.00
 -14   0  -7   -1.20    6.30
  14   0   7   -3.30    4.40
  16   0   7   -1.50    3.60
 -16   0  -7   -0.40    3.70
  16   0   7    1.70    5.20
 -16   0  -7   -0.10    4.30
  18   0   7    4.50    5.90
  18   0   7   -3.70    5.10
 -18   0  -7    0.50    4.70
 -18   0  -7    0.30    4.20
 -20   0  -7    4.80    4.80
 -20   0  -7   -6.50    3.80
  20   0   7    1.30    4.20
  22   0   7   -3.60    5.00
 -22   0  -7    0.60    4.50
 -29  -1   7   23.80    6.40
 -29  -1   7   19.30    5.60
 -29  -1   7   13.90    6.00
 -29   1   7   11.00    5.30
 -29   1   7   21.00    6.50
 -27  -1   7    9.30    4.70
 -27  -1   7    4.70    4.50
 -27  -1   7   11.90    4.90
 -27   1   7    9.10    4.50
 -27   1   7   17.80    5.00
 -25  -1   7   97.39   11.10
  25  -1  -7   74.49   11.50
 -25  -1   7   97.59   11.70
 -25  -1   7   97.09   11.20
 -25   1   7  115.29   11.40
 -25   1   7   87.69   11.20
  25   1  -7  104.79   13.00
 -25   1   7   89.99   10.80
  23  -1  -7    6.10    4.90
 -23  -1   7   12.10    4.30
 -23  -1   7   12.80    5.10
 -23  -1   7   12.30    4.30
 -23   1   7    7.30    3.40
  23   1  -7   13.40    5.60
 -23   1   7   16.80    5.10
 -23   1   7   21.00    5.20
 -21  -1   7   79.39    9.90
 -21  -1   7   86.59    9.50
  21  -1  -7   70.19    9.80
 -21  -1   7   57.59   11.20
 -21   1   7   91.19    9.60
  21   1  -7   84.29    9.70
 -21   1   7   91.19    9.20
 -21   1   7   81.69   11.70
 -19  -1   7   38.40    6.40
 -19  -1   7   41.20    6.30
  19  -1  -7   39.00    6.50
 -19  -1   7   49.99    7.10
 -19   1   7   29.10    5.00
 -19   1   7   43.70    6.40
  19   1  -7   40.20    6.50
 -19   1   7   35.00    5.90
  17  -1  -7    2.10    3.10
 -17  -1   7    0.10    2.80
 -17  -1   7   -1.00    2.70
 -17  -1   7    1.40    2.80
  17   1  -7    0.70    2.60
 -17   1   7    0.70    2.50
 -17   1   7    0.10    2.60
 -17   1   7    0.40    2.10
  15  -1  -7  138.49   13.00
  15  -1  -7  142.19   13.00
 -15  -1   7  161.08   13.60
 -15  -1   7  158.58   13.60
 -15  -1   7  136.19   13.20
 -15   1   7  164.48   13.30
 -15   1   7  155.28   13.10
  15   1  -7  152.48   13.30
 -15   1   7  163.18   13.00
 -13  -1   7  271.37   24.40
 -13  -1   7  344.47   24.80
 -13  -1   7  310.07   24.50
  13  -1  -7  280.17   24.10
  13  -1  -7  306.17   24.10
 -13   1   7  313.47   24.30
 -13   1   7  336.17   24.10
 -13   1   7  296.87   24.10
  13   1  -7  310.97   24.40
 -11  -1   7  185.78   16.60
  11  -1  -7  200.98   15.60
 -11  -1   7  185.08   16.20
  11  -1  -7  183.18   15.90
 -11   1   7  195.08   15.90
  11   1  -7  200.78   16.10
 -11   1   7  210.78   16.40
  11   1  -7  188.88   16.10
  -9  -1   7   21.30    6.10
   9  -1  -7   18.30    3.50
  -9  -1   7   17.20    4.10
   9  -1  -7   25.60    3.80
  -9   1   7   26.10    3.40
   9   1  -7   13.20    3.40
   9   1  -7   25.40    4.40
  -9   1   7   26.90    3.60
   7  -1  -7  217.68   15.40
  -7  -1   7  191.48   16.20
   7  -1  -7  218.08   16.20
  -7  -1   7  177.28   16.30
  -7   1   7  208.58   16.00
   7   1  -7  194.48   16.20
   7   1  -7  183.68   16.30
  -7   1   7  203.68   15.40
   5  -1  -7  497.45   34.40
  -5  -1   7  417.16   34.70
  -5  -1   7  452.45   34.40
   5   1  -7  447.36   34.40
  -5   1   7  469.55   34.30
   5   1  -7  423.46   34.60
  -3  -1   7   -3.10    2.30
   3  -1  -7   -1.20    1.60
   3   1  -7   -0.60    2.30
  -3   1   7    0.80    2.10
   3   1  -7    0.50    2.00
   1  -1  -7    4.00    2.30
  -1  -1   7   -0.90    2.10
   1   1  -7    0.80    2.60
   1   1  -7    1.80    3.90
   1   1  -7    2.30    2.20
  -1   1   7    1.30    2.00
  -1  -1  -7   78.49    7.50
   1  -1   7   73.29    7.50
  -1  -1  -7   87.39    6.50
  -1   1  -7   64.49    8.50
  -1   1  -7   66.89    7.70
  -1   1  -7   71.39    7.30
   1   1   7   78.39    7.60
   1   1   7   67.99    6.80
   3  -1   7   12.20    3.30
  -3  -1  -7   13.50    3.00
   3  -1   7    8.50    4.50
  -3  -1  -7   15.70    2.90
   3   1   7    7.30    2.90
   3   1   7   12.10    3.20
  -3   1  -7    6.70    2.80
  -3   1  -7    9.80    4.40
  -5  -1  -7   73.59    6.80
  -5  -1  -7   58.59    7.00
   5  -1   7   51.19    7.80
   5  -1   7   65.29    7.20
   5   1   7   67.79    7.30
  -5   1  -7   60.59    6.80
   5   1   7   58.29    6.70
  -5   1  -7   73.09    8.30
   7  -1   7  137.69   16.70
  -7  -1  -7  182.78   15.30
   7  -1   7  177.78   15.20
  -7  -1  -7  205.28   14.90
  -7   1  -7  192.08   16.30
  -7   1  -7  199.28   15.60
   7   1   7  183.08   15.40
   7   1   7  153.88   15.00
   9  -1   7   53.29    6.80
   9  -1   7   49.80    7.70
  -9  -1  -7   60.79    6.30
  -9  -1  -7   56.49    6.80
   9   1   7   59.59    8.20
   9   1   7   41.30    6.60
  -9   1  -7   56.49    6.40
  -9   1  -7   51.59    7.80
  11  -1   7   50.49    8.40
  11  -1   7   58.29    7.40
 -11  -1  -7   53.59    7.30
 -11  -1  -7   56.19    6.80
  11   1   7   67.29    8.00
 -11   1  -7   53.59    8.40
 -11   1  -7   50.59    6.80
  11   1   7   50.79    7.80
  13  -1   7    5.50    5.10
 -13  -1  -7   15.70    4.20
  13  -1   7   10.20    4.50
 -13  -1  -7   12.00    4.00
 -13   1  -7   11.30    3.70
  13   1   7    5.80    4.20
  13   1   7    5.40    4.60
 -13   1  -7   11.10    5.40
 -15  -1  -7    5.30    4.40
  15  -1   7    4.90    5.80
 -15  -1  -7    7.20    4.30
  15  -1   7    9.60    4.50
 -15   1  -7    5.40    4.00
  15   1   7    6.80    5.00
 -15   1  -7   14.60    5.90
  15   1   7    9.70    4.80
  17  -1   7    1.60    5.00
  17  -1   7    4.70    4.10
 -17  -1  -7    4.20    4.20
 -17  -1  -7    7.80    4.70
 -17   1  -7    1.70    3.80
  17   1   7   10.90    5.10
 -17   1  -7    8.00    5.60
  19  -1   7   -3.30    3.70
 -19  -1  -7    2.60    4.00
 -19  -1  -7   -0.30    4.40
  19   1   7   -0.60    4.60
  19   1   7    1.10    5.70
 -19   1  -7   -1.00    4.90
 -19   1  -7    2.80    4.20
  21  -1   7   35.70    7.30
 -21  -1  -7   34.10    9.80
 -21   1  -7   26.20    7.50
  21   1   7   24.50    6.60
 -28  -2   7   -3.00    4.30
 -28  -2   7    5.30    4.00
 -28  -2   7   -2.90    4.40
 -28   2   7    8.30    7.60
 -28   2   7    7.60    4.40
 -26  -2   7   56.39    9.70
 -26  -2   7   36.20    7.80
 -26  -2   7   41.50    7.90
 -26   2   7   52.09    9.40
 -26   2   7   35.20    6.50
  24  -2  -7   58.19   10.10
 -24  -2   7   69.49    9.20
 -24  -2   7   68.19   10.20
 -24  -2   7   72.19    9.80
 -24   2   7   78.89    9.20
 -24   2   7   73.59    9.60
 -24   2   7   62.69    8.40
 -22  -2   7    3.50    3.80
 -22  -2   7    4.10    3.60
 -22  -2   7    0.70    3.80
  22  -2  -7    1.90    4.90
  22   2  -7    1.10    4.10
 -22   2   7    4.20    2.90
 -22   2   7    9.70    4.90
 -22   2   7    5.90    3.70
 -20  -2   7   97.09   11.20
 -20  -2   7  114.19   11.70
 -20  -2   7  104.69   11.50
  20  -2  -7   78.49   10.90
 -20   2   7  121.59   11.50
 -20   2   7  103.09   10.30
 -20   2   7  110.49   10.70
  20   2  -7  131.09   11.80
 -18  -2   7   24.10    5.00
 -18  -2   7   33.30    6.00
  18  -2  -7   24.00    5.70
 -18  -2   7   36.90    7.60
 -18   2   7   44.50    6.60
  18   2  -7   35.00    6.30
 -18   2   7   36.60    5.50
 -18   2   7   25.90    4.30
  16  -2  -7   11.60    4.40
 -16  -2   7   12.30    4.20
 -16  -2   7    7.10    3.70
 -16  -2   7   11.80    3.50
  16   2  -7   10.70    3.90
 -16   2   7   14.90    3.10
 -16   2   7   17.50    4.10
  14  -2  -7  103.39    9.60
 -14  -2   7   97.19   10.40
  14  -2  -7  102.99   10.10
 -14  -2   7  114.59   10.30
 -14  -2   7  116.19   10.60
 -14   2   7  109.79    9.60
 -14   2   7   95.59    9.60
  14   2  -7  119.49   10.60
  12  -2  -7   81.29    8.70
 -12  -2   7  100.89    9.40
 -12  -2   7   79.59    9.10
  12  -2  -7   95.29    8.50
 -12  -2   7   94.59    9.10
 -12   2   7  111.89    8.70
  12   2  -7   83.39    8.90
 -12   2   7   98.49    8.50
  12   2  -7   93.99    9.40
 -12   2   7   88.79    8.30
 -10  -2   7   25.80    5.10
  10  -2  -7   31.80    4.50
  10  -2  -7   20.20    3.60
 -10  -2   7   25.20    4.30
 -10   2   7   34.10    4.10
  10   2  -7   28.40    7.30
 -10   2   7   28.40    3.80
  10   2  -7   22.80    4.20
  -8  -2   7  722.33   55.89
  -8  -2   7  649.14   56.49
   8  -2  -7  684.03   55.39
   8  -2  -7  805.42   55.79
  -8   2   7  823.72   55.29
   8   2  -7  718.43   55.89
   8   2  -7  740.33   56.59
  -8   2   7  781.12   55.69
  -6  -2   7  399.46   34.00
   6  -2  -7  489.05   33.20
  -6  -2   7  424.46   33.30
   6   2  -7  412.86   34.00
   6   2  -7  444.26   33.30
  -4  -2   7    0.10    2.30
   4  -2  -7    0.00    1.90
  -4  -2   7   -2.50    3.00
   4   2  -7    1.20    2.30
   4   2  -7   -5.10    2.60
  -4   2   7   -1.00    1.60
  -2  -2   7  212.38   16.30
  -2  -2   7  193.28   17.20
  -2   2   7  209.08   16.00
   2   2  -7  185.88   17.00
   2   2  -7  199.08   16.10
   0  -2   7  238.88   18.60
   0   2  -7  226.38   18.50
   0   2  -7  219.18   20.20
   0   2   7  258.37   18.70
   0   2  -7  221.98   19.50
  -2  -2  -7   68.89    5.90
  -2  -2  -7   75.79    7.00
   2  -2   7   64.09    6.80
   2   2   7   72.99    7.10
   2   2   7   71.79    6.20
  -2   2  -7   63.09    7.80
  -2   2  -7   65.79    8.90
  -2   2  -7   57.79    7.00
  -4  -2  -7   20.90    3.00
  -4  -2  -7   14.40    3.10
   4  -2   7   17.10    3.50
  -4   2  -7   17.70    5.40
  -4   2  -7   13.90    4.50
   4   2   7   20.70    3.50
  -4   2  -7   17.40    3.30
   4   2   7   19.80    3.90
   6  -2   7    2.00    4.00
  -6  -2  -7   -1.50    1.70
   6  -2   7    1.90    2.50
  -6  -2  -7   -1.40    2.10
   6   2   7   -2.80    2.30
  -6   2  -7   -4.00    3.50
  -6   2  -7   -1.10    1.90
   6   2   7   -3.10    2.20
   8  -2   7  121.29   14.60
  -8  -2  -7  164.68   13.90
  -8  -2  -7  162.28   13.00
   8  -2   7  171.78   13.60
   8   2   7  143.99   13.30
  -8   2  -7  151.58   13.30
   8   2   7  162.28   14.00
  -8   2  -7  167.28   15.50
 -10  -2  -7    0.80    3.10
  10  -2   7   12.70    5.60
  10  -2   7    6.00    3.50
 -10  -2  -7    6.10    2.90
  10   2   7    1.00    3.00
 -10   2  -7    3.80    2.80
 -10   2  -7    9.10    6.00
 -12  -2  -7    2.90    3.30
  12  -2   7    4.80    5.00
  12  -2   7    1.90    2.80
 -12  -2  -7    2.20    3.00
  12   2   7   -2.70    3.80
 -12   2  -7    4.20    5.50
  12   2   7   -0.60    3.10
 -12   2  -7    3.10    3.20
 -14  -2  -7  101.99   11.20
 -14  -2  -7  110.89   10.20
  14  -2   7   89.19   12.20
  14  -2   7   87.59   10.50
 -14   2  -7  113.59   13.30
 -14   2  -7  108.69   11.20
  14   2   7  102.29   11.30
  14   2   7   79.99   10.80
  16  -2   7    5.70    5.90
  16  -2   7    7.20    4.00
 -16  -2  -7    5.50    4.60
 -16  -2  -7    4.20    3.40
  16   2   7   -0.50    4.80
 -16   2  -7    2.60    6.10
 -16   2  -7    2.30    3.10
  16   2   7    1.50    3.90
  18  -2   7   21.00    5.90
 -18  -2  -7   27.90    5.80
 -18  -2  -7   11.50    5.30
  18   2   7   16.30    6.70
  18   2   7   19.30    5.50
 -18   2  -7   19.40    7.70
  20  -2   7   27.50    6.30
 -20  -2  -7   37.30    6.50
 -20  -2  -7   28.00    6.70
  20   2   7   28.50    7.30
 -20   2  -7   31.10    8.60
 -27  -3   7    9.00    4.70
 -27  -3   7    3.90    4.00
 -27  -3   7   -0.20    4.50
 -27   3   7    6.70    3.50
 -25  -3   7   44.60   11.70
 -25  -3   7   32.70    6.80
 -25  -3   7   29.80    6.20
 -25   3   7   49.30    8.50
 -25   3   7   28.40    5.30
 -23  -3   7    2.10    4.10
 -23  -3   7    1.60    4.80
  23  -3  -7    0.60    5.30
 -23  -3   7   -2.70    3.50
 -23   3   7    0.60    2.70
 -23   3   7    0.00    4.30
 -21  -3   7   25.80    6.10
 -21  -3   7   21.50    5.70
 -21  -3   7   17.40    5.10
  21  -3  -7   12.30    6.00
 -21   3   7   17.40    3.90
  21   3  -7   20.10    5.80
 -21   3   7   26.20    6.10
 -21   3   7   13.30    3.70
  19  -3  -7   -2.20    4.30
 -19  -3   7    2.40    3.60
 -19  -3   7    6.60    4.60
 -19  -3   7    5.90    4.00
  19   3  -7    8.60    4.40
 -19   3   7    3.10    4.00
 -19   3   7    1.10    2.20
 -19   3   7    4.50    2.60
 -17  -3   7   44.30    6.70
  17  -3  -7   36.20    7.20
 -17  -3   7   38.40    7.10
 -17  -3   7   35.30    5.90
  17   3  -7   46.50    7.40
 -17   3   7   61.09    7.80
 -17   3   7   37.80    5.30
 -17   3   7   48.60    5.40
 -15  -3   7   37.20    7.00
 -15  -3   7   25.90    4.90
 -15  -3   7   34.20    6.50
  15  -3  -7   34.70    6.40
  15   3  -7   35.70    6.50
 -15   3   7   38.30    6.10
 -15   3   7   29.50    4.10
 -15   3   7   30.30    4.20
  13  -3  -7   -0.80    1.70
 -13  -3   7   -0.80    3.00
 -13  -3   7    2.40    2.80
  13  -3  -7    1.50    3.30
 -13  -3   7    1.70    2.90
 -13   3   7    0.60    1.50
  13   3  -7   -1.20    2.80
 -13   3   7    0.30    1.60
 -13   3   7    2.50    3.00
 -11  -3   7   42.00    6.90
 -11  -3   7   55.69    6.30
  11  -3  -7   55.89    5.60
  11  -3  -7   42.50    6.30
  11   3  -7   55.29    7.30
 -11   3   7   54.29    5.10
 -11   3   7   50.89    6.20
 -11   3   7   56.89    5.20
   9  -3  -7  277.97   19.50
  -9  -3   7  216.08   20.80
  -9  -3   7  234.88   19.80
   9   3  -7  255.57   21.00
   9   3  -7  230.58   19.70
  -9   3   7  260.17   19.10
  -7  -3   7   22.00    3.80
  -7  -3   7   21.00    5.30
   7  -3  -7   26.80    3.80
   7   3  -7   23.50    3.80
   7   3  -7   27.50    5.50
  -7   3   7   27.40    3.90
  -7   3   7   26.70    3.80
  -7   3   7   24.70    3.20
   5  -3  -7   44.40    4.60
  -5  -3   7   38.30    6.40
  -5  -3   7   30.30    4.50
  -5   3   7   38.80    4.20
  -5   3   7   34.60    4.10
   5   3  -7   43.70    4.70
   5   3  -7   40.10    6.20
  -5   3   7   39.30    4.40
  -3  -3   7  215.88   17.00
  -3  -3   7  208.98   18.50
   3  -3  -7  225.38   16.80
  -3   3   7  216.78   16.60
   3   3  -7  187.38   18.00
   3   3  -7  205.48   16.70
  -1  -3   7   85.79    8.30
   1  -3  -7   99.49    8.40
  -1  -3   7   84.29   10.10
   1   3  -7   88.19    8.10
  -1   3   7   97.59    7.50
  -1   3   7  100.19    8.30
   1   3  -7   80.79    9.60
   1  -3   7    2.10    2.00
  -1  -3  -7   -1.10    1.60
  -1  -3  -7    2.20    1.80
   1   3   7   -0.30    1.40
  -1   3  -7   -2.30    4.50
  -1   3  -7   -0.70    2.90
   1   3   7    1.00    1.90
  -1   3  -7    1.00    1.60
  -3  -3  -7    4.90    2.20
   3  -3   7    7.90    2.70
  -3  -3  -7   10.40    2.70
  -3   3  -7    6.50    2.10
  -3   3  -7    6.50    5.00
  -3   3  -7    9.80    4.30
   3   3   7   11.30    2.90
   3   3   7   11.70    2.50
   5  -3   7    2.10    2.40
  -5  -3  -7    2.30    2.10
  -5   3  -7    0.10    4.50
   5   3   7    1.10    2.20
  -5   3  -7    0.60    1.90
  -5   3  -7   -0.30    3.20
   5   3   7   -0.50    2.10
  -7  -3  -7    9.70    3.20
   7  -3   7    4.80    3.10
  -7  -3  -7    7.50    2.70
   7   3   7   12.30    3.50
  -7   3  -7    4.40    4.30
  -7   3  -7    6.80    5.50
  -7   3  -7    5.80    2.50
   7   3   7   10.70    3.40
  -9  -3  -7    1.50    2.40
   9  -3   7   -0.60    2.70
   9   3   7   -0.60    2.70
  -9   3  -7    1.90    2.40
   9   3   7   -2.10    2.90
  -9   3  -7    0.30    5.30
  -9   3  -7    1.60    4.30
  11  -3   7   -4.20    2.50
 -11  -3  -7    0.20    3.30
  11  -3   7    6.60    5.30
 -11  -3  -7    2.20    2.60
  11   3   7    0.90    3.60
 -11   3  -7   -0.90    2.30
 -11   3  -7   -0.30    5.60
  11   3   7    1.70    3.70
  13  -3   7   16.90    6.70
 -13  -3  -7   14.40    3.80
 -13  -3  -7   12.10    4.70
  13  -3   7    6.00    3.60
 -13   3  -7    6.80    3.60
 -13   3  -7   12.80    7.20
  13   3   7   13.60    4.40
  13   3   7    6.30    4.70
 -15  -3  -7    5.60    3.10
  15  -3   7    1.10    3.60
 -15  -3  -7   -8.40    3.30
  15   3   7   -3.10    4.50
 -15   3  -7    2.30    6.40
  15   3   7    7.60    4.40
  17  -3   7    5.20    3.40
 -17  -3  -7    4.90    4.70
 -17  -3  -7    5.10    3.30
  17   3   7   -7.40    4.70
 -17   3  -7   -1.00   13.10
 -19  -3  -7   17.70    4.10
 -19  -3  -7   -5.10    9.70
  19  -3   7    9.20    4.20
  19   3   7    8.10    5.60
 -19   3  -7    5.80    7.90
 -24  -4   7   26.00    6.30
 -24  -4   7   44.20    8.60
 -24  -4   7   45.20    8.10
 -24   4   7   52.29    9.00
 -24   4   7   29.20    4.90
 -22  -4   7   21.30    8.20
 -22  -4   7   22.20    5.20
 -22  -4   7   11.80    4.50
  22  -4  -7   22.50    6.40
 -22   4   7   21.40    6.40
 -22   4   7   10.50    2.90
 -20  -4   7   31.20    6.50
 -20  -4   7   19.90    5.10
  20  -4  -7   31.90    7.30
 -20  -4   7   35.60    7.30
 -20   4   7   20.20    3.60
 -20   4   7   35.30    7.20
  18  -4  -7   34.90    7.20
 -18  -4   7   24.50    5.30
 -18  -4   7   42.50    7.80
 -18  -4   7   29.50    6.00
 -18   4   7   25.70    3.80
 -18   4   7   31.70    4.20
 -18   4   7   40.70    8.50
  18   4  -7   51.99    8.00
 -16  -4   7    2.80    3.30
  16  -4  -7    2.40    4.10
 -16  -4   7   -0.50    3.90
 -16  -4   7    3.70    3.50
 -16   4   7    3.30    4.30
 -16   4   7    3.50    1.80
 -16   4   7    4.10    1.70
  16   4  -7    8.70    4.60
 -14  -4   7    2.60    3.90
 -14  -4   7    0.70    2.80
  14  -4  -7    9.50    4.40
 -14   4   7    5.60    1.70
 -14   4   7    5.00    4.20
 -14   4   7    7.20    1.60
  12  -4  -7   56.49    6.10
 -12  -4   7   60.39    7.50
 -12  -4   7   54.59    7.20
 -12  -4   7   57.79    8.60
 -12   4   7   58.79    5.20
 -12   4   7   58.89    5.10
 -12   4   7   75.99    8.60
 -12   4   7   71.09    8.10
  12   4  -7   73.69    9.10
 -10  -4   7   17.00    3.90
 -10  -4   7   16.20    5.60
 -10  -4   7   14.80    4.10
  10  -4  -7   25.50    3.40
 -10   4   7   26.60    5.20
 -10   4   7   29.10    5.50
  10   4  -7   31.00    6.60
  -8  -4   7   -1.30    2.30
  -8  -4   7    1.30    3.70
   8  -4  -7    1.00    1.80
  -8  -4   7    3.80    2.80
  -8   4   7    0.10    0.80
  -8   4   7    0.00    2.60
   8   4  -7   -2.20    3.40
  -8   4   7   -1.30    3.10
   6  -4  -7   -1.00    1.60
  -6  -4   7    3.00    2.90
   6   4  -7    3.30    3.90
  -6   4   7    0.70    3.00
  -6   4   7    1.90    2.30
   4  -4  -7  114.89    9.30
   4   4  -7   93.49    9.00
   4   4  -7  108.49   11.50
  -4   4   7  109.59    8.70
  -4   4   7  103.29    9.30
   2  -4  -7   15.90    3.90
  -2   4   7   23.80    3.20
   2   4  -7   19.90    5.60
  -2   4   7   23.00    3.60
  -2   4   7   18.90    4.50
   2   4  -7   18.60    3.10
   0  -4  -7   10.30    2.90
   0  -4   7   12.30    2.90
   0   4   7   14.00    2.70
   0   4  -7    6.10    6.20
   0   4   7   11.30    2.60
   0   4  -7   10.80    4.80
   0   4  -7    6.30    2.10
  -2  -4  -7   17.30    3.60
   2  -4   7   20.60    3.60
  -2  -4  -7   24.80    4.30
  -2   4  -7   12.20    5.60
  -2   4  -7   19.20    3.10
   2   4   7   26.50    3.90
  -2   4  -7   25.10    7.40
   2   4   7   26.30    3.70
  -4  -4  -7    2.00    2.70
   4  -4   7    3.00    2.30
  -4  -4  -7    2.00    2.40
   4   4   7    4.10    2.40
   4   4   7   -0.70    2.30
  -4   4  -7   -3.40    5.30
  -4   4  -7    1.00    1.70
  -4   4  -7    2.80    4.20
   6  -4   7  179.38   14.50
  -6  -4  -7  166.38   14.60
  -6  -4  -7  168.98   15.00
  -6   4  -7  157.88   14.30
   6   4   7  190.18   15.10
   6   4   7  189.68   14.50
  -6   4  -7  150.58   17.70
  -6   4  -7  150.88   20.00
  -8  -4  -7   52.99    6.60
   8  -4   7   52.69    6.40
  -8   4  -7   69.29   11.10
  -8   4  -7   50.59    5.90
  -8   4  -7   56.39   11.10
   8   4   7   61.39    7.40
 -10  -4  -7    2.90    2.70
  10  -4   7    1.30    2.50
 -10  -4  -7   -2.30    3.10
  10   4   7   -4.50    3.10
 -10   4  -7    3.60    6.00
  10   4   7    3.40    3.30
 -10   4  -7   -0.50    6.10
 -10   4  -7    3.00    2.50
 -12  -4  -7   74.69    8.00
 -12  -4  -7   77.19    9.30
  12  -4   7   64.09    7.90
  12   4   7   57.39    8.50
 -12   4  -7   74.09   12.70
  12   4   7   69.39    8.90
 -14  -4  -7   22.10    4.80
 -14  -4  -7   16.60    5.50
  14   4   7   13.50    5.90
  14   4   7   19.40    5.10
 -16  -4  -7    7.70    3.30
  16  -4   7    2.50    3.20
 -16  -4  -7   -4.50    3.60
  16   4   7   -9.20    4.50
  16   4   7   -1.40    3.90
 -16   4  -7   -7.10    6.60
 -21  -5   7    2.60    3.50
 -21  -5   7    1.60    4.40
 -21  -5   7   13.60    5.10
 -21   5   7   -6.10    4.40
 -19  -5   7    2.70    4.40
 -19  -5   7    0.20    3.70
 -19   5   7    3.60    4.70
 -17  -5   7   -1.30    3.60
 -17  -5   7    1.00    3.70
 -17  -5   7    9.90    4.00
 -17   5   7    1.30    4.80
 -17   5   7   -1.10    6.00
 -15  -5   7   28.00    5.60
 -15  -5   7   15.20    5.60
 -15   5   7   25.70    7.40
 -15   5   7   34.30    8.30
 -13  -5   7    0.30    3.80
 -13  -5   7    3.60    3.40
 -13  -5   7    2.40    3.10
 -13   5   7   -0.10    4.40
 -13   5   7    5.90    5.20
 -11  -5   7   -2.30    3.80
 -11  -5   7    4.00    3.00
 -11  -5   7   -1.70    2.40
 -11   5   7    6.90    4.30
 -11   5   7   -4.50    3.80
  11   5  -7    9.70    4.60
   9  -5  -7   19.40    2.80
  -9  -5   7   23.50    5.00
  -9  -5   7   16.80    6.20
  -9  -5   7   11.90    3.50
   9   5  -7   26.40    6.60
  -9   5   7   18.10    5.20
  -9   5   7   26.50    6.20
  -7  -5   7   -0.30    4.10
  -7  -5   7    5.90    2.70
   7  -5  -7    8.30    2.10
  -7  -5   7    5.70    2.90
  -7   5   7    4.70    4.20
  -7   5   7   18.50    4.90
   7   5  -7   10.60    5.20
  -5  -5   7    8.70    3.20
   5  -5  -7   10.70    2.50
  -5  -5   7    7.20    2.70
  -5  -5   7    7.90    5.20
   5   5  -7   18.20    5.80
  -5   5   7   14.60    4.00
  -5   5   7    4.30    4.10
  -3  -5   7    5.70    2.60
   3  -5  -7    7.20    2.20
  -3  -5   7    5.40    5.00
   3   5  -7   15.00    5.50
  -3   5   7    4.60    4.10
  -3   5   7   16.40    3.80
  -1  -5   7   24.40    4.00
   1  -5  -7   32.30    4.50
  -1   5   7   34.20    6.30
  -1   5   7   37.50    3.70
   1   5  -7   27.90    9.00
   1   5  -7   29.80    7.50
  -1   5   7   35.90    5.00
   1  -5   7    4.30    2.40
  -1  -5  -7    7.50    2.70
  -1   5  -7   14.70    5.80
   1   5   7   10.30    2.50
  -1   5  -7   11.70    6.70
   1   5   7    9.10    3.00
   3  -5   7   42.10    5.20
  -3  -5  -7   36.30    5.30
  -3  -5  -7   36.50    6.10
   3   5   7   40.10    6.80
   3   5   7   51.49    5.40
  -3   5  -7   48.50    9.30
  -3   5  -7   40.70    9.80
  -5  -5  -7    7.00    3.10
  -5  -5  -7   10.90    3.90
   5  -5   7    3.70    2.50
   5   5   7   14.60    5.30
   5   5   7   10.20    3.10
  -5   5  -7    2.00    6.60
   7  -5   7    2.80    2.40
  -7  -5  -7   -2.40    2.60
  -7  -5  -7    2.20    3.00
   7   5   7   -1.30    2.80
   7   5   7    2.10    2.70
  -7   5  -7   -5.90    6.00
  -9  -5  -7    6.20    3.30
   9  -5   7    5.70    2.70
  -9  -5  -7    5.10    3.10
  -9   5  -7    7.00    7.70
   9   5   7    7.10    3.60
   9   5   7    3.00    3.20
  11  -5   7   39.50    5.80
 -11  -5  -7   42.80    7.30
  11   5   7   47.40    7.00
  11   5   7   44.90    7.30
 -11   5  -7   42.80   10.80
 -13  -5  -7   -2.30    5.50
  13  -5   7    3.50    2.90
 -13  -5  -7    6.70    3.30
  13   5   7    7.00    3.80
  13   5   7   -4.40    3.70
 -13   5  -7   -7.60    6.50
 -16  -6   7    5.80    4.70
 -16   6   7    0.30    5.20
 -14  -6   7   10.20    3.70
 -12  -6   7    1.70    3.20
 -12  -6   7    4.40    3.00
 -12  -6   7   10.50    5.70
 -12   6   7   -3.60    4.70
 -10  -6   7   12.40    3.50
  -8  -6   7   11.50    3.30
  -8  -6   7   12.40    5.40
  -8   6   7    3.50    5.00
  -6  -6   7   22.20    7.30
  -6  -6   7   28.40    4.30
  -6  -6   7   25.20    4.30
   6  -6  -7   31.30    3.20
  -6   6   7   21.80    6.40
  -4  -6   7   11.60    6.20
   4  -6  -7   12.50    2.50
  -4  -6   7   13.60    3.20
  -4  -6   7    9.70    2.80
  -4   6   7    8.20    5.20
  -2  -6   7    1.60    2.30
  -2  -6   7   -3.00    1.90
   2  -6  -7   -1.00    2.10
  -2   6   7    0.20    4.20
   2   6  -7    1.00    5.70
   0  -6  -7   -0.90    2.00
   0  -6   7   -0.80    1.90
   0   6  -7   11.10    8.50
   0   6   7    7.50    4.30
   0   6   7    5.80    2.20
  -2  -6  -7   21.00    3.80
   2  -6   7   21.10    3.40
  -2   6  -7   13.80   10.60
   4  -6   7    0.70    2.10
  -4  -6  -7    0.30    2.30
  -4  -6  -7    0.30    3.20
  -4   6  -7   -1.00    6.50
  -6  -6  -7    0.60    2.80
  -6  -6  -7    8.20    4.10
   6   6   7    7.80    2.80
  -6   6  -7    7.50    8.00
   6   6   7   11.80    3.40
   8  -6   7   41.40    5.70
  -8  -6  -7   51.49    7.40
   8   6   7   70.29    8.20
  -8   6  -7   53.49   14.20
   8   6   7   64.99    6.90
 -30   0   8   13.90    5.40
 -30   0   8   14.70    5.70
 -28   0   8    5.10    4.60
 -28   0   8    0.10    3.60
 -28   0   8    0.50    4.00
  26   0  -8    3.70    7.20
 -26   0   8    1.50    3.80
 -26   0   8    8.30    4.10
 -26   0   8   -1.70    3.20
 -24   0   8    3.60    4.00
 -24   0   8    4.60    4.20
 -24   0   8    3.50    3.80
  24   0  -8   -5.30    4.30
 -22   0   8   34.60    6.30
  22   0  -8   37.00    6.70
 -22   0   8   19.10    5.10
 -22   0   8   26.00    5.40
 -20   0   8  124.49   11.70
  20   0  -8  117.99   11.80
 -20   0   8  121.09   11.80
 -20   0   8  111.99   11.80
  18   0  -8   85.29    9.10
 -18   0   8   85.09   11.00
 -18   0   8   88.49    9.00
 -18   0   8   92.99    9.50
 -16   0   8    7.10    3.00
  16   0  -8    7.60    3.10
 -16   0   8    5.50    3.00
 -16   0   8    1.10    2.40
  16   0  -8    1.90    2.40
 -14   0   8  140.59   12.70
  14   0  -8  155.28   12.70
 -14   0   8  150.58   13.00
 -14   0   8  163.48   13.50
  14   0  -8  135.99   13.00
 -12   0   8   13.70    3.50
 -12   0   8   11.60    3.10
  12   0  -8   13.00    3.10
  12   0  -8    8.10    3.30
  10   0  -8   50.59    6.60
 -10   0   8   49.40    5.90
 -10   0   8   53.89    6.40
  10   0  -8   57.69    5.80
  -8   0   8   28.90    4.40
   8   0  -8   40.70    5.40
  -8   0   8   41.90    5.20
   8   0  -8   31.00    4.30
   6   0  -8  311.27   23.20
  -6   0   8  306.27   23.60
  -6   0   8  275.67   23.20
   6   0  -8  315.37   23.70
  -4   0   8  391.76   29.40
   4   0  -8  370.06   29.00
  -4   0   8  381.76   29.10
   4   0  -8  381.06   29.40
  -2   0   8    2.30    2.50
   2   0  -8   -2.20    2.00
   2   0  -8   -4.00    2.80
   2   0  -8   -1.50    2.10
   0   0  -8   50.39    5.70
   0   0  -8   53.09    6.40
   0   0  -8   53.19    6.10
   0   0   8   48.40    6.10
   2   0   8  660.63   46.30
  -2   0  -8  648.24   46.10
   2   0   8  514.35   46.00
   4   0   8   40.60    6.40
   4   0   8   39.50    5.50
  -4   0  -8   49.80    6.20
  -4   0  -8   44.30    5.80
  -6   0  -8    8.80    2.80
   6   0   8    7.70    3.80
   6   0   8   11.60    3.70
  -6   0  -8   13.10    4.00
  -8   0  -8   29.70    5.50
   8   0   8   29.00    5.30
  -8   0  -8   32.40    5.30
  10   0   8   55.99    8.20
  10   0   8   64.59    8.20
 -10   0  -8   69.29    8.00
 -10   0  -8   62.89    8.40
  12   0   8    9.40    5.30
 -12   0  -8   16.70    5.10
 -12   0  -8   15.00    4.40
  12   0   8   18.40    5.00
 -14   0  -8  191.88   15.90
 -14   0  -8  177.08   15.60
  14   0   8  161.18   15.80
  14   0   8  130.99   16.10
 -16   0  -8   16.70    4.80
  16   0   8   20.40    7.40
  16   0   8   20.20    5.40
 -16   0  -8   19.80    6.20
 -18   0  -8   45.30    8.20
 -18   0  -8   39.60    8.30
  18   0   8   31.50    9.80
  18   0   8   41.00    8.30
 -20   0  -8   19.20    5.30
  20   0   8   21.80    6.60
 -20   0  -8   20.80    6.60
 -22   0  -8    4.70    4.80
 -29  -1   8    7.00    4.50
 -29  -1   8   18.80    5.40
 -29  -1   8    9.90    5.90
 -29   1   8    2.10    3.90
 -29   1   8   13.40    5.60
 -27  -1   8   39.60    7.60
 -27  -1   8   19.80    5.90
 -27  -1   8   31.30    7.00
 -27   1   8   23.30    5.60
 -27   1   8   31.70    7.20
 -25  -1   8  116.89   13.30
 -25  -1   8  111.99   13.20
 -25  -1   8  146.99   14.30
 -25   1   8  127.39   13.10
 -25   1   8  156.48   13.70
  25   1  -8  124.79   13.70
 -25   1   8  116.49   13.20
 -23  -1   8    4.00    3.90
 -23  -1   8    5.00    3.80
 -23  -1   8    0.40    3.80
  23  -1  -8   -0.10    4.50
 -23   1   8   -0.40    3.70
 -23   1   8    7.40    4.10
 -23   1   8    2.50    2.80
  23   1  -8    2.00    4.20
 -21  -1   8   -2.00    3.30
 -21  -1   8    2.30    4.00
 -21  -1   8    3.80    3.40
  21  -1  -8    2.40    4.10
 -21   1   8    4.80    3.50
 -21   1   8    2.90    3.30
  21   1  -8    4.40    4.00
 -21   1   8    2.90    3.40
 -19  -1   8   17.50    4.80
  19  -1  -8   28.50    5.60
 -19  -1   8   33.00    6.10
 -19  -1   8   28.20    5.30
 -19   1   8   31.60    5.40
 -19   1   8   35.40    5.50
 -19   1   8   31.00    5.40
  19   1  -8   37.90    6.30
 -17  -1   8   33.60    5.50
  17  -1  -8   20.20    4.90
 -17  -1   8   31.10    5.60
  17  -1  -8   33.70    5.50
 -17  -1   8   32.50    5.50
  17   1  -8   37.00    5.70
 -17   1   8   25.70    4.70
 -17   1   8   36.30    5.40
 -17   1   8   34.10    4.90
 -15  -1   8    7.70    3.20
 -15  -1   8    8.50    3.00
  15  -1  -8    8.30    3.00
 -15  -1   8    8.10    3.30
  15  -1  -8    9.40    3.20
  15   1  -8    7.50    3.00
  15   1  -8    9.20    3.40
 -15   1   8    6.70    2.60
 -15   1   8   10.60    3.30
 -15   1   8   11.90    3.10
 -13  -1   8   13.30    3.90
  13  -1  -8   19.40    3.60
 -13  -1   8   13.70    3.50
  13  -1  -8    9.60    3.30
  13   1  -8   13.80    3.80
  13   1  -8   18.00    3.70
 -13   1   8   19.20    3.50
 -13   1   8   19.50    4.00
 -13   1   8   20.10    3.80
 -11  -1   8    5.70    3.00
 -11  -1   8    0.60    2.60
  11  -1  -8    6.70    2.50
  11  -1  -8    3.50    2.50
 -11   1   8    1.30    2.20
 -11   1   8    0.30    2.10
  11   1  -8    1.50    2.80
  11   1  -8    0.50    2.70
   9  -1  -8  195.98   14.70
  -9  -1   8  186.88   15.50
  -9  -1   8  164.58   15.60
   9  -1  -8  187.48   15.50
   9   1  -8  175.88   15.50
   9   1  -8  187.08   15.60
  -9   1   8  194.98   15.30
  -9   1   8  196.58   14.70
  -7  -1   8  516.05   45.20
   7  -1  -8  644.64   44.20
   7  -1  -8  630.94   45.10
  -7  -1   8  585.74   45.10
  -7   1   8  610.54   44.90
  -7   1   8  599.74   44.30
   7   1  -8  567.34   45.20
   7   1  -8  581.54   45.10
  -5  -1   8  294.57   24.90
   5  -1  -8  344.87   24.60
  -5  -1   8  310.47   24.60
   5   1  -8  285.07   24.70
   5   1  -8  312.07   24.60
  -5   1   8  342.57   24.60
   3  -1  -8  168.08   12.50
  -3  -1   8  139.49   12.80
  -3  -1   8  152.18   12.60
   3   1  -8  128.79   12.60
  -3   1   8  156.18   12.50
   3   1  -8  132.79   12.30
  -1  -1   8 1086.39   81.49
   1  -1  -8 1123.99   80.99
   1  -1  -8 1205.28   82.09
  -1   1   8 1144.79   81.49
   1   1  -8 1046.90   81.39
   1   1  -8 1037.90   82.09
   1   1  -8  979.60   81.69
   1  -1   8   73.89    7.50
  -1  -1  -8   82.99    7.60
  -1   1  -8   68.19    7.70
  -1   1  -8   76.29    7.40
   1   1   8   83.39    7.80
  -1   1  -8   73.89    8.70
   1   1   8   59.09    6.80
  -3  -1  -8  158.28   11.90
  -3  -1  -8  145.09   12.60
   3  -1   8  149.29   12.80
   3   1   8  154.08   12.80
  -3   1  -8  128.89   13.30
  -3   1  -8  135.09   12.40
  -5  -1  -8  206.28   14.60
   5  -1   8  179.78   15.20
  -5  -1  -8  183.28   15.10
   5  -1   8  147.99   15.70
  -5   1  -8  180.08   16.10
   5   1   8  190.08   15.30
   5   1   8  153.68   14.70
  -5   1  -8  185.98   15.10
  -7  -1  -8    0.60    2.60
  -7  -1  -8    2.00    2.50
   7  -1   8   -0.10    2.80
   7  -1   8    3.30    3.80
  -7   1  -8    7.30    4.40
   7   1   8    1.10    2.50
  -7   1  -8    4.10    2.60
   7   1   8    1.20    2.90
   9  -1   8   19.60    5.90
  -9  -1  -8   29.10    4.90
  -9  -1  -8   34.50    5.60
   9  -1   8   33.70    5.30
  -9   1  -8   24.20    4.40
   9   1   8   25.50    5.50
   9   1   8   27.80    5.10
  -9   1  -8   30.70    6.70
  11  -1   8    3.10    3.60
 -11  -1  -8    2.70    3.40
  11  -1   8   -1.40    4.30
 -11  -1  -8   -0.80    3.10
 -11   1  -8    0.60    2.20
 -11   1  -8   -4.20    4.40
  11   1   8   -1.50    3.50
  11   1   8   -3.50    3.30
 -13  -1  -8   27.20    5.40
  13  -1   8   20.80    5.70
  13  -1   8   17.50    6.70
 -13  -1  -8   30.50    8.10
 -13   1  -8   26.50    5.40
 -13   1  -8   24.40    6.70
  13   1   8   13.80    5.40
  13   1   8   32.00    6.30
 -15  -1  -8   -0.60    3.60
 -15  -1  -8    2.50    3.70
  15  -1   8    3.50    3.90
  15  -1   8    1.80    5.20
 -15   1  -8   -4.00    3.20
  15   1   8   -1.00    3.90
  15   1   8   -3.60    4.70
 -15   1  -8   -2.70    4.70
  17  -1   8    5.10    6.50
  17  -1   8   -0.30    4.00
 -17  -1  -8    1.50    4.00
 -17  -1  -8    0.10    3.80
  17   1   8   -8.40    4.90
 -17   1  -8   -5.60    3.00
  17   1   8   -1.60    4.00
 -17   1  -8   -2.20    4.90
  19  -1   8   22.80    5.40
 -19  -1  -8   16.70    5.30
 -19  -1  -8   34.50    6.70
 -19   1  -8   36.10    8.40
  19   1   8   26.20    6.70
 -21  -1  -8   25.80    9.40
 -21  -1  -8    9.70    5.90
  21  -1   8   15.00    5.80
  21   1   8    7.90    5.50
 -21   1  -8   17.30    6.90
 -28  -2   8   -2.60    4.80
 -28  -2   8    4.10    3.80
 -28  -2   8   -4.60    3.90
 -28   2   8    5.20    3.50
 -28   2   8    3.40    4.20
 -26  -2   8    3.50    4.50
 -26  -2   8    9.80    4.40
 -26  -2   8    3.50    4.60
 -26   2   8    4.30    3.80
 -26   2   8    7.90    4.40
  24  -2  -8   49.10    9.00
 -24  -2   8   51.49    8.30
 -24  -2   8   50.19    8.00
 -24  -2   8   58.39    8.40
 -24   2   8   55.99    7.80
 -24   2   8   60.89    8.20
 -24   2   8   79.39    9.10
 -22  -2   8   73.89    9.90
  22  -2  -8   58.19   10.00
 -22  -2   8   80.29   10.50
 -22  -2   8   92.79   10.40
 -22   2   8   79.49    9.30
 -22   2   8   88.19    9.20
 -22   2   8  100.29   10.10
  22   2  -8  103.59   10.70
 -20  -2   8    7.10    4.50
  20  -2  -8    6.70    4.60
 -20  -2   8    9.30    4.30
 -20  -2   8   17.90    5.20
 -20   2   8   12.60    3.60
 -20   2   8   21.20    5.00
 -20   2   8    9.40    3.10
  20   2  -8   17.00    5.10
  18  -2  -8   50.99    7.50
 -18  -2   8   65.29    8.10
 -18  -2   8   56.99    8.00
 -18  -2   8   49.60    7.20
 -18   2   8   65.59    7.50
 -18   2   8   53.19    6.70
  18   2  -8   67.49    8.10
 -18   2   8   53.49    6.80
 -16  -2   8   -0.50    2.80
 -16  -2   8   -1.10    2.50
 -16  -2   8   -1.10    2.80
  16  -2  -8   -0.50    1.00
  16  -2  -8   -0.90    3.10
 -16   2   8    2.30    2.80
 -16   2   8   -1.20    2.20
 -16   2   8   -0.20    2.20
  16   2  -8   -1.90    2.70
 -14  -2   8    0.80    2.80
  14  -2  -8   -0.30    2.80
 -14  -2   8    0.90    2.60
  14  -2  -8    1.60    1.90
 -14  -2   8    2.00    2.90
 -14   2   8    0.90    2.40
 -14   2   8    1.00    2.10
 -14   2   8    1.00    2.60
  14   2  -8    1.80    2.50
  14   2  -8    4.40    3.20
  12  -2  -8   22.10    3.80
  12  -2  -8   28.70    4.70
 -12  -2   8   20.40    4.90
 -12  -2   8   21.20    4.10
  12   2  -8   27.70    4.90
 -12   2   8   34.40    4.20
 -12   2   8   37.30    4.80
  12   2  -8   38.50    5.90
 -10  -2   8   69.59    7.50
  10  -2  -8   76.79    7.30
  10  -2  -8   72.09    7.00
 -10  -2   8   63.29    8.00
  10   2  -8   78.79    8.20
 -10   2   8   78.59    6.60
  10   2  -8   69.09    7.50
  -8  -2   8  198.58   16.40
  -8  -2   8  164.98   16.90
   8  -2  -8  214.28   16.30
   8  -2  -8  189.28   15.60
   8   2  -8  190.58   17.00
   8   2  -8  198.08   16.40
  -8   2   8  219.58   15.40
  -8   2   8  219.08   16.20
  -6  -2   8    3.50    3.50
  -6  -2   8    5.10    2.50
   6  -2  -8    5.70    2.00
  -6   2   8    7.80    2.40
   6   2  -8    3.40    2.50
   6   2  -8    4.20    3.20
  -4  -2   8  240.38   18.30
  -4  -2   8  219.08   19.20
   4   2  -8  233.18   18.20
  -4   2   8  230.28   18.00
   4   2  -8  210.18   18.90
  -2  -2   8   21.10    4.90
  -2  -2   8   17.60    3.30
   2   2  -8   15.50    3.20
   2   2  -8   14.70    4.10
  -2   2   8   18.00    3.10
   0  -2   8   92.09    8.50
   0   2   8   99.79    8.60
   0   2  -8   82.69   10.20
   0   2  -8   81.29    9.30
   2  -2   8    2.70    2.50
  -2  -2  -8    1.80    1.40
  -2  -2  -8    1.40    2.40
  -2   2  -8    7.00    3.50
   2   2   8    1.80    2.00
   2   2   8   -0.80    2.30
  -2   2  -8    1.00    2.00
  -2   2  -8    4.50    4.20
  -4  -2  -8   40.50    4.20
   4  -2   8   34.70    5.10
   4   2   8   48.10    5.80
  -4   2  -8   41.70    7.00
  -4   2  -8   45.90    7.80
  -4   2  -8   38.90    5.10
   4   2   8   39.90    4.90
  -6  -2  -8   26.20    3.70
  -6  -2  -8   17.20    3.90
   6  -2   8   17.50    3.80
   6   2   8   24.30    4.40
  -6   2  -8   18.30    3.90
   6   2   8   20.90    4.00
  -6   2  -8   23.50    5.60
  -6   2  -8   20.20    5.90
  -8  -2  -8   10.20    3.40
   8  -2   8    7.20    3.30
  -8  -2  -8   14.50    3.40
   8  -2   8   12.40    5.20
   8   2   8   17.30    4.60
   8   2   8   14.20    4.30
  -8   2  -8   11.00    5.60
  -8   2  -8   10.30    3.40
 -10  -2  -8  172.18   13.80
  10  -2   8  127.89   15.60
 -10  -2  -8  165.68   14.80
 -10   2  -8  163.68   16.30
  10   2   8  176.08   15.00
 -10   2  -8  167.98   14.40
  10   2   8  148.59   14.30
  12  -2   8   22.40    7.00
 -12  -2  -8   17.30    5.10
  12  -2   8   12.80    4.10
 -12  -2  -8   17.10    4.20
  12   2   8   11.40    5.00
 -12   2  -8   13.60    3.90
 -12   2  -8   20.00    6.90
  12   2   8    9.50    8.60
 -14  -2  -8   -0.20    3.10
  14  -2   8    6.70    5.30
 -14  -2  -8   -1.00    3.00
  14  -2   8   -2.30    3.30
  14   2   8    8.10    4.20
  14   2   8   -4.20    4.10
 -14   2  -8    2.20    5.70
 -14   2  -8   -0.30    3.10
  16  -2   8    5.70    4.20
 -16  -2  -8    5.70    3.60
 -16  -2  -8    4.30    4.10
  16   2   8    3.10    4.10
  16   2   8   -0.50    5.00
 -16   2  -8   -5.70    5.40
  18  -2   8   -5.00    3.50
 -18  -2  -8   -1.70    4.10
 -18  -2  -8    4.90    3.70
  18   2   8   -0.70    4.10
  18   2   8   -8.00    4.80
 -18   2  -8    1.40    9.40
 -20  -2  -8    8.10    3.80
  20  -2   8   -1.00    4.70
 -20  -2  -8   -1.90    4.50
  20   2   8   -3.90    4.70
 -20   2  -8   -3.20    5.90
 -27  -3   8   25.30    6.30
 -27  -3   8   24.80    6.40
 -27  -3   8   34.90    7.60
 -27   3   8   40.70    8.10
 -27   3   8   19.00    4.70
 -25  -3   8    9.90    5.10
  25  -3  -8   -4.80    5.10
 -25  -3   8    3.20    5.20
 -25  -3   8    9.80    5.70
 -25   3   8    2.40    3.00
 -25   3   8    7.70    5.00
  23  -3  -8   30.70    7.30
 -23  -3   8   32.50    6.90
 -23  -3   8   26.80    6.20
 -23  -3   8   22.70    5.50
 -23   3   8   35.30    7.30
 -23   3   8   19.30    4.40
 -21  -3   8    3.20    4.00
  21  -3  -8    6.90    5.10
 -21  -3   8   12.10    4.90
 -21  -3   8    6.30    4.40
 -21   3   8   10.50    5.00
 -21   3   8    8.90    3.20
 -21   3   8    7.90    3.10
  21   3  -8   14.90    5.50
 -19  -3   8    1.70    3.50
 -19  -3   8   -0.20    3.20
 -19  -3   8   -0.80    3.40
  19  -3  -8   -3.00    4.40
 -19   3   8   -0.30    3.70
  19   3  -8    4.10    4.10
 -19   3   8   -0.30    1.90
 -19   3   8    1.60    2.60
 -17  -3   8   21.00    4.70
 -17  -3   8   16.50    4.60
 -17  -3   8   12.30    5.10
  17  -3  -8   17.50    5.20
 -17   3   8   17.40    3.50
 -17   3   8   15.90    3.30
  17   3  -8   24.90    5.80
 -17   3   8   18.10    4.90
  15  -3  -8   41.70    6.70
  15  -3  -8   41.50    5.70
 -15  -3   8   45.20    6.70
 -15  -3   8   39.20    7.30
  15   3  -8   49.40    7.30
 -15   3   8   46.00    5.30
 -15   3   8   45.70    6.20
 -15   3   8   40.70    5.00
 -13  -3   8   16.10    3.90
  13  -3  -8   10.70    2.80
 -13  -3   8   15.90    3.80
 -13  -3   8    7.70    4.10
  13  -3  -8    9.20    3.90
 -13   3   8   16.40    3.90
  13   3  -8   19.40    5.10
 -13   3   8   12.00    2.60
 -13   3   8   11.70    2.70
 -11  -3   8   39.20    5.40
  11  -3  -8   35.20    5.20
 -11  -3   8   36.70    6.50
  11  -3  -8   41.20    5.00
  11   3  -8   39.20    6.60
 -11   3   8   42.00    4.50
 -11   3   8   42.40    5.10
  11   3  -8   36.80    5.30
 -11   3   8   38.80    4.70
   9  -3  -8    0.70    1.90
  -9  -3   8   -4.00    2.40
  -9  -3   8    1.20    2.30
  -9   3   8    0.70    1.50
   9   3  -8   -0.60    1.80
  -9   3   8   -1.40    1.90
   9   3  -8    1.10    2.90
   7  -3  -8   69.19    6.10
  -7  -3   8   52.69    6.30
  -7  -3   8   42.10    7.20
  -7   3   8   59.39    5.50
   7   3  -8   55.39    7.30
   7   3  -8   49.80    6.10
  -7   3   8   61.49    5.60
  -7   3   8   60.89    5.40
  -5  -3   8   24.10    5.60
   5  -3  -8   34.00    4.30
  -5  -3   8   28.20    4.20
   5   3  -8   29.80    6.00
  -5   3   8   30.70    3.80
   5   3  -8   22.30    3.70
  -3  -3   8   24.20    3.90
  -3  -3   8   25.30    5.80
   3  -3  -8   29.10    4.00
   3   3  -8   24.80    5.60
   3   3  -8   24.40    3.80
  -3   3   8   31.50    4.00
   1  -3  -8   16.50    3.10
  -1  -3   8   12.60    3.00
   1   3  -8   17.00    4.70
  -1   3   8   19.80    3.30
   1   3  -8   16.90    5.90
   1   3  -8   13.60    2.80
  -1  -3  -8    2.80    2.30
  -1  -3  -8   -1.10    1.50
   1  -3   8    0.30    2.10
  -1   3  -8    2.50    4.50
   1   3   8   -0.70    3.10
  -1   3  -8   -1.50    1.70
   1   3   8   -0.90    1.50
  -1   3  -8    3.70    3.40
   3  -3   8    0.80    2.30
  -3  -3  -8    2.50    1.90
  -3   3  -8    0.20    2.90
  -3   3  -8    2.30    4.80
   3   3   8   -0.50    2.10
  -3   3  -8    2.00    1.80
   3   3   8    1.90    2.10
  -5  -3  -8    1.30    2.00
  -5  -3  -8   -2.50    2.10
  -5   3  -8    1.90    2.20
  -5   3  -8   -1.70    3.30
   5   3   8   -1.10    2.30
   5   3   8    1.40    2.50
  -7  -3  -8   88.59    8.50
  -7  -3  -8   90.89    9.80
   7  -3   8  100.69    9.50
   7   3   8   99.69   10.00
  -7   3  -8   85.39    8.90
   7   3   8   94.09    9.10
  -7   3  -8   94.09   11.50
  -7   3  -8   99.99   12.30
  -9  -3  -8   14.00    3.90
  -9  -3  -8   20.60    3.90
   9  -3   8   20.50    4.40
  -9   3  -8   20.30    7.40
   9   3   8   17.80    5.20
   9   3   8   16.70    4.60
 -11  -3  -8   22.40    4.80
  11  -3   8   19.10    4.80
 -11  -3  -8   23.80    4.30
 -11   3  -8   21.70    8.00
  11   3   8   22.00    5.40
  11   3   8   14.30    4.00
 -11   3  -8   15.10    4.00
  13  -3   8    4.30    3.60
 -13  -3  -8    2.30    3.90
 -13  -3  -8    5.10    2.80
  13   3   8    2.50    4.60
 -13   3  -8    2.80    6.50
  13   3   8    2.50    3.90
 -15  -3  -8   16.00    4.00
 -15  -3  -8    4.80    4.30
  15  -3   8   14.10    4.80
  15   3   8   11.30    6.10
 -15   3  -8    9.60    7.70
  15   3   8   12.00    5.10
 -17  -3  -8    3.40    4.50
  17  -3   8   -2.60    3.20
 -17  -3  -8    7.20    3.20
  17   3   8   -0.30    5.70
  17   3   8    0.50    4.40
 -17   3  -8   -9.30    5.60
  19  -3   8    6.00    4.10
 -19  -3  -8    2.00    4.90
  19   3   8    1.00    5.10
 -24  -4   8   15.80    5.30
 -24  -4   8   10.30    4.60
 -24  -4   8   11.50    5.00
 -24   4   8    3.80    2.50
 -24   4   8    8.00    5.30
 -22  -4   8    3.70    4.50
  22  -4  -8    7.20    4.80
 -22  -4   8    4.80    3.50
 -22   4   8   10.30    5.00
 -22   4   8    1.30    2.10
  20  -4  -8    8.00    4.80
 -20  -4   8    2.00    3.30
 -20  -4   8   -0.20    3.20
 -20  -4   8    3.80    3.90
 -20   4   8    2.50    2.10
 -20   4   8    7.00    4.70
 -18  -4   8    1.10    3.90
  18  -4  -8    5.90    4.40
 -18  -4   8    0.50    3.50
 -18  -4   8    0.00    3.10
 -18   4   8   -2.40    1.60
 -18   4   8    1.20    3.90
  18   4  -8    4.20    6.50
 -18   4   8    2.80    2.00
 -16  -4   8    3.20    3.20
  16  -4  -8    8.00    4.40
 -16  -4   8    0.70    3.90
 -16  -4   8    6.90    3.90
 -16   4   8    4.20    2.00
  16   4  -8    7.90    4.70
 -16   4   8    7.60    4.30
 -16   4   8    2.50    1.70
  14  -4  -8   54.29    5.90
 -14  -4   8   43.10    8.00
 -14  -4   8   39.20    6.50
 -14   4   8   49.10    4.90
 -14   4   8   56.59    7.50
  14   4  -8   67.89    8.80
 -14   4   8   46.30    4.80
  12  -4  -8   27.00    3.80
 -12  -4   8   22.30    4.30
 -12  -4   8   15.30    5.40
 -12  -4   8   16.40    4.30
 -12   4   8   29.30    5.30
  12   4  -8   27.00    6.40
 -12   4   8   19.40    2.70
 -12   4   8   31.10    5.80
 -12   4   8   25.30    3.10
 -10  -4   8    1.20    3.90
 -10  -4   8    4.80    2.60
  10  -4  -8    5.10    2.40
 -10  -4   8    6.10    3.50
  10   4  -8    5.90    4.50
 -10   4   8    7.00    3.50
 -10   4   8    5.80    1.60
 -10   4   8    1.80    1.50
 -10   4   8    7.30    3.30
  -8  -4   8   93.79   11.30
  -8  -4   8   86.29    9.20
   8  -4  -8  103.49    8.90
   8   4  -8  106.79   11.60
  -8   4   8  101.69    9.30
  -8   4   8   94.99    9.20
  -6  -4   8  128.49   13.60
   6  -4  -8  141.99   11.10
  -6  -4   8  131.39   11.40
  -6   4   8  137.09   11.00
   6   4  -8  126.99   13.30
  -6   4   8  133.19   10.40
  -6   4   8  111.19   11.00
   6   4  -8  118.29   11.10
   4  -4  -8   10.50    2.70
  -4  -4   8   10.70    2.90
  -4  -4   8    7.40    4.70
  -4   4   8    8.60    3.20
   4   4  -8   10.00    4.90
  -4   4   8   14.60    2.70
  -4   4   8   11.50    2.40
   4   4  -8    6.50    2.40
   2  -4  -8   75.09    7.30
  -2  -4   8   74.09    7.40
  -2  -4   8   71.09   10.00
  -2   4   8   71.39    7.00
  -2   4   8   79.69    6.50
   2   4  -8   74.99    9.80
   2   4  -8   65.19    7.00
   0  -4   8    8.70    2.80
   0  -4  -8    7.40    2.70
   0   4  -8    3.00    4.10
   0   4   8    6.90    2.10
   0   4   8    6.10    2.50
   0   4  -8    6.90    2.40
   0   4  -8    6.20    6.00
  -2  -4  -8    1.90    2.30
   2  -4   8    3.40    2.50
   2   4   8    0.00    2.20
  -2   4  -8   -0.40    1.90
  -2   4  -8    5.90    4.30
   2   4   8   -0.10    2.00
  -2   4  -8    0.40    5.60
   4  -4   8   28.00    4.50
  -4  -4  -8   30.50    5.10
  -4  -4  -8   27.20    4.70
   4   4   8   30.30    4.40
   4   4   8   25.40    4.60
  -4   4  -8   28.40    8.30
  -4   4  -8   22.40    4.50
  -6  -4  -8   42.00    5.50
   6  -4   8   49.50    6.00
  -6  -4  -8   34.60    5.80
  -6   4  -8   41.00    9.60
   6   4   8   42.90    6.00
   6   4   8   49.20    5.80
  -6   4  -8   34.10    5.20
  -6   4  -8   50.49    9.60
  -8  -4  -8   84.89    9.10
   8  -4   8  101.29    9.50
  -8   4  -8   98.89   13.60
  -8   4  -8   91.59    8.90
  -8   4  -8  119.19   13.30
  10  -4   8    3.80    3.00
 -10  -4  -8    4.00    3.00
 -10  -4  -8    0.90    3.20
 -10   4  -8    6.50    6.50
  10   4   8    1.30    3.40
  10   4   8    5.00    3.30
 -12  -4  -8    6.40    3.10
 -12  -4  -8    4.80    5.40
  12  -4   8   -1.60    2.70
  12   4   8    1.60    4.10
  12   4   8    5.30    4.20
 -12   4  -8    4.20    6.80
 -14  -4  -8    9.20    4.40
 -14  -4  -8   12.50    3.70
  14  -4   8    9.70    3.90
  14   4   8   11.90    4.70
  14   4   8    1.50    4.80
 -14   4  -8    2.20    7.30
 -16  -4  -8    3.30    5.30
  16  -4   8   10.90    4.40
  16   4   8    1.70    5.60
 -16   4  -8    7.90   12.30
  16   4   8    5.10    4.10
 -21  -5   8   -2.20    3.30
 -21  -5   8   -3.10    4.40
 -21  -5   8    2.00    3.50
 -21   5   8    1.50    5.00
 -19  -5   8    8.10    5.60
 -19  -5   8   18.20    6.00
 -19   5   8   18.90    6.20
 -19   5   8   22.40   13.10
 -17  -5   8   -1.10    3.90
 -17  -5   8   -4.60    3.20
 -17  -5   8    4.70    3.40
 -17   5   8   -4.40    3.90
 -17   5   8    8.60    6.20
 -15  -5   8    3.50    3.00
 -15  -5   8    1.30    4.20
 -15  -5   8    6.40    3.70
 -15   5   8   -3.00    4.20
 -15   5   8    6.90    5.40
 -13  -5   8   30.60    5.60
 -13  -5   8   17.80    4.40
 -13  -5   8   14.70    6.10
 -13   5   8   39.90    7.20
 -13   5   8   20.30    5.70
 -11  -5   8    3.10    2.60
 -11  -5   8   -0.20    4.30
 -11  -5   8    2.50    2.90
  11  -5  -8    3.30    1.90
 -11   5   8    1.70    4.10
  11   5  -8    7.30    5.50
 -11   5   8    3.50    3.70
   9  -5  -8   29.80    3.70
  -9  -5   8   17.70    4.10
  -9  -5   8   11.50    5.90
  -9   5   8   36.90    6.10
  -9   5   8   20.50    5.10
   9   5  -8   24.30    7.00
  -7  -5   8   19.00    4.10
  -7  -5   8   13.20    5.70
  -7  -5   8   10.80    3.40
   7  -5  -8   21.70    3.20
   7   5  -8   22.00    6.50
  -7   5   8   12.20    4.60
  -5  -5   8   28.20    7.20
   5  -5  -8   27.70    3.80
  -5  -5   8   18.50    3.90
  -5   5   8   20.60    5.00
   5   5  -8   32.20    7.10
  -3  -5   8    0.50    4.90
  -3  -5   8   -0.30    2.10
   3  -5  -8    1.50    2.10
  -3   5   8    5.30    2.40
  -3   5   8   -0.20    3.30
  -3   5   8   -0.70    1.20
   3   5  -8    5.80    5.10
   1  -5  -8   24.50    4.20
  -1  -5   8   31.00    4.60
  -1   5   8   27.00    5.60
   1   5  -8   38.70    9.60
  -1   5   8   39.10    4.40
  -1   5   8   30.10    4.00
   1   5  -8   46.20    9.40
  -1  -5  -8   38.70    5.30
   1  -5   8   29.70    4.60
   1   5   8   38.80    4.60
  -1   5  -8   37.90    8.50
   1   5   8   42.00    5.50
  -1   5  -8   24.80    8.80
  -3  -5  -8    6.50    3.30
  -3  -5  -8    5.60    2.70
   3  -5   8    1.70    2.40
   3   5   8    5.90    2.70
  -3   5  -8    4.60    1.60
  -3   5  -8    9.40    7.20
   3   5   8    8.20    2.60
  -5  -5  -8   19.30    4.50
  -5  -5  -8   27.20    5.10
   5  -5   8   27.30    4.40
   5   5   8   29.00    4.70
   5   5   8   31.00    4.90
  -5   5  -8   17.50    8.20
  -5   5  -8   24.40    3.50
  -7  -5  -8   10.90    3.70
  -7  -5  -8   10.40    3.50
   7  -5   8   12.50    3.40
  -7   5  -8    4.80    6.80
   7   5   8    9.80    3.70
   7   5   8   15.20    3.90
  -9  -5  -8   81.09    8.10
   9  -5   8   63.69    7.40
  -9  -5  -8   65.79    8.60
   9   5   8   62.59    8.30
  -9   5  -8   66.39   13.20
   9   5   8   65.39    7.90
 -11  -5  -8   -3.20    2.00
 -11  -5  -8    8.80    3.70
  11  -5   8    2.10    2.80
 -11   5  -8    3.40    7.70
  11   5   8    1.90    3.60
  11   5   8   -1.70    3.80
  13   5   8   -3.10    3.40
  13   5   8  -10.90    4.50
 -16  -6   8    9.10    5.60
 -16   6   8  -10.20    4.30
 -14  -6   8   30.20    7.80
 -14  -6   8   22.10    4.90
 -14  -6   8   16.70    4.40
 -14   6   8   24.00    6.60
 -12  -6   8   79.09   11.30
 -12  -6   8   78.59    8.60
 -12  -6   8   77.49    9.10
 -12   6   8   76.79   10.20
 -10  -6   8   24.50    4.70
 -10  -6   8   31.60    8.30
 -10  -6   8   20.80    4.20
 -10   6   8   22.90    6.30
  -8  -6   8    6.60    2.90
  -8  -6   8    7.10    7.70
   8  -6  -8    6.60    1.60
  -8  -6   8    6.40    3.10
  -8   6   8    6.50    4.60
   6  -6  -8   96.19    7.20
  -6  -6   8   69.99   10.00
  -6  -6   8   72.79    8.20
  -6   6   8   62.99    9.40
  -4  -6   8    6.90    2.90
   4   6  -8   26.80   13.90
  -4   6   8    0.20    4.20
   2  -6  -8   -0.60    1.80
   2   6  -8    3.90   10.30
  -2   6   8   -5.60    3.70
   0  -6  -8    0.50    2.10
   0  -6   8   -0.90    3.30
   0   6   8    2.80    3.80
   0   6  -8    3.30    6.30
   2  -6   8   -2.10    2.00
  -2  -6  -8   -0.40    2.30
  -2   6  -8   -0.30    6.20
   2   6   8   12.30    4.00
   4  -6   8   -0.50    2.10
  -4  -6  -8    0.60    2.50
  -4   6  -8   -2.10    6.90
   4   6   8   -0.80    2.00
   4   6   8    3.80    2.80
   6  -6   8    4.90    2.50
  -6  -6  -8    2.00    2.80
  -6  -6  -8    7.70    3.50
   6   6   8    0.80    2.60
  -6   6  -8    6.20    8.10
   6   6   8    2.30    2.90
 -30   0   9    2.60    3.90
 -30   0   9   -4.60    3.00
 -28   0   9    0.80    3.20
 -28   0   9   -1.70    3.30
 -28   0   9    6.20    4.40
  26   0  -9   -9.70    4.60
 -26   0   9    2.90    3.80
 -26   0   9   -5.90    3.10
 -26   0   9   -2.10    3.10
  24   0  -9   -1.20    4.50
 -24   0   9   -2.60    3.10
 -24   0   9   -1.80    3.10
 -24   0   9    1.90    3.30
 -22   0   9    1.60    3.50
 -22   0   9    2.70    3.70
  22   0  -9   -3.30    3.60
 -22   0   9   -0.60    3.20
  20   0  -9    4.30    3.70
 -20   0   9   -1.10    3.00
 -20   0   9   -6.80    2.90
 -20   0   9   -1.10    2.90
  18   0  -9   -0.90    2.70
 -18   0   9    3.10    3.10
 -18   0   9   -2.50    2.40
 -18   0   9   -3.30    2.80
  18   0  -9   -0.60    2.80
 -16   0   9   -0.60    2.30
 -16   0   9   -2.00    2.10
  16   0  -9   -1.00    2.30
  16   0  -9    2.10    2.80
 -16   0   9   -0.40    2.60
 -14   0   9    1.10    2.10
 -14   0   9    5.30    2.60
  14   0  -9   -0.10    2.20
  14   0  -9   -1.40    2.10
  12   0  -9   -4.60    2.10
 -12   0   9   -1.00    2.10
  12   0  -9   -1.70    2.20
 -12   0   9   -1.50    2.40
 -10   0   9   -1.10    2.20
  10   0  -9   -2.00    2.70
 -10   0   9   -1.00    2.30
  10   0  -9   -2.60    2.10
   8   0  -9   -1.80    2.10
  -8   0   9   -1.80    2.40
   8   0  -9   -1.90    2.30
  -8   0   9   -0.30    2.30
  -6   0   9   -0.10    2.20
   6   0  -9   -1.90    2.10
   6   0  -9    3.00    2.70
  -6   0   9    0.30    2.70
  -4   0   9    0.30    2.20
  -4   0   9    2.40    2.60
   4   0  -9   -1.00    2.00
   4   0  -9   -3.50    2.10
   2   0  -9    0.00    2.30
   2   0  -9   -3.20    2.90
   2   0  -9    1.00    2.40
  -2   0   9    2.80    2.80
   0   0  -9    2.50    2.40
   0   0  -9    2.00    3.00
   0   0  -9    1.70    2.30
   0   0   9    0.70    2.50
  -2   0  -9    1.60    3.00
  -2   0  -9   -1.10    2.20
   2   0   9    0.30    2.60
   2   0   9   -1.30    3.00
  -4   0  -9    4.40    3.30
   4   0   9    2.00    2.60
  -4   0  -9    1.60    2.60
   4   0   9   -2.50    3.10
  -6   0  -9    1.20    3.10
  -6   0  -9    0.70    2.40
   6   0   9    0.30    2.50
   6   0   9    2.00    3.50
   8   0   9    0.30    3.70
  -8   0  -9    0.90    2.50
   8   0   9   -3.30    2.80
  -8   0  -9   -1.80    3.40
  10   0   9   -0.70    3.20
  10   0   9    2.80    4.20
 -10   0  -9   -0.50    3.80
 -10   0  -9   -1.10    2.40
 -12   0  -9   -2.60    3.00
  12   0   9    2.00    4.70
  12   0   9   -0.40    3.90
 -12   0  -9   -0.20    3.80
  14   0   9   -1.70    4.80
 -14   0  -9   -1.10    3.00
 -14   0  -9    5.00    4.70
  14   0   9   -3.70    3.80
 -16   0  -9    0.50    3.90
  16   0   9    1.70    5.20
 -16   0  -9    7.00    5.00
  16   0   9   -2.40    6.00
  18   0   9    2.40    4.20
 -18   0  -9   -4.00    3.30
 -18   0  -9   -2.70    4.30
 -20   0  -9   -2.80    6.00
  20   0   9    1.00    5.70
 -29  -1   9   -0.50    4.80
 -29  -1   9    8.80    4.50
 -29  -1   9   12.60    5.50
 -29   1   9    5.10    4.80
 -27  -1   9   47.40    8.30
 -27  -1   9   55.19    9.00
 -27  -1   9   63.49    8.90
 -27   1   9   83.49   10.00
 -27   1   9   66.49    9.10
  25  -1  -9   35.80    7.60
 -25  -1   9   22.00    5.40
 -25  -1   9   29.20    6.30
 -25  -1   9   31.30    6.70
  25   1  -9   34.40    7.50
 -25   1   9   37.20    6.80
 -25   1   9   28.90    6.10
 -25   1   9   33.90    6.40
  23  -1  -9   -0.10    4.60
 -23  -1   9    3.90    3.60
 -23  -1   9    2.30    4.20
 -23  -1   9   -2.00    3.60
 -23   1   9    6.30    4.00
 -23   1   9    1.70    3.00
  23   1  -9    7.60    4.90
 -23   1   9    4.40    3.90
 -21  -1   9   61.89    8.10
 -21  -1   9   68.19    8.80
 -21  -1   9   58.39    8.70
  21  -1  -9   54.09    8.50
 -21   1   9   61.49    8.00
  21   1  -9   62.19    8.60
 -21   1   9   71.49    8.10
 -19  -1   9    1.10    2.90
  19  -1  -9   -0.10    3.20
 -19  -1   9    3.20    3.40
  19  -1  -9   -0.80    3.10
 -19  -1   9   -1.30    3.10
 -19   1   9    2.80    2.60
  19   1  -9    0.40    3.10
 -19   1   9   -2.60    2.40
 -19   1   9    0.40    2.90
  17  -1  -9    1.80    3.00
 -17  -1   9    3.50    3.40
 -17  -1   9    3.30    2.90
 -17  -1   9    2.10    2.90
  17  -1  -9   -1.30    2.50
  17   1  -9    6.30    3.50
 -17   1   9    2.40    2.70
 -17   1   9    6.20    2.90
 -17   1   9    5.80    2.80
  17   1  -9    4.10    3.00
  15  -1  -9    0.70    2.40
 -15  -1   9    0.80    2.30
 -15  -1   9   -1.80    2.30
 -15  -1   9   -2.20    2.70
  15  -1  -9   -0.10    2.00
  15   1  -9    2.00    2.30
 -15   1   9    2.50    2.50
 -15   1   9    0.50    2.10
  15   1  -9    0.10    2.50
 -15   1   9    2.60    2.70
  13  -1  -9  423.56   32.50
 -13  -1   9  419.76   33.20
 -13  -1   9  379.96   33.20
  13  -1  -9  419.46   33.10
  13   1  -9  460.15   33.30
 -13   1   9  431.06   33.00
 -13   1   9  442.86   32.60
  13   1  -9  425.96   33.20
  11  -1  -9   27.10    4.30
 -11  -1   9   31.90    4.70
  11  -1  -9   31.60    4.10
 -11  -1   9   30.10    4.90
  11   1  -9   19.30    4.00
 -11   1   9   28.90    3.90
 -11   1   9   33.90    4.40
  11   1  -9   30.10    4.80
   9  -1  -9    2.60    2.40
  -9  -1   9   -2.30    2.40
  -9  -1   9    0.30    2.50
   9  -1  -9    0.80    1.90
   9   1  -9   -2.20    2.50
  -9   1   9   -0.10    1.80
  -9   1   9    3.80    2.60
   9   1  -9    2.00    2.70
   7  -1  -9 1443.96  100.99
  -7  -1   9 1336.17  100.89
  -7  -1   9 1202.98  101.09
   7  -1  -9 1457.95   99.99
   7   1  -9 1335.87  100.99
  -7   1   9 1309.77  100.09
   7   1  -9 1277.17  100.99
  -7   1   9 1445.76  100.89
   5  -1  -9  104.79    9.40
  -5  -1   9   90.99    9.60
  -5  -1   9  109.69    9.60
   5   1  -9  108.39    9.60
   5   1  -9   89.99    9.50
  -5   1   9  106.59    9.40
  -3  -1   9  127.79   11.80
   3  -1  -9  142.69   11.50
  -3  -1   9  132.59   11.50
  -3   1   9  142.39   11.50
   3   1  -9  115.29   11.50
   3   1  -9  120.39   11.30
   1  -1  -9    2.20    1.70
   1  -1  -9    5.40    1.90
   1  -1  -9    3.60    2.60
  -1  -1   9    0.50    2.50
   1   1  -9    0.40    2.30
   1   1  -9   -2.20    3.60
   1   1  -9   -0.70    2.60
  -1   1   9    4.80    2.60
  -1  -1  -9    2.70    2.10
   1  -1   9    0.70    2.40
  -1  -1  -9    0.40    2.20
   1   1   9    3.10    2.80
  -1   1  -9    0.30    3.50
  -1   1  -9    3.80    2.30
  -1   1  -9    2.00    2.70
   1   1   9   -2.10    2.40
  -3  -1  -9   37.00    4.20
   3  -1   9   37.20    5.10
  -3  -1  -9   31.60    4.80
  -3   1  -9   29.60    5.40
   3   1   9   26.80    4.70
   3   1   9   26.10    4.40
  -3   1  -9   31.90    6.00
  -3   1  -9   26.20    4.20
  -5  -1  -9  141.59   10.40
  -5  -1  -9  116.99   11.00
   5  -1   9  124.19   11.20
   5  -1   9   93.59   11.30
  -5   1  -9  118.99   11.80
  -5   1  -9  117.19   10.80
   5   1   9  105.59   10.60
   5   1   9  122.69   11.20
  -7  -1  -9  218.78   17.40
  -7  -1  -9  224.88   16.80
   7  -1   9  225.68   17.60
   7  -1   9  161.48   17.70
  -7   1  -9  209.18   18.10
  -7   1  -9  209.28   17.20
   7   1   9  201.88   17.60
   7   1   9  181.08   17.10
  -9  -1  -9   10.10    3.50
  -9  -1  -9   13.10    3.90
   9  -1   9   22.10    5.10
   9  -1   9   16.30    5.80
   9   1   9    8.30    3.90
   9   1   9   13.30    4.70
  -9   1  -9    7.90    3.30
  -9   1  -9   20.50    5.80
 -11  -1  -9   45.00    6.40
  11  -1   9   46.20    6.80
 -11  -1  -9   44.30    6.60
  11  -1   9   36.60    8.30
 -11   1  -9   43.80    8.30
 -11   1  -9   36.90    6.00
  11   1   9   44.80    7.40
  11   1   9   33.80    6.90
 -13  -1  -9  216.58   16.60
  13  -1   9  181.68   17.10
  13  -1   9  139.29   17.40
 -13  -1  -9  167.88   16.60
 -13   1  -9  197.28   17.80
 -13   1  -9  189.88   16.70
  13   1   9  204.48   17.40
  13   1   9  165.38   17.00
 -15  -1  -9    2.10    3.80
  15  -1   9    2.60    5.60
 -15  -1  -9    1.10    4.10
  15  -1   9    2.60    4.10
  15   1   9   -4.80    4.40
  15   1   9   -5.70    4.00
 -15   1  -9    0.10    4.90
 -15   1  -9    3.20    3.20
 -17  -1  -9    8.50    4.60
  17  -1   9    6.70    4.80
 -17  -1  -9    1.20    4.20
  17   1   9    4.60    6.00
 -17   1  -9    6.30    4.50
  17   1   9    0.20    4.70
 -17   1  -9    0.80    5.40
 -19  -1  -9   23.20    6.90
  19  -1   9   28.40    6.60
 -19  -1  -9   36.20    6.80
 -19   1  -9   28.70   10.40
  19   1   9   25.50    7.40
 -28  -2   9    1.00    3.20
 -28  -2   9    2.30    4.90
 -28  -2   9    2.20    4.00
 -28   2   9    3.90    3.60
 -28   2   9    6.00    4.00
 -26  -2   9   29.80    8.20
 -26  -2   9   26.10    7.30
  26  -2  -9   12.00    6.30
 -26  -2   9   32.40    6.80
 -26   2   9   26.90    6.10
 -26   2   9   19.20    4.80
 -24  -2   9   99.99   12.10
 -24  -2   9  125.09   13.00
 -24  -2   9   96.99   12.50
  24  -2  -9  103.39   17.90
 -24   2   9  122.99   11.70
 -24   2   9  108.49   11.50
 -24   2   9  132.39   12.50
 -22  -2   9    4.70    4.30
  22  -2  -9    3.80    4.40
 -22  -2   9    9.30    4.30
 -22  -2   9    4.50    4.20
 -22   2   9    2.40    3.00
 -22   2   9   10.60    4.40
  22   2  -9    4.30    4.50
 -22   2   9    3.00    3.30
 -20  -2   9   25.50    5.90
 -20  -2   9   17.50    5.10
 -20  -2   9   25.70    5.90
  20  -2  -9   26.50    5.90
 -20   2   9   19.20    4.70
 -20   2   9   32.80    5.80
  20   2  -9   29.30    6.30
 -20   2   9   25.60    4.70
  18  -2  -9   35.40    6.00
 -18  -2   9   27.10    5.60
 -18  -2   9   27.90    6.00
 -18  -2   9   25.10    5.70
 -18   2   9   28.60    4.80
 -18   2   9   36.10    5.60
  18   2  -9   45.00    7.00
 -18   2   9   23.40    4.40
 -16  -2   9   12.60    4.00
 -16  -2   9   10.60    4.20
 -16  -2   9   11.90    4.30
  16  -2  -9   18.40    4.30
 -16   2   9    9.10    3.30
 -16   2   9   19.70    4.00
 -16   2   9   16.10    3.40
  16   2  -9   13.60    4.40
  14  -2  -9    0.30    2.60
 -14  -2   9   -0.70    2.80
 -14  -2   9   -0.80    2.80
  14  -2  -9    0.00    1.00
 -14  -2   9    0.70    2.90
 -14   2   9    0.90    2.10
 -14   2   9    3.90    2.50
  14   2  -9    3.10    2.40
  14   2  -9    1.80    2.90
 -14   2   9    0.00    1.90
  12  -2  -9   36.50    4.90
 -12  -2   9   36.20    6.20
 -12  -2   9   34.80    5.10
  12   2  -9   44.50    5.90
 -12   2   9   33.00    4.70
  10  -2  -9    1.20    1.30
  10  -2  -9    1.60    2.20
 -10  -2   9   -0.60    2.70
 -10  -2   9    0.60    2.40
  10   2  -9    2.40    3.00
 -10   2   9    0.90    1.80
  10   2  -9    0.90    2.70
 -10   2   9    0.70    1.40
  -8  -2   9   56.59    6.30
  -8  -2   9   44.10    6.70
   8   2  -9   56.39    8.90
   8   2  -9   59.99    6.60
  -8   2   9   57.59    5.80
  -6  -2   9   37.40    5.10
  -6  -2   9   38.60    6.40
   6   2  -9   34.20    5.00
   6   2  -9   34.10    6.50
  -6   2   9   34.20    4.70
  -4  -2   9   76.89    9.10
  -4  -2   9   89.89    8.40
   4   2  -9   82.69    9.20
   4   2  -9   80.99    8.90
  -4   2   9   96.29    8.10
  -2  -2   9    0.30    2.10
   2  -2  -9    1.30    1.80
  -2  -2   9    3.60    3.20
  -2   2   9    3.20    2.10
   2   2  -9   -0.40    1.90
   0  -2   9   27.30    4.60
   0  -2  -9   32.70    4.70
   0   2   9   33.50    4.80
   0   2  -9   35.40    6.90
   0   2  -9   28.80    5.60
   0   2  -9   24.40    4.10
  -2  -2  -9    9.40    1.80
   2  -2   9    6.80    3.00
  -2  -2  -9    7.20    2.80
  -2   2  -9    0.50    4.20
   2   2   9    8.90    2.40
  -2   2  -9    5.70    2.50
  -2   2  -9    9.50    3.80
   2   2   9    8.50    3.00
   4  -2   9   14.80    3.70
  -4  -2  -9   17.30    2.70
  -4  -2  -9   11.10    3.10
   4   2   9    8.50    3.10
  -4   2  -9   10.40    2.90
   4   2   9   14.60    3.40
  -4   2  -9   15.40    4.80
  -4   2  -9    9.30    5.20
   6  -2   9   34.40    5.30
  -6  -2  -9   50.59    6.60
  -6  -2  -9   39.20    4.60
  -6   2  -9   34.00    5.10
   6   2   9   30.50    5.30
   6   2   9   35.30    5.40
  -6   2  -9   47.60    8.30
  -6   2  -9   44.30    7.50
   8  -2   9   -1.80    2.80
  -8  -2  -9   -0.90    3.20
   8  -2   9    2.60    4.60
  -8  -2  -9   -0.70    2.20
   8   2   9    2.90    3.70
  -8   2  -9    2.90    2.90
   8   2   9    0.90    3.30
 -10  -2  -9    1.40    2.70
 -10  -2  -9    3.30    3.00
  10  -2   9    1.50    5.10
  10  -2   9    1.90    3.20
 -10   2  -9    3.80    6.00
  10   2   9   -0.90    3.70
  10   2   9    6.70    4.00
 -10   2  -9    0.40    3.10
 -12  -2  -9   79.59    7.80
  12  -2   9   59.89   11.00
 -12  -2  -9   61.99    8.80
  12  -2   9   77.29    8.90
  12   2   9   64.89    9.30
 -12   2  -9   56.59    8.20
  12   2   9   52.49    8.80
 -12   2  -9   73.49   11.50
  14  -2   9   -0.70    3.40
  14  -2   9    6.50    5.70
 -14  -2  -9    2.10    3.30
 -14  -2  -9    6.60    4.50
 -14   2  -9   -4.70    3.10
 -14   2  -9    0.30    6.10
  14   2   9    1.10    4.60
  14   2   9   -0.10    4.00
 -16  -2  -9   -3.40    3.40
  16  -2   9   -0.80    3.70
 -16  -2  -9    0.70    3.10
 -16   2  -9    0.20    5.70
  16   2   9    1.90    3.80
 -18  -2  -9    9.20    4.10
  18  -2   9    5.00    4.30
 -18  -2  -9    3.40    4.60
  18   2   9   -3.80    5.10
 -18   2  -9   -4.20    5.70
  18   2   9    2.00    5.20
 -27  -3   9   -1.10    3.70
 -27  -3   9    6.20    4.00
 -27  -3   9   -3.10    3.90
 -27   3   9    6.70    4.50
 -27   3   9    3.10    3.00
 -25  -3   9   82.09   10.60
 -25  -3   9   88.29   11.20
 -25  -3   9  102.39   15.30
  25  -3  -9   62.29   10.80
 -25   3   9   73.29    8.90
 -23  -3   9   49.40    8.10
 -23  -3   9   41.70    8.10
  23  -3  -9   34.10    9.30
 -23  -3   9   34.70    7.00
 -23   3   9   31.10    5.40
 -23   3   9   45.30    7.60
 -21  -3   9   12.30    4.50
 -21  -3   9   12.40    4.80
 -21  -3   9   12.40    4.90
  21  -3  -9   16.50    5.60
 -21   3   9   10.40    3.50
 -21   3   9   18.90    5.20
 -21   3   9    9.10    3.00
  21   3  -9   14.40    5.00
 -19  -3   9   -1.60    3.00
  19  -3  -9   -2.90    3.90
 -19  -3   9   -1.30    3.40
 -19  -3   9    1.60    3.40
 -19   3   9    0.70    3.50
 -19   3   9   -0.60    2.10
 -19   3   9   -0.80    2.20
  19   3  -9    0.10    3.90
 -17  -3   9   -0.70    3.20
 -17  -3   9   -2.70    3.20
 -17  -3   9   -4.40    3.00
  17  -3  -9    0.90    2.50
  17  -3  -9    5.70    4.10
 -17   3   9    1.90    3.40
  17   3  -9    7.10    4.20
 -17   3   9    3.10    2.40
 -17   3   9    1.20    2.20
  15  -3  -9   34.10    5.90
  15  -3  -9   25.40    4.30
 -15  -3   9   25.60    6.00
 -15  -3   9   30.50    6.60
 -15  -3   9   18.90    4.70
 -15   3   9   27.60    4.10
 -15   3   9   33.40    4.50
 -15   3   9   32.00    5.00
  15   3  -9   35.30    6.60
  13  -3  -9   -0.90    2.10
 -13  -3   9   -1.30    2.70
 -13  -3   9   -5.50    3.00
  13  -3  -9    0.90    3.20
 -13   3   9    0.60    1.70
 -13   3   9    0.80    2.30
  13   3  -9    0.10    2.70
 -13   3   9   -1.00    1.90
  13   3  -9   -1.60    3.30
  11  -3  -9    4.70    2.30
 -11  -3   9    1.90    2.60
 -11  -3   9   -1.20    3.00
  11  -3  -9    1.70    2.70
  11   3  -9    0.30    3.20
 -11   3   9    1.10    1.70
  11   3  -9    1.50    2.00
 -11   3   9    4.50    3.00
  -9  -3   9    1.20    2.30
  -9  -3   9    3.10    3.40
   9  -3  -9    2.20    2.10
  -9   3   9    2.30    1.80
   9   3  -9    4.10    3.50
  -9   3   9    2.70    1.90
  -9   3   9    2.70    1.80
   9   3  -9    4.00    2.50
  -7  -3   9    1.70    2.30
  -7  -3   9   -3.20    2.70
   7  -3  -9    1.60    2.00
   7   3  -9    0.40    2.10
  -7   3   9   -0.30    1.60
   7   3  -9   -0.20    2.80
   5  -3  -9   24.10    3.80
  -5  -3   9   17.90    3.70
  -5  -3   9   14.90    4.70
  -5   3   9   30.70    3.90
   5   3  -9   18.90    5.10
   5   3  -9   28.80    4.30
  -3  -3   9   19.50    3.80
  -3  -3   9   22.20    5.80
   3  -3  -9   26.50    4.10
  -3   3   9   23.80    3.60
   3   3  -9   23.90    5.30
   3   3  -9   14.90    3.20
  -1  -3   9  212.28   17.10
   1  -3  -9  219.78   17.10
   1   3  -9  182.58   19.30
   1   3  -9  202.18   16.90
   1   3  -9  207.28   18.50
  -1   3   9  216.98   17.00
   1  -3   9    9.30    3.10
  -1   3  -9   13.90    3.20
  -1   3  -9   15.40    6.30
   1   3   9   16.50    3.60
  -1   3  -9   10.50    4.80
  -3  -3  -9   91.59    8.00
  -3   3  -9   94.09   11.00
  -3   3  -9   88.69    8.70
  -3   3  -9  106.19   18.90
   3   3   9   94.09    9.40
   3   3   9   93.79    8.20
   5  -3   9   35.40    5.30
  -5  -3  -9   43.40    6.10
  -5  -3  -9   30.20    4.20
  -5   3  -9   40.20    8.60
  -5   3  -9   33.30    7.30
   5   3   9   37.90    5.90
   5   3   9   35.90    5.10
  -5   3  -9   31.30    4.80
   7  -3   9    2.50    3.00
  -7  -3  -9    8.30    2.70
   7   3   9    6.30    3.50
  -7   3  -9    6.80    5.90
  -7   3  -9    6.90    3.10
  -7   3  -9    2.70    4.50
   7   3   9    6.50    4.10
  -9  -3  -9  257.37   21.20
  -9  -3  -9  226.98   19.80
   9  -3   9  266.07   20.80
  -9   3  -9  233.38   20.40
  -9   3  -9  256.17   23.50
  -9   3  -9  237.28   22.80
   9   3   9  266.47   21.40
 -11  -3  -9   34.60    6.50
  11  -3   9   37.80    6.10
 -11  -3  -9   38.90    5.30
  11   3   9   30.60    5.90
 -11   3  -9   32.20    5.50
  11   3   9   37.80    7.00
 -11   3  -9   38.50    9.70
 -11   3  -9   47.70    9.90
 -13  -3  -9    1.30    3.80
 -13  -3  -9    4.50    2.90
  13  -3   9   -4.10    2.90
  13   3   9   -1.70    4.40
 -13   3  -9   -4.10    6.10
  13   3   9    0.80    3.30
  15  -3   9   24.70    5.80
 -15  -3  -9   21.00    5.40
 -15  -3  -9   33.40    5.20
 -15   3  -9   22.10   12.10
  15   3   9   24.50    7.10
  15   3   9   20.80    7.60
  17  -3   9   -2.50    3.20
 -17  -3  -9    4.10    2.90
 -17  -3  -9    6.00    8.30
 -17   3  -9   -9.20    6.10
  17   3   9   -8.20    5.00
  17   3   9    7.00    5.40
  24  -4  -9   10.70    6.00
 -24  -4   9   -0.70    4.20
 -24  -4   9    6.90    4.50
 -24  -4   9   13.20    4.70
 -24   4   9   10.30    5.20
 -22  -4   9    5.90    6.80
 -22  -4   9    7.70    4.30
 -22  -4   9    0.20    4.10
 -22   4   9   15.30    5.30
 -22   4   9    5.20    2.40
 -20  -4   9   22.50    6.30
  20  -4  -9   33.30    6.90
 -20  -4   9   12.70    4.70
 -20  -4   9   12.90    5.00
 -20   4   9   16.80    3.20
 -18  -4   9    1.40    4.00
  18  -4  -9    2.40    3.90
 -18  -4   9   -3.30    2.90
 -18  -4   9    4.20    3.80
 -18   4   9    2.60    1.90
 -18   4   9    1.90    3.80
 -18   4   9    1.50    2.20
 -16  -4   9   10.20    5.00
  16  -4  -9   20.70    5.10
  16  -4  -9   18.40    3.60
 -16  -4   9    7.20    4.10
 -16  -4   9   19.70    4.60
  16   4  -9   27.70    6.40
 -16   4   9   22.10    5.20
 -16   4   9   14.30    2.80
 -16   4   9   13.60    2.70
 -14  -4   9    3.90    3.80
  14  -4  -9    2.90    2.20
 -14  -4   9    1.90    3.00
  14   4  -9    3.10    4.30
 -14   4   9    4.90    3.70
 -14   4   9    2.90    2.20
 -14   4   9    1.30    1.60
 -12  -4   9   34.90    7.40
  12  -4  -9   36.50    5.10
 -12  -4   9   31.90    5.40
 -12  -4   9   45.50    6.40
 -12   4   9   40.60    6.50
 -12   4   9   37.20    4.40
 -12   4   9   38.80    5.70
 -12   4   9   40.00    5.90
  10  -4  -9   99.09    8.80
 -10  -4   9   80.99    9.30
 -10   4   9  100.39    9.00
  10   4  -9  102.29   11.50
 -10   4   9   80.09    8.80
 -10   4   9   98.79    8.20
 -10   4   9   90.49    9.10
   8  -4  -9   50.79    5.70
  -8  -4   9   44.40    6.10
  -8  -4   9   40.30    7.90
  -8   4   9   45.80    5.60
   8   4  -9   40.70    5.90
  -8   4   9   54.39    5.00
   8   4  -9   53.69    8.20
  -8   4   9   46.80    5.60
  -6  -4   9    2.40    2.50
   6  -4  -9    8.10    2.60
  -6  -4   9    5.30    4.60
   6   4  -9    7.80    4.50
  -6   4   9    9.00    2.20
   6   4  -9    8.40    2.80
  -4  -4   9   27.60    4.40
  -4  -4   9   20.20    6.40
   4  -4  -9   30.10    4.40
   4   4  -9   35.40    7.40
  -4   4   9   28.80    4.00
   4   4  -9   25.60    4.20
   2  -4  -9   89.29    8.50
  -2  -4   9   85.59    8.60
  -2   4   9   95.19    8.30
   2   4  -9   80.69   12.30
   2   4  -9   82.59   10.90
   2   4  -9   84.99    8.30
   0  -4   9   24.60    4.10
   0  -4  -9   19.50    3.80
   0   4   9   23.50    4.00
   0   4  -9   26.90    6.90
   0   4  -9   18.60    3.60
   0   4  -9   18.90    7.50
  -2  -4  -9   44.30    6.00
  -2  -4  -9   38.20    4.80
   2  -4   9   45.30    5.80
  -2   4  -9   31.80    9.00
   2   4   9   40.20    4.70
   2   4   9   42.70    5.90
  -2   4  -9   34.00    9.70
  -4  -4  -9   13.20    3.60
  -4  -4  -9   18.40    3.80
   4  -4   9   22.20    4.00
  -4   4  -9   18.70    7.90
  -4   4  -9   14.50    6.30
   4   4   9   13.30    3.40
  -4   4  -9   10.60    3.10
   4   4   9   18.50    4.10
   6  -4   9   27.90    4.90
  -6  -4  -9   38.10    4.90
  -6   4  -9   37.90    9.40
  -6   4  -9   21.50    4.20
  -6   4  -9   43.10    8.80
   6   4   9   31.10    5.10
   6   4   9   35.80    5.60
  -8  -4  -9    4.90    3.70
   8  -4   9    7.50    3.40
  -8  -4  -9   13.40    3.50
  -8   4  -9   10.90    7.30
   8   4   9   13.80    5.30
   8   4   9   11.60    4.30
 -10  -4  -9   24.30    5.50
  10  -4   9   17.90    4.50
 -10  -4  -9   28.70    5.00
 -10   4  -9   30.70    9.40
  10   4   9   21.20    5.20
  10   4   9   33.20    6.00
 -12  -4  -9    1.90    3.70
 -12  -4  -9   10.60    3.30
  12  -4   9    7.80    4.50
  12   4   9   15.00    4.60
  12   4   9    1.10    4.20
 -12   4  -9    5.80    8.40
 -14  -4  -9    4.10    4.40
  14  -4   9   13.80    4.30
  14   4   9   12.80    4.50
  14   4   9    8.70    5.60
 -14   4  -9   10.40    8.50
 -21  -5   9   -0.80    3.60
 -21  -5   9    7.60    4.60
 -21  -5   9   -8.80    3.80
 -21   5   9    5.50    5.00
 -19  -5   9   -6.00    2.60
 -19  -5   9   -0.20    4.00
 -19   5   9    2.30    5.60
 -19   5   9    0.00    4.20
 -17  -5   9   -3.30    3.10
 -17  -5   9    2.10    3.10
 -17  -5   9    7.20    6.40
 -17   5   9    4.10    4.50
 -17   5   9   18.70    6.00
 -15  -5   9   51.59    9.90
 -15  -5   9   50.59    7.40
 -15  -5   9   56.79    8.00
 -15   5   9   59.89    8.40
 -13  -5   9  112.39   14.50
 -13  -5   9  124.69   12.80
  13  -5  -9  139.39   11.40
 -13  -5   9  124.59   12.50
 -13   5   9  165.48   13.70
 -13   5   9  132.29   12.70
  11  -5  -9  111.19    9.60
 -11  -5   9  110.89   10.90
 -11  -5   9   88.89   12.50
 -11  -5   9  103.49   10.50
 -11   5   9  132.09   11.30
 -11   5   9   99.89   10.70
   9  -5  -9    4.70    2.30
  -9  -5   9   -1.10    3.30
  -9  -5   9    2.00    2.60
  -9  -5   9    3.90    4.60
  -9   5   9   -0.60    3.30
  -9   5   9    8.30    3.40
  -7  -5   9   48.90    6.20
  -7  -5   9   46.60    9.70
   7  -5  -9   45.20    5.50
   7   5  -9   68.09    9.90
  -7   5   9   40.00    6.40
   5  -5  -9  106.49    9.20
  -5  -5   9   90.69    9.40
  -5  -5   9   77.29   12.20
   5   5  -9  106.29   12.60
  -5   5   9   76.79   11.50
  -5   5   9  116.49    9.00
  -5   5   9   98.99    8.00
  -3  -5   9   31.10    4.80
   3  -5  -9   33.00    4.90
  -3   5   9   39.50    4.20
  -3   5   9   30.90    4.10
   3   5  -9   40.90    9.70
   3   5  -9   48.00   10.50
  -1  -5   9   60.99    7.00
   1  -5  -9   66.39    7.10
   1   5  -9   48.70    6.00
   1   5  -9   68.49   11.40
  -1   5   9   68.39    6.50
  -1   5   9   72.49    6.10
  -1  -5  -9    2.80    2.30
   1  -5   9   -0.70    2.50
  -1   5  -9   -4.50    5.60
  -1   5  -9    4.70    1.80
   1   5   9    3.30    2.20
  -3  -5  -9    3.30    2.80
   3  -5   9    2.20    2.60
  -3  -5  -9    1.50    2.90
   3   5   9    1.00    2.50
  -3   5  -9    2.00    6.60
   3   5   9    2.10    2.40
  -5  -5  -9    1.30    2.50
  -5  -5  -9    0.80    2.50
   5  -5   9   -0.60    2.50
  -5   5  -9    2.10    6.60
   5   5   9   -0.40    2.50
   5   5   9   -2.00    2.40
  -7  -5  -9   65.09    8.40
  -7  -5  -9   77.69    8.00
   7  -5   9   61.79    8.10
   7   5   9   72.19    8.40
  -7   5  -9   67.49   14.70
   7   5   9   84.19    8.70
  -9  -5  -9    2.40    3.40
  -9  -5  -9    7.70    3.20
   9  -5   9    6.10    3.00
  -9   5  -9   -1.90    7.00
   9   5   9    5.10    3.90
   9   5   9   -2.60    3.40
 -11  -5  -9   13.30    3.60
  11   5   9    7.20    3.90
  11   5   9   -0.40    4.50
 -14  -6   9    0.40    3.40
 -14  -6   9   -1.80    3.10
 -14  -6   9    6.90    5.10
 -14   6   9  -10.10    4.20
 -12  -6   9    5.70    2.90
 -12  -6   9    6.80    5.40
 -12  -6   9    2.80    3.40
 -12   6   9    5.50    4.80
 -10  -6   9   52.39    6.50
  10  -6  -9   46.90    4.60
 -10  -6   9   45.40    9.80
 -10  -6   9   35.50    5.90
 -10   6   9   40.80    7.50
  -8  -6   9   12.00    3.50
  -8  -6   9   19.60    4.20
   8  -6  -9   19.20    3.00
  -8  -6   9   18.10    7.00
  -8   6   9   10.50    5.20
  -6  -6   9   11.90    3.50
  -6  -6   9   13.50    6.90
  -6  -6   9    8.80    3.20
   6  -6  -9   14.20    2.90
  -6   6   9    4.70    3.90
  -4  -6   9    4.80    2.60
   4  -6  -9   -0.40    2.20
  -4   6   9   -2.70    3.60
   4   6  -9   23.10    7.80
  -2  -6   9    0.30    2.30
   2  -6  -9    0.00    2.00
  -2   6   9    5.50    1.90
   2   6  -9    3.40    6.20
  -2   6   9    3.10    3.80
   0  -6   9   12.30    3.20
   0  -6  -9   11.70    3.50
   0   6  -9   15.30    8.00
   0   6   9    9.40    4.00
   0   6   9   15.50    3.10
   2  -6   9   -0.10    2.40
  -2  -6  -9   -2.90    2.30
  -2   6  -9    2.60    6.50
   2   6   9    1.30    2.70
   2   6   9   -1.00    2.10
   2   6   9    8.80    3.60
  -4  -6  -9   -2.80    2.20
   4  -6   9    0.90    2.60
  -4   6  -9   -0.10    8.50
   4   6   9    6.40    2.80
 -30   0  10   36.50    7.60
 -30   0  10   21.90    6.20
 -28   0  10  162.28   17.00
 -28   0  10  196.08   18.10
 -28   0  10  167.98   17.20
  26   0 -10   13.70    6.00
 -26   0  10   15.70    5.40
 -26   0  10   12.50    4.20
 -26   0  10   10.60    5.10
 -24   0  10   10.30    4.20
  24   0 -10   14.10    6.60
 -24   0  10   11.40    4.60
 -24   0  10    8.80    4.00
  22   0 -10  326.27   27.40
 -22   0  10  350.06   28.00
 -22   0  10  334.17   27.70
 -20   0  10  144.59   14.20
 -20   0  10  167.18   14.80
  20   0 -10  155.18   14.10
 -20   0  10  163.78   14.30
  20   0 -10  143.29   14.50
  18   0 -10  117.69   10.90
 -18   0  10  113.59   11.30
  18   0 -10  108.39   11.40
 -18   0  10  124.99   11.90
 -18   0  10  121.29   11.20
  16   0 -10   45.30    5.60
 -16   0  10   33.30    5.40
 -16   0  10   53.59    7.00
  16   0 -10   39.10    6.10
 -16   0  10   40.60    5.80
  14   0 -10   16.60    3.30
 -14   0  10   12.80    3.80
 -14   0  10   13.20    3.30
  14   0 -10    7.40    3.00
 -12   0  10   53.99    6.10
  12   0 -10   49.70    6.80
 -12   0  10   54.89    6.60
  12   0 -10   60.49    6.00
  10   0 -10  285.97   21.30
 -10   0  10  267.37   21.70
  10   0 -10  278.67   22.00
 -10   0  10  252.27   21.40
  -8   0  10   98.19    9.70
   8   0 -10  115.09    9.60
  -8   0  10  114.59   10.30
   8   0 -10  118.19   10.40
   6   0 -10  859.41   63.99
  -6   0  10  883.91   63.99
  -6   0  10  796.72   63.59
   6   0 -10  852.61   63.49
   4   0 -10   36.80    5.20
  -4   0  10   52.89    6.10
   4   0 -10   52.29    5.90
   2   0 -10  123.79   11.40
   2   0 -10  131.39   11.60
   2   0 -10  129.59   11.20
  -2   0  10  134.99   11.70
   0   0 -10  109.29    9.80
   0   0 -10   95.79    9.30
   0   0 -10  109.49    9.80
   0   0  10  103.69   10.00
  -2   0 -10    4.10    3.10
  -2   0 -10    7.20    2.90
   2   0  10    7.70    3.40
  -4   0 -10   26.20    4.50
  -4   0 -10   26.40    5.00
   4   0  10   21.10    4.30
   4   0  10   17.70    5.00
  -6   0 -10   52.79    7.10
   6   0  10   44.70    7.40
  -6   0 -10   53.29    6.90
   6   0  10   50.69    7.00
  -8   0 -10   -1.10    3.80
   8   0  10   -0.30    3.00
   8   0  10   -2.90    3.80
  -8   0 -10    2.80    2.90
  10   0  10  113.69   13.20
 -10   0 -10  123.59   12.50
 -10   0 -10  143.39   13.00
  10   0  10  134.19   13.00
  12   0  10  114.09   12.10
 -12   0 -10  121.09   11.90
 -12   0 -10  103.09   11.40
  12   0  10   98.39   12.50
  14   0  10  272.77   29.40
 -14   0 -10  278.47   25.60
 -14   0 -10  358.06   26.30
  14   0  10  301.57   26.10
  16   0  10   11.70    5.30
 -16   0 -10    9.80    5.50
  16   0  10    6.00    5.70
 -18   0 -10    2.50    4.60
  18   0  10    1.70    4.60
 -18   0 -10    3.80    4.70
 -29  -1  10   21.80    7.50
 -29  -1  10    5.40    4.10
 -29  -1  10    4.70    4.20
 -29   1  10    4.80    3.70
 -27  -1  10   20.50    6.40
 -27  -1  10   16.60    5.10
 -27  -1  10   13.00    5.10
 -27   1  10   10.90    4.50
 -27   1  10   21.20    5.90
 -25  -1  10   -4.30    3.50
 -25  -1  10    1.80    3.90
  25  -1 -10   -3.00    4.50
 -25  -1  10    1.20    4.30
 -25   1  10    0.20    3.30
  25   1 -10    0.30    4.50
 -25   1  10   -0.50    3.10
 -25   1  10   -2.50    3.30
 -23  -1  10    7.10    4.30
 -23  -1  10    0.10    3.60
  23  -1 -10    1.40    4.40
 -23  -1  10    4.90    4.00
 -23   1  10   -0.50    3.20
 -23   1  10   -0.30    2.90
 -23   1  10    4.20    4.00
  23   1 -10    2.70    4.40
 -21  -1  10   18.70    4.90
  21  -1 -10   32.20    6.10
 -21  -1  10   25.10    5.60
 -21  -1  10   25.30    5.80
 -21   1  10   30.10    5.40
  21   1 -10   34.00    6.20
 -21   1  10   39.10    6.20
 -21   1  10   21.10    4.80
  19  -1 -10    3.00    3.30
 -19  -1  10    2.70    3.60
 -19  -1  10    1.80    3.10
 -19  -1  10    4.40    3.40
  19  -1 -10    5.70    3.70
 -19   1  10   -0.10    3.10
 -19   1  10    2.50    3.40
 -19   1  10    2.70    2.80
  19   1 -10    3.90    3.60
  19   1 -10    0.10    3.20
 -17  -1  10   57.29    7.40
 -17  -1  10   63.29    7.70
  17  -1 -10   53.09   10.20
 -17  -1  10   70.29    8.30
  17  -1 -10   63.79    7.50
 -17   1  10   70.39    7.80
  17   1 -10   63.29    7.40
  17   1 -10   57.99    7.70
 -17   1  10   59.19    6.70
 -17   1  10   59.99    7.30
  15  -1 -10   21.10    3.90
 -15  -1  10   20.40    4.60
  15  -1 -10   13.50    3.80
 -15  -1  10   15.00    3.80
  15   1 -10   22.50    4.60
  15   1 -10   20.60    4.20
 -15   1  10   24.80    3.90
 -15   1  10   17.00    3.60
  13  -1 -10  220.28   16.70
 -13  -1  10  196.08   17.60
 -13  -1  10  200.88   17.50
 -13   1  10  206.88   17.30
  13   1 -10  207.38   17.60
 -13   1  10  221.28   16.90
 -11  -1  10  204.68   17.20
  11  -1 -10  217.88   16.30
  11  -1 -10  208.38   17.70
 -11  -1  10  192.58   17.30
  11   1 -10  196.28   17.30
  11   1 -10  215.38   17.20
 -11   1  10  204.38   17.00
 -11   1  10  212.58   16.40
  -9  -1  10    3.70    2.90
   9  -1 -10    7.90    2.00
   9  -1 -10    2.20    2.70
  -9  -1  10    3.50    2.90
   9   1 -10    1.10    2.80
   9   1 -10    1.70    2.50
  -9   1  10    3.80    1.80
  -9   1  10    3.40    2.40
  -7  -1  10    8.00    3.20
  -7  -1  10   10.20    3.70
   7  -1 -10    8.40    1.70
  -7   1  10   10.40    3.10
   7   1 -10    4.20    3.00
  -7   1  10    7.00    1.90
   7   1 -10    4.10    2.90
  -5  -1  10   12.20    3.80
  -5  -1  10   12.80    3.20
   5  -1 -10   17.50    3.70
   5   1 -10    9.20    3.50
  -5   1  10   11.30    3.00
   5   1 -10    9.80    2.90
  -3  -1  10    4.90    2.60
   3  -1 -10    4.50    2.50
   3   1 -10    5.20    2.60
   3   1 -10    4.60    3.10
  -3   1  10    5.00    3.00
   1  -1 -10  179.08   12.40
   1  -1 -10  146.29   12.40
   1  -1 -10  169.98   13.60
  -1  -1  10  151.18   13.50
   1   1 -10  144.29   13.60
  -1   1  10  161.38   13.60
   1   1 -10  145.39   13.40
   1   1 -10  147.19   14.10
  -1  -1 -10    1.50    2.50
  -1  -1 -10    4.00    2.20
   1  -1  10    3.60    2.70
   1   1  10    2.80    2.80
  -1   1 -10    2.90    2.40
  -1   1 -10    1.70    3.60
  -1   1 -10    3.80    2.80
  -3  -1 -10    1.30    2.60
  -3  -1 -10    0.10    2.40
   3  -1  10    1.40    2.90
  -3   1 -10    5.30    2.40
  -3   1 -10    7.50    4.30
   3   1  10    5.40    3.10
   3   1  10    4.30    3.00
   5  -1  10   -0.20    2.90
  -5  -1 -10   -2.00    2.50
  -5  -1 -10    3.30    2.60
   5  -1  10    0.40    3.70
   5   1  10   -4.60    5.00
   5   1  10    2.80    3.10
  -5   1 -10    2.40    4.20
  -5   1 -10   -1.20    2.60
   7  -1  10   19.00    6.40
  -7  -1 -10   28.20    5.40
   7  -1  10   31.90    5.40
  -7  -1 -10   31.70    5.10
  -7   1 -10   39.10    5.80
  -7   1 -10   27.10    6.60
   7   1  10   27.60    5.60
   7   1  10   35.20    6.10
  -9  -1 -10  190.18   16.90
  -9  -1 -10  208.18   16.40
   9  -1  10  168.38   17.80
   9  -1  10  191.28   17.00
   9   1  10  165.58   16.90
  -9   1 -10  190.48   17.70
  -9   1 -10  207.58   17.00
   9   1  10  210.18   17.40
 -11  -1 -10   71.39    8.00
  11  -1  10   65.49   10.90
  11  -1  10   59.99    9.00
 -11  -1 -10   65.09    8.50
  11   1  10   63.89    9.00
 -11   1 -10   70.19   10.10
  11   1  10   49.99    8.90
 -11   1 -10   62.19    8.40
 -13  -1 -10  106.69   10.90
  13  -1  10   99.99   11.60
  13  -1  10  110.69   12.80
 -13  -1 -10   91.09   11.10
  13   1  10   91.89   11.60
  13   1  10   89.09   11.70
 -13   1 -10  100.39   11.80
 -13   1 -10  108.89   12.40
  15  -1  10   90.99   11.70
  15  -1  10   92.29   13.30
 -15  -1 -10   88.09   11.30
 -15  -1 -10  106.19   10.80
  15   1  10  109.59   12.30
 -15   1 -10   93.39   11.00
 -15   1 -10   97.59   12.50
  17  -1  10    2.40    4.60
 -17  -1 -10   11.40    4.70
 -17  -1 -10    1.30    4.80
 -17   1 -10    8.20    6.00
  17   1  10   -0.80    5.70
  17   1  10    6.00    5.10
  19  -1  10   58.39    9.30
 -19  -1 -10   39.80    8.50
 -19  -1 -10   66.59    8.60
  19   1  10   44.30    9.20
 -19   1 -10   50.99    9.80
 -28  -2  10    5.50    4.10
 -28  -2  10    8.80    5.30
 -28  -2  10    3.00    4.90
 -28   2  10    0.70    2.90
 -28   2  10    0.80    3.70
 -26  -2  10    9.80    5.10
  26  -2 -10   11.70    5.90
 -26  -2  10   10.80    4.90
 -26   2  10   18.90    5.40
 -26   2  10    7.80    3.50
  24  -2 -10    4.80    5.60
 -24  -2  10   12.70    5.60
 -24  -2  10    7.10    4.30
 -24  -2  10    8.20    4.70
 -24   2  10    6.10    3.90
 -24   2  10   14.30    4.70
 -24   2  10    7.30    3.60
 -22  -2  10    9.20    4.70
 -22  -2  10   10.10    4.60
  22  -2 -10    0.70    4.30
 -22  -2  10    7.50    4.80
 -22   2  10    9.30    4.70
 -22   2  10    9.00    3.80
  22   2 -10    8.20    4.80
 -22   2  10    7.10    3.50
 -20  -2  10    1.30    3.90
 -20  -2  10    3.20    3.50
  20  -2 -10    0.40    3.80
 -20  -2  10   -0.60    3.40
 -20   2  10    2.80    3.00
 -20   2  10   -0.60    2.70
  20   2 -10    3.00    4.00
 -20   2  10    1.50    2.70
 -18  -2  10   -2.00    3.10
 -18  -2  10    0.50    2.90
  18  -2 -10    2.40    3.50
 -18  -2  10   -1.90    3.00
 -18   2  10   -0.80    2.70
  18   2 -10    2.60    3.60
 -18   2  10   -0.70    2.50
 -18   2  10    1.60    2.60
 -16  -2  10   25.70    5.60
 -16  -2  10   32.20    6.10
  16  -2 -10   29.80    5.10
 -16  -2  10   22.70    4.80
  16   2 -10   38.20    6.40
 -16   2  10   29.80    4.50
 -16   2  10   30.80    4.80
 -16   2  10   25.60    4.60
  14  -2 -10   -0.80    0.40
  14  -2 -10    1.70    2.60
 -14  -2  10   -0.70    2.80
 -14  -2  10    0.40    2.90
  14   2 -10   -0.30    2.10
 -14   2  10    3.10    2.10
  14   2 -10    2.90    3.10
 -14   2  10    0.80    2.10
  12  -2 -10   10.70    2.80
 -12  -2  10    4.70    3.00
 -12  -2  10    7.00    3.50
  12   2 -10    8.10    2.80
  12   2 -10    7.40    3.60
 -12   2  10   10.00    2.30
 -12   2  10   11.80    2.80
 -10  -2  10  115.09   12.40
 -10  -2  10  125.79   11.80
  10  -2 -10  137.59   10.90
  10   2 -10  129.99   12.00
 -10   2  10  142.09   10.60
 -10   2  10  134.89   11.50
  10   2 -10  138.99   12.50
  -8  -2  10  346.37   27.90
  -8  -2  10  318.77   28.50
   8   2 -10  373.06   28.60
   8   2 -10  356.26   28.00
  -8   2  10  376.56   27.60
  -6  -2  10   37.90    5.20
  -6  -2  10   32.90    5.90
   6   2 -10   30.80    4.50
   6   2 -10   33.00    5.90
  -6   2  10   37.00    4.80
  -4  -2  10   64.29    7.80
   4  -2 -10   79.09    7.20
  -4  -2  10   61.49    7.10
   4   2 -10   70.09    7.10
  -4   2  10   67.09    6.90
   4   2 -10   55.39    7.50
   2  -2 -10    7.90    2.50
  -2  -2  10    5.80    2.70
   2   2 -10    9.00    5.10
   2   2 -10    9.50    3.90
   2   2 -10    6.90    2.40
  -2   2  10    9.30    2.60
   0  -2 -10   46.90    6.10
   0  -2  10   55.19    6.50
   0   2  10   50.19    6.20
   0   2 -10   45.90    7.90
   0   2 -10   52.79    6.00
   0   2 -10   53.79    7.20
   2  -2  10  177.38   15.30
  -2  -2 -10  181.18   15.30
  -2  -2 -10  184.68   13.80
  -2   2 -10  161.98   16.00
  -2   2 -10  175.98   16.70
  -2   2 -10  165.78   15.00
   2   2  10  195.18   15.40
  -4  -2 -10    1.10    2.70
   4  -2  10    0.40    2.90
  -4  -2 -10    2.40    1.90
   4   2  10   -0.90    2.60
   4   2  10   -0.30    2.60
  -4   2 -10    1.60    4.80
  -4   2 -10   -1.80    3.00
  -4   2 -10    2.10    2.50
   6  -2  10   -1.10    2.80
  -6  -2 -10    5.60    2.30
  -6  -2 -10    3.10    3.00
   6   2  10    0.40    3.00
  -6   2 -10    0.50    3.70
  -6   2 -10    4.60    5.50
   6   2  10   -0.20    3.10
  -6   2 -10    3.20    2.70
  -8  -2 -10   35.90    6.20
  -8  -2 -10   42.20    5.40
   8  -2  10   55.39    7.50
  -8   2 -10   46.20    9.00
   8   2  10   65.69    8.30
   8   2  10   42.10    6.90
  -8   2 -10   43.30    6.10
  10  -2  10   32.50    5.90
 -10  -2 -10   25.10    5.80
 -10  -2 -10   27.20    4.80
  10  -2  10   34.20   12.30
 -10   2 -10   16.80    7.10
  10   2  10   33.70   10.80
  10   2  10   23.70    5.90
  12  -2  10    3.40    4.00
  12  -2  10    2.90    5.30
 -12  -2 -10    0.20    3.90
 -12  -2 -10    2.80    3.10
 -12   2 -10   -1.60    5.70
  12   2  10   -6.40    3.40
  12   2  10   -1.40    4.40
 -12   2 -10    2.50    4.00
 -14  -2 -10    1.10    3.10
 -14  -2 -10    0.60    3.90
  14  -2  10   -1.10    4.10
  14   2  10   -2.30    4.20
 -14   2 -10   -7.50    5.50
  14   2  10   -4.80    4.40
 -16  -2 -10    1.60    4.60
 -16  -2 -10    4.30    3.40
  16  -2  10   -1.90    3.80
  16   2  10   -7.90    4.80
  16   2  10    0.70    3.50
 -16   2 -10   -3.80    7.80
  18  -2  10   -6.30    3.40
 -18  -2 -10    6.90    3.40
 -18  -2 -10   -3.10    5.30
  18   2  10    0.20    5.40
 -18   2 -10    1.10    6.60
 -27  -3  10   -6.50    4.20
 -27  -3  10    3.30    3.80
 -27  -3  10    1.50    3.60
 -27   3  10    2.70    3.70
 -27   3  10   -0.80    3.20
 -25  -3  10    5.30    4.30
  25  -3 -10   -2.50    5.00
 -25  -3  10    1.20    4.00
 -25  -3  10    1.60    4.40
 -25   3  10    5.70    4.30
 -25   3  10    0.40    2.90
 -23  -3  10    9.80    5.00
 -23  -3  10   13.90    5.30
  23  -3 -10   13.50    5.40
 -23  -3  10   16.30    5.20
 -23   3  10    8.50    3.30
 -23   3  10   22.70    5.90
 -21  -3  10   25.70    6.20
 -21  -3  10    6.40    4.70
  21  -3 -10   17.90    5.80
 -21  -3  10   15.00    5.00
  21   3 -10   25.20    7.20
 -21   3  10   27.30    5.80
 -21   3  10   16.30    3.80
  19  -3 -10   12.60    5.10
  19  -3 -10   14.90    3.70
 -19  -3  10    8.00    4.40
 -19  -3  10   18.00    5.00
 -19  -3  10    4.60    3.60
  19   3 -10   18.60    5.50
 -19   3  10    8.00    3.10
 -19   3  10   17.80    4.60
 -19   3  10    7.50    3.10
  17  -3 -10    6.80    3.10
 -17  -3  10    7.70    4.60
  17  -3 -10    7.90    4.90
 -17  -3  10   12.50    4.50
 -17  -3  10    7.30    4.50
 -17   3  10    5.90    2.80
 -17   3  10    7.10    3.60
  15  -3 -10   10.60    4.20
 -15  -3  10   15.40    4.60
  15  -3 -10   13.10    3.40
 -15  -3  10   11.20    4.70
 -15  -3  10    9.60    3.70
 -15   3  10    9.00    2.90
 -15   3  10   15.20    3.50
 -15   3  10   18.90    3.90
  15   3 -10   21.70    5.70
  13  -3 -10   44.10    5.50
  13  -3 -10   32.80    5.30
 -13  -3  10   24.80    6.20
 -13  -3  10   29.30    5.10
  13   3 -10   18.50    4.40
 -13   3  10   32.60    4.40
  13   3 -10   37.50    6.80
 -13   3  10   36.20    4.50
 -11  -3  10   60.99    7.20
  11  -3 -10   53.39    6.60
 -11  -3  10   50.99    8.80
  11   3 -10   57.19    8.30
 -11   3  10   65.89    5.70
 -11   3  10   53.59    6.10
  11   3 -10   58.09    7.10
  -9  -3  10   19.20    4.10
  -9  -3  10   20.40    5.30
   9  -3 -10   20.50    3.70
   9   3 -10   18.30    3.90
  -9   3  10   23.10    3.50
   9   3 -10   25.00    5.70
  -7  -3  10   24.10    5.90
   7  -3 -10   17.10    3.40
  -7  -3  10   14.80    3.50
  -7   3  10   24.50    3.70
   7   3 -10   21.20    5.40
   7   3 -10   18.10    3.50
   5  -3 -10    5.20    2.50
  -5  -3  10    9.80    3.10
  -5  -3  10    8.70    4.30
   5   3 -10    4.70    2.70
  -5   3  10    6.10    2.30
   5   3 -10    4.40    4.00
   3  -3 -10   31.40    4.50
  -3  -3  10   17.00    3.80
  -3  -3  10   22.90    6.00
   3   3 -10   24.00    5.80
   3   3 -10   17.60    3.70
  -3   3  10   35.10    4.70
  -1  -3  10  108.79   10.00
  -1   3  10  113.79   10.60
   1   3 -10  105.09   11.40
   1   3 -10   91.79   12.30
   1   3 -10   94.99    9.60
   1   3  10   16.90    3.90
  -1   3 -10   12.70    3.30
  -1   3 -10   16.30    5.60
   3  -3  10   16.70    4.20
  -3  -3 -10   15.40    4.10
  -3   3 -10   15.30    5.20
  -3   3 -10   18.30    6.90
  -3   3 -10   14.70    3.70
   3   3  10   15.70    3.60
   3   3  10    8.60    3.00
   5  -3  10   62.29    7.70
  -5  -3 -10   61.59    6.20
  -5  -3 -10   55.39    7.60
  -5   3 -10   53.89   10.10
   5   3  10   57.79    7.80
  -5   3 -10   62.49    7.20
  -5   3 -10   70.09   11.00
   5   3  10   53.79    6.70
  -7  -3 -10   26.40    4.00
   7  -3  10   29.00    5.50
  -7  -3 -10   35.20    6.10
   7   3  10   25.70    5.20
  -7   3 -10   26.00    8.50
  -7   3 -10   26.60    7.00
  -7   3 -10   26.00    4.70
   7   3  10   29.30    5.80
  -9  -3 -10   14.50    3.40
  -9  -3 -10    9.50    3.60
   9  -3  10   12.90    4.20
  -9   3 -10   17.70    6.40
  -9   3 -10   21.20    8.00
   9   3  10   11.70    4.30
  -9   3 -10    6.40    3.50
  11  -3  10   27.70    5.40
 -11  -3 -10   25.40    4.50
 -11  -3 -10   29.80    5.90
 -11   3 -10   27.20    9.20
  11   3  10   21.50    5.70
  11   3  10   25.10    6.50
 -13  -3 -10   13.90    3.40
 -13  -3 -10    9.40    4.40
  13  -3  10    8.50    4.10
  13   3  10    6.40    5.20
  13   3  10   10.40    4.50
 -13   3 -10    3.90    6.60
 -15  -3 -10   -4.20    4.20
 -15  -3 -10    7.10    3.10
  15  -3  10   -0.50    3.30
 -15   3 -10   -2.60    6.90
  15   3  10   -2.10    4.50
  15   3  10   -6.20    4.70
  24  -4 -10   19.60    6.30
 -24  -4  10   22.10    6.00
 -24  -4  10   17.00    6.20
 -24  -4  10    9.40    4.50
 -24   4  10   22.80    6.20
 -24   4  10    8.80    3.20
 -22  -4  10  110.49   13.40
  22  -4 -10  139.19   14.20
 -22  -4  10  132.99   14.70
 -22  -4  10  160.48   14.90
 -22   4  10  156.78   14.10
 -22   4  10  131.29   12.00
  20  -4 -10   44.00    7.50
 -20  -4  10   55.89    8.20
 -20  -4  10   36.00    6.50
 -20  -4  10   27.30    7.10
 -20   4  10   25.10    4.20
  18  -4 -10   11.10    3.20
 -18  -4  10    2.80    4.00
 -18  -4  10    0.90    3.50
 -18  -4  10   10.80    4.60
  18  -4 -10    8.60    4.30
 -18   4  10    1.80    2.00
 -18   4  10    3.30    3.80
  16  -4 -10  147.99   14.50
 -16  -4  10  180.68   15.30
 -16  -4  10  132.29   15.40
 -16  -4  10  152.08   14.50
  16  -4 -10  171.28   13.80
 -16   4  10  152.28   13.10
  16   4 -10  177.98   16.20
 -16   4  10  157.98   13.10
 -14  -4  10    0.20    3.00
 -14  -4  10   -0.40    3.60
  14  -4 -10   -0.10    2.30
 -14   4  10    0.20    2.90
  14   4 -10    3.20    4.20
 -14   4  10    0.10    1.80
 -14   4  10   -3.40    3.40
 -12  -4  10   15.40    5.60
  12  -4 -10   22.30    4.10
 -12  -4  10   16.40    4.50
 -12   4  10   26.10    4.20
 -12   4  10   30.00    5.20
 -12   4  10   21.20    4.10
 -12   4  10   19.90    3.80
  12   4 -10   24.30    6.50
 -10  -4  10    1.10    4.10
  10  -4 -10    0.90    2.30
 -10  -4  10    3.60    2.80
 -10   4  10   -2.40    1.40
 -10   4  10   -0.80    2.20
 -10   4  10    3.70    2.50
  -8  -4  10  199.68   20.00
   8  -4 -10  248.88   18.00
  -8  -4  10  197.68   18.00
   8   4 -10  203.98   18.00
   8   4 -10  236.88   20.80
  -8   4  10  216.38   17.20
  -6  -4  10  178.68   17.80
   6  -4 -10  195.68   15.70
  -6  -4  10  185.98   15.70
  -6   4  10  185.48   14.80
   6   4 -10  167.58   15.30
   6   4 -10  180.78   17.60
  -4  -4  10   46.00    6.00
   4  -4 -10   44.40    5.70
  -4  -4  10   47.20    8.80
  -4   4  10   45.20    5.20
   4   4 -10   30.90    5.10
   4   4 -10   48.20    8.70
  -2  -4  10   92.39    9.20
   2  -4 -10   92.29    9.10
  -2   4  10   96.89    8.90
   2   4 -10   84.39   12.60
   0  -4 -10   13.50    3.50
   0  -4  10   14.00    3.80
   0   4 -10   23.60    6.40
   0   4 -10   22.00    7.60
   0   4  10   15.80    3.60
   0   4 -10   15.70    3.60
   2  -4  10   52.99    6.50
  -2  -4 -10   38.20    5.70
  -2   4 -10   54.09    9.90
  -2   4 -10   40.10    5.70
   2   4  10   49.00    6.60
  -2   4 -10   42.30    9.50
   4  -4  10   58.69    7.20
  -4   4 -10   58.09    6.80
  -4   4 -10   60.19   11.50
   4   4  10   61.59    7.70
  -4   4 -10   68.19   11.50
   4   4  10   56.59    6.30
   6  -4  10   75.09    8.40
  -6  -4 -10   76.99    7.40
   6   4  10   93.99   14.00
  -6   4 -10   76.49   13.40
   6   4  10   67.19    7.80
  -8  -4 -10   67.19    7.00
   8  -4  10   64.79    7.90
  -8  -4 -10   66.89    8.40
   8   4  10   62.69    8.50
   8   4  10   59.29    7.70
  -8   4 -10   78.59   13.40
  10  -4  10    0.70    4.40
 -10  -4 -10    2.00    2.40
  10   4  10    0.80    3.10
 -10   4 -10  -10.00   11.60
  10   4  10   -4.20    3.70
  12  -4  10   32.90    5.60
 -12  -4 -10   18.90    4.80
  12   4  10   42.80    8.20
  12   4  10   28.90    5.60
 -12   4 -10   38.30   10.60
 -14  -4 -10   24.40    6.70
  14   4  10   11.90    5.90
  14   4  10   22.30    5.30
 -21  -5  10    2.10    3.60
 -21  -5  10   -8.10    4.10
 -21   5  10    1.40    4.60
 -19  -5  10   -0.50    4.20
 -19  -5  10   -2.90    2.60
 -19   5  10    8.70    5.50
 -19   5  10    1.10    3.80
 -17  -5  10    5.10    6.00
 -17  -5  10   -2.70    2.80
 -17  -5  10    8.20    5.00
 -17   5  10    5.60    3.90
  15  -5 -10    2.30    2.30
 -15  -5  10    0.60    3.80
 -15  -5  10    0.20    3.50
 -15  -5  10    0.00    3.10
 -15   5  10   -2.30    3.30
 -15   5  10   14.20    4.40
 -13  -5  10   -3.20    2.80
  13  -5 -10    3.40    2.20
 -13  -5  10   -3.60    2.60
 -13  -5  10   -3.80    3.60
 -13   5  10    8.10    4.10
 -13   5  10   -5.50    3.00
 -11  -5  10   14.40    4.40
  11  -5 -10   18.30    3.30
 -11  -5  10    9.90    5.60
 -11  -5  10    8.20    3.40
 -11   5  10   10.80    4.30
  -9  -5  10    5.00    3.30
  -9  -5  10   18.40    6.50
   9  -5 -10   13.80    3.20
  -9   5  10   22.50    4.00
  -7  -5  10   13.90    6.00
   7  -5 -10   10.00    2.90
  -7  -5  10    7.10    3.20
  -7   5  10   16.20    2.80
  -7   5  10    7.50    1.90
  -5  -5  10   12.10    3.60
  -5  -5  10   11.30    6.40
   5  -5 -10   13.30    3.30
  -5   5  10   15.30    2.70
  -3  -5  10   -0.40    2.40
   3  -5 -10   -0.50    2.10
  -3   5  10    1.40    1.80
   3   5 -10    4.80    6.40
  -1  -5  10   16.20    3.80
   1  -5 -10   21.30    4.10
   1   5 -10   15.90    8.20
  -1   5  10   20.30    3.70
  -1  -5 -10   45.50    7.60
   1  -5  10   45.70    6.20
   1   5  10   53.79    6.40
  -1   5 -10   31.70   10.40
   3  -5  10    4.10    2.90
  -3  -5 -10    3.00    2.70
  -3   5 -10    1.30    6.40
   3   5  10    7.60    3.00
   5  -5  10   18.30    6.50
  -5  -5 -10   21.40    4.60
  -5  -5 -10   28.40    4.60
   5   5  10   18.70    4.30
  -5   5 -10   22.70   12.00
   5   5  10   23.20    4.60
   7  -5  10   35.60    5.70
  -7  -5 -10   39.90    6.50
  -7  -5 -10   44.20    5.60
   7   5  10   37.00    6.20
  -7   5 -10   34.80   10.50
   7   5  10   31.70    7.30
  -9  -5 -10   13.70    3.60
   9  -5  10    7.10    3.30
  -9  -5 -10   -0.60    2.80
   9   5  10    8.50    3.80
  -9   5 -10   10.90    9.40
   9   5  10   -2.10    3.80
 -14  -6  10   14.10    4.30
 -14  -6  10   20.30   11.00
 -14   6  10   14.20    5.90
  12  -6 -10    5.20    2.00
 -12  -6  10    3.60    4.90
 -12  -6  10   -2.70    3.00
 -12  -6  10   -0.40    2.70
 -12   6  10   -2.20    4.80
  10  -6 -10    4.80    2.10
 -10  -6  10    1.10    3.40
 -10  -6  10    4.00    5.20
 -10  -6  10    4.20    3.00
 -10   6  10    0.80    4.00
  -8  -6  10   16.30    4.00
  -8  -6  10   11.80    6.40
   8  -6 -10   21.60    3.40
  -8  -6  10   13.00    3.60
  -8   6  10    8.00    4.50
  -6  -6  10   10.90    4.10
  -6  -6  10   24.20    8.10
  -6  -6  10   14.80    3.60
  -6   6  10    1.60    3.90
   4  -6 -10    0.50    2.10
  -4  -6  10    1.20    2.50
   4   6 -10   16.70    7.50
   2  -6 -10   12.40    3.20
  -2  -6  10    9.20    3.20
   2   6 -10   13.40    7.40
   0  -6 -10    2.00    2.80
   0  -6  10    7.00    3.10
   0   6  10    7.20    4.60
   0   6 -10   10.20    7.00
   0   6  10    7.60    2.90
   2  -6  10    4.70    3.00
  -2  -6 -10    5.50    3.00
   2   6  10   10.90    2.90
   2   6  10   12.30    3.90
   2   6  10    3.40    3.00
 -30   0  11    2.50    3.60
 -30   0  11    2.20    4.60
 -28   0  11    1.30    4.50
 -28   0  11    4.40    4.00
 -28   0  11    1.10    3.20
 -26   0  11    0.80    3.50
 -26   0  11    2.10    3.60
  26   0 -11   -5.90    4.20
 -26   0  11    0.30    5.60
 -24   0  11    1.60    3.70
 -24   0  11   -3.10    3.50
 -24   0  11    0.00    3.10
 -22   0  11    3.80    3.40
 -22   0  11    2.40    3.30
 -22   0  11    3.80    3.80
  22   0 -11   -1.20    3.60
  20   0 -11    1.60    3.30
 -20   0  11    0.10    3.30
  20   0 -11   -2.70    2.90
 -20   0  11   -3.00    2.50
 -20   0  11   -0.90    3.70
  18   0 -11   -1.20    2.70
 -18   0  11   -1.30    2.70
 -18   0  11   -2.40    3.00
  18   0 -11   -2.20    2.80
 -18   0  11   -3.80    2.80
  16   0 -11    4.80    2.60
 -14   0  11   -1.50    2.10
  14   0 -11   -0.80    2.00
  14   0 -11    0.40    2.60
 -14   0  11    1.60    2.60
 -12   0  11   -1.20    1.90
 -12   0  11    1.00    2.40
  12   0 -11   -1.10    2.00
  12   0 -11   -3.40    2.50
  10   0 -11   -0.80    1.90
 -10   0  11   -0.30    2.10
 -10   0  11   -1.50    2.30
  10   0 -11   -0.80    2.80
   8   0 -11    1.10    2.10
  -8   0  11   -0.80    2.40
  -8   0  11   -0.90    2.50
   8   0 -11    1.80    2.30
   6   0 -11    1.30    2.10
  -6   0  11   -0.80    2.50
  -6   0  11    0.80    2.00
   6   0 -11    3.80    2.30
   4   0 -11    0.70    3.10
   4   0 -11   -0.70    2.00
   4   0 -11   -1.90    2.00
  -4   0  11    1.00    2.40
   2   0 -11    0.80    2.40
   2   0 -11    0.00    2.10
  -2   0  11    0.40    2.40
   2   0 -11    0.30    2.80
   0   0 -11    2.50    2.80
   0   0  11    2.00    2.80
   0   0 -11    7.50    3.20
   0   0 -11    2.30    2.40
  -2   0 -11   -0.70    2.60
  -2   0 -11    1.00    2.40
   2   0  11   -0.10    2.60
  -2   0 -11   -2.50    2.90
   4   0  11    1.40    2.70
  -4   0 -11    3.00    3.50
   4   0  11   -2.20    3.10
  -4   0 -11    0.20    2.50
   6   0  11    1.90    3.70
  -6   0 -11   -1.30    3.80
   6   0  11    0.30    3.20
  -6   0 -11   -1.60    2.90
  -8   0 -11   -3.60    2.90
   8   0  11    0.20    3.50
   8   0  11    0.90    4.30
  -8   0 -11    3.40    4.20
 -10   0 -11   -1.20    3.90
  10   0  11   -1.30    4.60
 -10   0 -11    2.10    3.80
  10   0  11   -1.80    3.80
 -12   0 -11    1.80    4.20
  12   0  11   -2.10    4.70
  12   0  11    3.30    4.30
 -12   0 -11   -1.20    3.20
  14   0  11   -7.40    4.50
 -14   0 -11   -2.50    3.70
  14   0  11   -2.00    5.20
 -14   0 -11   -2.50    4.20
 -16   0 -11    0.30    3.60
 -16   0 -11    0.70    4.60
  16   0  11    6.90    4.90
 -18   0 -11   -6.10    4.80
  18   0  11    1.00    4.90
 -29  -1  11    2.20    3.80
 -29  -1  11    2.70    4.10
 -29  -1  11    4.80    5.30
 -29   1  11    3.60    3.80
 -29   1  11    7.80    4.40
 -27  -1  11   73.89    8.90
  27  -1 -11   58.79   12.70
 -27  -1  11   51.49    9.00
 -27  -1  11   54.59    8.60
 -27   1  11   83.09    9.60
 -27   1  11   34.80    6.50
 -25  -1  11   24.90    6.20
 -25  -1  11   18.00    5.70
 -25  -1  11   17.60    5.50
  25  -1 -11   27.00    6.60
 -25   1  11   15.90    4.50
 -25   1  11   35.00    6.60
  25   1 -11   26.30    6.40
 -25   1  11    9.10    3.70
 -23  -1  11   -2.40    4.20
 -23  -1  11   -1.30    3.00
 -23  -1  11    0.70    3.90
  23  -1 -11    1.50    4.30
 -23   1  11    2.50    3.60
  23   1 -11    0.90    4.20
 -23   1  11    3.90    3.50
 -23   1  11    1.80    3.80
 -21  -1  11  108.89   11.50
 -21  -1  11  127.89   12.50
  21  -1 -11  104.49   11.20
  21  -1 -11  111.59   11.80
 -21  -1  11   97.09   11.50
 -21   1  11  102.99   11.30
 -21   1  11  120.89   11.80
  21   1 -11  117.79   11.70
 -21   1  11  117.69   11.20
  19  -1 -11   25.50    5.10
 -19  -1  11   13.00    4.00
  19  -1 -11   27.50    5.30
 -19  -1  11   25.90    6.20
 -19  -1  11   18.10    4.90
 -19   1  11   25.30    4.80
 -19   1  11   12.30    4.10
 -19   1  11   29.60    5.60
  19   1 -11   25.00    5.30
 -17  -1  11  201.68   17.20
  17  -1 -11  167.78   17.00
 -17  -1  11  236.48   18.10
 -17  -1  11  175.18   16.90
  17  -1 -11  192.58   17.00
 -17   1  11  183.58   16.80
 -17   1  11  199.98   16.40
 -17   1  11  224.88   17.50
  17   1 -11  215.48   17.00
  17   1 -11  183.68   17.10
 -15  -1  11   37.60    5.80
 -15  -1  11   50.49    6.60
  15  -1 -11   28.30    5.00
  15  -1 -11   39.70    5.10
 -15   1  11   41.00    4.90
 -15   1  11   39.00    5.50
  15   1 -11   26.20    4.90
  15   1 -11   44.10    5.70
  13  -1 -11   14.20    2.90
 -13  -1  11   10.10    3.50
  13  -1 -11   10.60    3.10
 -13  -1  11    9.80    3.40
  13   1 -11    6.60    3.10
 -13   1  11   15.70    3.00
 -13   1  11   11.60    3.10
  13   1 -11   12.10    3.60
 -11  -1  11  269.87   23.90
 -11  -1  11  288.47   23.90
  11  -1 -11  309.07   24.00
  11  -1 -11  315.37   22.90
 -11   1  11  311.07   23.80
 -11   1  11  291.67   23.00
  11   1 -11  304.37   23.90
  11   1 -11  290.87   24.10
   9  -1 -11    8.80    1.90
  -9  -1  11    2.80    2.80
   9  -1 -11    8.10    2.70
  -9  -1  11    5.50    2.70
   9   1 -11    6.30    3.10
  -9   1  11    5.90    2.50
  -9   1  11    8.10    2.10
   9   1 -11    2.40    2.60
  -7  -1  11  135.19   12.70
   7  -1 -11  156.48   11.30
   7  -1 -11  161.08   12.90
  -7  -1  11  130.79   12.80
   7   1 -11  131.69   12.70
   7   1 -11  146.49   12.80
  -7   1  11  141.49   11.50
  -7   1  11  158.98   12.70
  -5  -1  11   12.80    3.70
  -5  -1  11   13.50    3.50
   5  -1 -11   19.80    3.70
   5   1 -11   12.90    3.80
   5   1 -11   11.60    3.10
  -5   1  11   15.50    3.40
  -3  -1  11   58.29    6.80
   3  -1 -11   55.79    6.70
   3  -1 -11   64.29    5.30
   3   1 -11   46.20    6.50
   3   1 -11   48.70    6.40
   3   1 -11   56.19    7.70
  -3   1  11   60.79    6.70
   1  -1 -11   12.40    3.60
  -1  -1  11   13.40    3.50
   1  -1 -11   14.30    2.80
   1  -1 -11   14.60    2.60
   1   1 -11   10.90    3.10
  -1   1  11   13.10    3.90
   1   1 -11    9.40    3.40
   1   1 -11    8.70    4.30
   1  -1  11   94.89    9.50
  -1  -1 -11  103.39    8.40
  -1  -1 -11   94.39    9.40
  -1   1 -11   97.39   10.00
  -1   1 -11   86.19   10.10
   1   1  11   99.09    9.60
  -1   1 -11   87.79    9.60
  -3  -1 -11  516.25   41.20
   3  -1  11  552.54   41.40
  -3  -1 -11  596.64   40.40
  -3   1 -11  518.75   41.10
  -3   1 -11  470.45   41.40
  -3   1 -11  530.35   41.80
   3   1  11  521.25   41.30
   5  -1  11    1.60    3.10
  -5  -1 -11    4.40    3.40
  -5  -1 -11    4.20    2.80
  -5   1 -11    2.20    4.40
   5   1  11    0.90    2.90
  -5   1 -11    0.00    3.20
  -5   1 -11   -3.70    2.20
   5   1  11   -2.40    3.20
   7  -1  11   85.49   10.10
   7  -1  11   75.29   10.60
  -7  -1 -11  102.59    9.10
  -7  -1 -11   89.09   10.00
   7   1  11   99.69   10.30
  -7   1 -11   95.09    9.90
   7   1  11   78.19    9.70
  -7   1 -11   99.99   11.30
   9  -1  11  109.89   13.70
  -9  -1 -11  128.89   13.10
  -9  -1 -11  157.58   12.20
   9  -1  11  128.49   13.10
   9   1  11  115.29   12.90
  -9   1 -11  124.39   12.70
   9   1  11  100.69   12.60
  -9   1 -11  150.98   14.30
  11  -1  11   65.99   10.40
 -11  -1 -11   69.79    7.90
 -11  -1 -11   60.29    8.70
  11  -1  11   47.00    7.70
 -11   1 -11   63.79   10.10
  11   1  11   49.10    9.00
 -11   1 -11   67.39    8.70
  11   1  11   74.49    9.40
 -13  -1 -11   21.90    5.20
  13  -1  11   25.70    7.60
 -13  -1 -11   15.10    5.60
  13  -1  11   22.30    6.40
  13   1  11   17.10    5.80
 -13   1 -11   16.30    5.00
  13   1  11   22.50    7.00
 -13   1 -11   25.90    7.50
  15  -1  11   -5.40    4.00
 -15  -1 -11    1.00    3.70
 -15  -1 -11    7.00    4.20
 -15   1 -11    0.60    5.80
 -15   1 -11    2.60    5.70
  15   1  11   14.00    5.80
  15   1  11    7.40    6.10
  17  -1  11    2.40    4.70
 -17  -1 -11   -4.90    5.70
 -17  -1 -11    2.80    4.00
  17   1  11   -5.50    4.30
 -28  -2  11    9.10    5.00
 -28  -2  11   -0.10    4.00
 -28  -2  11   13.10    4.70
 -28   2  11    6.70    3.90
 -28   2  11   11.40    4.30
 -26  -2  11    5.00    3.90
 -26  -2  11   -4.20    3.90
  26  -2 -11   -6.00    4.40
 -26   2  11    1.30    3.10
 -26   2  11    2.50    3.50
 -24  -2  11   15.80    5.30
 -24  -2  11   14.60    5.40
 -24  -2  11   10.00    4.60
  24  -2 -11   14.50    5.80
 -24   2  11    5.80    3.80
 -24   2  11   20.10    5.20
 -22  -2  11   19.50    5.70
 -22  -2  11   21.60    5.50
  22  -2 -11   16.30    5.40
 -22  -2  11   15.00    5.20
 -22   2  11   13.20    4.30
 -22   2  11   23.20    5.30
 -22   2  11   10.50    4.00
  22   2 -11   17.40    5.60
 -20  -2  11   25.90    6.10
 -20  -2  11   21.00    4.80
 -20  -2  11   44.50    7.70
  20  -2 -11   25.60    5.10
  20  -2 -11   28.60    5.80
 -20   2  11   18.30    4.40
 -20   2  11   38.30    7.40
 -20   2  11   31.10    5.40
  20   2 -11   34.80    7.80
 -18  -2  11   77.29    9.70
 -18  -2  11   38.60    6.40
 -18  -2  11   41.10    7.30
  18  -2 -11   49.40    6.90
 -18   2  11   49.60    6.70
  18   2 -11   67.69    8.10
 -18   2  11   55.79    7.40
 -18   2  11   60.59    6.50
  18   2 -11   63.99    7.90
  16  -2 -11    8.30    3.40
 -16  -2  11    2.10    3.50
 -16  -2  11   10.00    4.00
 -16   2  11    7.10    3.70
  16   2 -11    6.80    3.60
 -16   2  11    6.50    2.70
  16   2 -11    6.60    4.10
 -16   2  11    7.70    2.80
 -14  -2  11   36.10    5.80
  14  -2 -11   42.50    5.40
 -14  -2  11   41.60    6.60
  14   2 -11   28.90    5.20
 -14   2  11   46.00    5.70
  14   2 -11   48.10    6.90
 -14   2  11   53.19    5.00
  12  -2 -11  113.59   10.10
 -12  -2  11  117.69   11.20
 -12  -2  11  108.89   11.70
  12   2 -11  112.49   11.30
  12   2 -11  129.29   11.80
 -12   2  11  126.59    9.90
 -12   2  11  128.99   10.90
 -10  -2  11    3.10    2.90
 -10  -2  11    2.30    2.80
  10   2 -11    2.60    3.20
 -10   2  11   -1.70    1.80
  10   2 -11   -0.70    2.40
  -8  -2  11    8.00    3.00
  -8  -2  11   10.20    4.00
  -8   2  11   13.20    3.10
   8   2 -11    8.10    3.00
   8   2 -11   10.30    3.80
  -6  -2  11    0.30    3.00
   6  -2 -11    6.50    2.70
  -6  -2  11    4.80    2.80
   6   2 -11    5.80    2.70
   6   2 -11    3.20    3.30
  -6   2  11    4.10    2.20
  -4  -2  11   10.10    3.20
  -4  -2  11   14.60    4.40
   4  -2 -11   16.90    3.70
   4   2 -11   15.90    3.70
   4   2 -11   13.80    4.30
  -4   2  11   11.30    3.10
  -2  -2  11   42.40    5.90
   2  -2 -11   40.10    5.60
   2   2 -11   41.80    8.00
   2   2 -11   37.70    6.60
  -2   2  11   41.60    5.60
   2   2 -11   38.40    5.50
   0  -2  11  150.68   13.30
   0  -2 -11  152.38   13.10
   0   2  11  151.18   13.20
   0   2 -11  140.79   14.60
   0   2 -11  150.18   13.00
   0   2 -11  142.19   13.90
   2  -2  11   -2.30    2.90
  -2  -2 -11    3.20    3.20
  -2  -2 -11    4.10    1.60
   2   2  11    4.50    3.10
  -2   2 -11    0.00    2.80
  -2   2 -11    2.90    3.70
   2   2  11    4.40    2.60
  -2   2 -11    5.00    4.70
   4  -2  11   19.10    4.50
  -4  -2 -11   31.70    5.70
   4   2  11   24.00    4.60
  -4   2 -11   30.00    5.00
  -4   2 -11   24.00    7.00
   4   2  11   17.90    4.40
  -4   2 -11   21.00    6.00
  -6  -2 -11    2.70    2.30
  -6  -2 -11   -0.70    2.50
   6  -2  11    6.10    3.80
  -6   2 -11   -3.40    3.50
  -6   2 -11    2.70    5.40
   6   2  11    2.00    3.50
   6   2  11    4.20    4.10
  -6   2 -11    2.30    3.00
  -8  -2 -11   53.79    6.10
  -8  -2 -11   62.29    8.00
   8  -2  11   60.79    8.20
  -8   2 -11   57.09    9.50
   8   2  11   44.50    7.20
  -8   2 -11   61.09    7.40
  -8   2 -11   62.99   10.20
   8   2  11   41.90    7.40
  10  -2  11    9.30    4.50
  10  -2  11   22.50    6.70
 -10  -2 -11   10.20    4.30
 -10  -2 -11   11.60    3.60
 -10   2 -11   11.60    4.00
  10   2  11   14.30    5.40
  10   2  11   16.10    4.70
 -10   2 -11    4.70    5.90
  12  -2  11   53.89   11.50
 -12  -2 -11   69.99    9.70
 -12  -2 -11   64.39    7.20
  12  -2  11   64.09    8.90
  12   2  11   57.89    8.40
  12   2  11   44.30    9.00
 -12   2 -11   63.79   11.40
 -12   2 -11   64.19   10.70
 -14  -2 -11    9.10    4.30
  14  -2  11   19.90    5.30
 -14  -2 -11   29.70    5.40
  14   2  11   17.70    7.10
  14   2  11   13.10    4.90
 -14   2 -11   26.90    8.30
 -16  -2 -11   79.19    8.40
  16  -2  11   46.30    9.10
 -16  -2 -11   55.49    9.70
  16   2  11   60.49   12.40
 -16   2 -11   74.09   12.30
  16   2  11   71.79   10.70
 -27  -3  11    2.70    4.20
 -27  -3  11    4.70    5.60
 -27  -3  11    5.30    4.00
 -27   3  11    0.60    3.00
 -27   3  11    5.10    3.60
  25  -3 -11   -1.70    5.00
 -25  -3  11    7.80    4.20
 -25  -3  11    1.40    4.60
 -25  -3  11    1.10    3.40
 -25   3  11    9.10    3.90
 -25   3  11    4.50    3.20
  23  -3 -11   -5.70    4.30
 -23  -3  11   -0.30    4.50
 -23  -3  11    3.80    3.50
 -23  -3  11    0.80    3.70
 -23   3  11   -0.70    2.50
 -23   3  11    4.30    3.50
  21  -3 -11   20.10    6.10
 -21  -3  11   22.70    5.80
 -21  -3  11   26.00    6.50
 -21  -3  11   23.50    6.00
 -21   3  11   27.30    5.30
 -21   3  11   15.90    3.90
 -19  -3  11    1.90    3.30
  19  -3 -11    3.50    4.20
  19  -3 -11    4.60    3.10
 -19  -3  11    0.10    4.00
 -19  -3  11    1.20    3.90
  19   3 -11    5.20    4.30
 -19   3  11    1.20    2.50
 -19   3  11    0.50    2.50
 -19   3  11    0.70    2.60
  17  -3 -11    6.50    4.00
  17  -3 -11    9.80    3.20
 -17  -3  11    4.20    4.10
 -17  -3  11    0.40    3.50
 -17  -3  11    7.50    4.10
 -17   3  11    5.10    3.10
 -17   3  11    5.10    2.70
 -17   3  11    8.50    3.00
  17   3 -11   10.40    5.10
 -15  -3  11   20.30    5.90
  15  -3 -11   28.70    5.30
 -15  -3  11   36.00    6.80
  15  -3 -11   24.10    4.30
  15   3 -11   23.30    5.10
 -15   3  11   21.20    3.90
  15   3 -11   32.40    6.80
 -15   3  11   36.00    5.40
 -15   3  11   24.50    4.10
  13  -3 -11   36.60    5.40
 -13  -3  11   37.60    7.60
  13  -3 -11   51.49    6.40
 -13  -3  11   36.00    6.10
 -13   3  11   46.00    5.40
  13   3 -11   39.30    6.20
  13   3 -11   53.49    8.30
  11  -3 -11   20.60    4.00
 -11  -3  11   13.00    5.30
 -11  -3  11   11.70    3.70
 -11   3  11   14.00    3.20
  11   3 -11   11.60    3.40
  11   3 -11   21.00    5.40
  -9  -3  11   59.89    9.40
  -9  -3  11   65.09    7.90
   9  -3 -11   71.19    7.70
   9   3 -11   69.29    7.90
  -9   3  11   73.99    7.20
   9   3 -11   83.09    9.50
  -7  -3  11   30.00    5.00
  -7  -3  11   25.90    6.50
   7  -3 -11   40.50    5.30
  -7   3  11   36.10    4.90
   7   3 -11   43.40    7.50
   7   3 -11   33.70    5.60
   5  -3 -11   -1.60    2.20
  -5  -3  11    2.10    3.80
  -5  -3  11    0.90    2.70
   5   3 -11    2.40    3.90
  -5   3  11    2.10    2.10
   5   3 -11   -1.50    2.30
  -3  -3  11   72.89    8.10
  -3   3  11   87.89   12.00
   3   3 -11   68.79    9.60
   3   3 -11   77.09    8.10
  -1  -3  11   79.99    9.20
   1   3 -11   77.49    9.90
   1   3 -11   83.49   11.80
  -1   3  11   76.09    8.10
   1   3 -11   69.09    8.00
  -1  -3 -11   16.20    4.00
   1  -3  11   15.20    3.90
  -1   3 -11   17.10    7.20
  -1   3 -11   17.80    5.70
  -1   3 -11   11.10    3.30
   1   3  11   17.60    4.40
  -3  -3 -11   27.20    5.20
   3  -3  11   26.70    5.00
  -3   3 -11   22.00    4.50
   3   3  11   21.50    4.50
  -3   3 -11   26.60    7.30
  -3   3 -11   26.40    8.10
  -5  -3 -11   32.30    6.30
  -5  -3 -11   47.60    6.00
   5  -3  11   59.29    7.50
  -5   3 -11   55.99   11.00
   5   3  11   38.40    6.10
  -5   3 -11   52.29    9.90
  -5   3 -11   48.00    6.60
   5   3  11   55.69    7.50
   7  -3  11    1.90    3.30
  -7  -3 -11    6.60    3.50
  -7  -3 -11    2.10    2.00
  -7   3 -11   -1.80    2.60
   7   3  11   -2.00    3.40
   7   3  11    1.60    3.70
  -7   3 -11   -1.50    4.70
  -7   3 -11    3.80    6.30
  -9  -3 -11    7.00    2.60
   9  -3  11    3.00    3.70
  -9  -3 -11    2.50    3.00
  -9   3 -11    2.50    6.30
   9   3  11    2.40    3.60
 -11  -3 -11    7.10    2.80
 -11  -3 -11   -3.40    3.00
  11  -3  11    1.70    3.70
  11   3  11    2.80    3.50
 -11   3 -11    1.60    6.30
  11   3  11    1.30    4.40
 -13  -3 -11   20.30    5.30
 -13   3 -11   13.50    8.60
  13   3  11   32.70    7.00
  13   3  11   13.60    6.20
  15  -3  11   12.70    5.30
 -15  -3 -11   18.90    4.00
  15   3  11   13.20    5.20
 -15   3 -11   12.20    8.40
 -24  -4  11   12.50    4.80
 -24  -4  11    2.00    5.70
  24  -4 -11   13.20    5.10
 -24  -4  11    0.10    3.50
 -24   4  11   -3.00    2.20
 -24   4  11   12.90    4.90
  22  -4 -11   13.50    5.20
 -22  -4  11    5.90    4.00
 -22  -4  11    3.60    3.60
 -22  -4  11    2.20    4.60
 -22   4  11    3.10    2.30
 -22   4  11    4.50    4.10
 -20  -4  11   12.10    5.20
  20  -4 -11   15.40    4.90
 -20  -4  11    5.40    4.20
 -20  -4  11   12.30    4.50
 -20   4  11    6.70    2.70
 -20   4  11   11.50    4.30
 -18  -4  11   26.40    6.80
  18  -4 -11   48.60    7.00
  18  -4 -11   47.90    6.20
 -18  -4  11   32.50    6.40
 -18  -4  11   35.10    7.70
 -18   4  11   56.79    6.90
 -18   4  11   35.80    5.90
 -16  -4  11    8.10    3.80
 -16  -4  11   12.40    5.50
 -16  -4  11   14.00    4.90
  16  -4 -11   11.80    3.40
 -16   4  11   22.20    4.30
 -16   4  11   16.30    3.40
  14  -4 -11    2.40    2.40
 -14  -4  11    0.10    4.00
 -14  -4  11    0.60    3.10
 -14   4  11   -2.90    3.20
  14   4 -11    4.10    4.30
 -14   4  11    0.90    2.20
 -14   4  11    3.30    2.50
 -14   4  11   -0.50    1.80
 -12  -4  11    7.60    3.40
  12  -4 -11    6.20    2.90
 -12  -4  11    6.30    4.50
  12   4 -11    7.20    5.00
 -12   4  11    7.00    2.90
  12   4 -11   -0.20    3.10
 -12   4  11    4.60    2.10
 -10  -4  11   33.60    8.10
  10  -4 -11   46.60    6.40
 -10  -4  11   41.00    6.00
  10   4 -11   33.90    5.80
  10   4 -11   47.30    8.70
 -10   4  11   39.70    4.90
  -8  -4  11   56.59    7.40
  -8  -4  11   56.39    9.80
   8  -4 -11   60.99    7.10
  -8   4  11   61.39    6.30
   8   4 -11   70.99    9.50
   8   4 -11   58.29    7.10
  -6  -4  11   -0.60    2.80
   6  -4 -11    6.70    2.70
  -6  -4  11    6.20    5.30
  -6   4  11    5.00    2.40
   6   4 -11   11.60    5.30
   6   4 -11    4.40    2.80
   4  -4 -11   56.29    6.60
  -4  -4  11   63.49    9.50
  -4  -4  11   46.10    6.70
  -4   4  11   54.69    6.20
   4   4 -11   59.19    9.10
   4   4 -11   43.10    6.40
  -2  -4  11    6.00    3.40
   2  -4 -11   17.70    3.90
   2   4 -11   19.20    7.40
   2   4 -11    9.20    3.30
  -2   4  11   15.10    3.50
   2   4 -11   12.50    6.10
   0  -4 -11   55.99    7.30
   0  -4  11   63.99    7.70
   0   4  11   66.99    7.60
   0   4 -11   67.59    7.40
   0   4 -11   57.39   11.30
   0   4 -11   73.39   10.50
  -2  -4 -11  223.88   19.60
   2  -4  11  250.97   19.70
   2   4  11  243.08   19.60
  -2   4 -11  216.18   19.10
  -2   4 -11  224.58   22.90
  -2   4 -11  241.08   22.20
   4  -4  11   13.40    4.00
  -4   4 -11   29.00    9.10
   4   4  11   15.20    4.10
   6  -4  11   54.89    7.40
  -6  -4 -11   56.49    8.00
  -6  -4 -11   52.29    5.70
   6   4  11   45.00    6.30
  -6   4 -11   47.60   11.10
   6   4  11   64.69    8.50
  -8  -4 -11   83.59    7.80
   8  -4  11   92.99    9.40
  -8  -4 -11   72.99    9.40
   8   4  11   83.79    9.60
  -8   4 -11   72.29   14.00
   8   4  11   61.49    8.40
 -10  -4 -11   18.10    3.70
  10  -4  11   12.30    4.20
 -10  -4 -11   10.50    4.00
  10   4  11   15.40    4.30
 -10   4 -11   17.90    8.90
  10   4  11    5.70    5.20
 -12  -4 -11   10.50    3.00
 -12  -4 -11   -5.60    3.30
  12  -4  11    0.90    3.40
 -12   4 -11  -11.40    6.40
  12   4  11   -6.70    4.10
  12   4  11    0.70    3.10
 -21  -5  11   31.10    7.40
 -21  -5  11   17.90    5.30
 -21   5  11   42.60    9.60
 -19  -5  11   16.40    4.80
 -19  -5  11   24.60    7.10
 -19   5  11   22.10    3.10
 -19   5  11   34.50    5.90
 -17  -5  11   13.10    5.40
 -17  -5  11    5.90    4.10
  17  -5 -11    9.60    2.90
 -17   5  11    8.30    3.80
 -15  -5  11   27.30    5.80
  15  -5 -11   56.69    5.90
 -15  -5  11   43.00    6.50
 -15   5  11   38.40    6.20
  13  -5 -11   42.70    5.50
 -13  -5  11   46.20    9.10
 -13  -5  11   30.20    5.80
 -13  -5  11   45.30    7.00
 -13   5  11   42.80    7.30
 -11  -5  11   28.20    5.50
 -11  -5  11   20.20    6.80
 -11  -5  11   17.70    4.40
  11  -5 -11   27.70    4.30
 -11   5  11   21.10    2.90
 -11   5  11   28.30    5.40
   9  -5 -11   39.60    5.10
  -9  -5  11   20.90    4.70
  -9  -5  11   33.50    8.40
  -9   5  11   30.40    3.60
   7  -5 -11    6.10    2.70
  -7  -5  11    3.40    4.90
  -7  -5  11    4.20    3.00
  -7   5  11    4.80    2.00
   5  -5 -11    1.10    2.30
  -5  -5  11   -0.80    4.60
  -5  -5  11    1.90    3.00
  -5   5  11   -0.80    1.80
  -3  -5  11    1.30    2.90
   3  -5 -11    5.20    2.60
   3   5 -11    9.10    6.50
  -3   5  11    1.90    2.20
  -1  -5  11   19.10    4.20
   1  -5 -11   22.20    4.20
  -1   5  11   16.40    6.10
   1   5 -11    7.20    7.00
   1  -5  11   -2.90    2.80
  -1  -5 -11    3.60    2.80
  -1   5 -11    1.20    6.10
   1   5  11    2.70    2.50
  -3  -5 -11   -1.20    2.60
   3  -5  11   -0.40    3.10
  -3   5 -11   -1.30    7.00
   3   5  11    0.10    2.60
  -5  -5 -11   29.70    4.40
   5  -5  11   23.60    4.60
  -5  -5 -11   15.60    4.70
  -5   5 -11   29.50    9.60
   5   5  11   22.90    4.80
   5   5  11   11.50    5.20
   7  -5  11   15.50    4.10
  -7  -5 -11   19.60    5.00
   7   5  11   14.20    5.20
  -7   5 -11   19.80    9.60
   7   5  11   15.20    4.50
 -12  -6  11    5.10    3.70
  12  -6 -11    2.10    1.90
 -12   6  11   -6.20    3.10
 -10  -6  11   -1.50    5.00
 -10  -6  11    2.40    3.20
  10  -6 -11   -1.80    2.00
 -10  -6  11   -0.60    3.00
   8  -6 -11    5.10    3.70
  -8  -6  11    1.40    3.40
  -8  -6  11   -0.30    5.60
  -8  -6  11   -0.80    2.70
  -6  -6  11   -2.10    2.30
   6  -6 -11    4.10    2.40
  -4  -6  11   58.99    7.80
   4  -6 -11   79.69    7.70
   4   6 -11   77.49   12.40
  -2  -6  11    2.30    3.00
   2  -6 -11    8.00    3.20
   2   6 -11   10.80    8.40
  -2   6  11    7.30    2.20
   0  -6 -11    0.50    2.50
   0   6  11   -5.80    3.60
 -30   0  12    6.60    4.30
 -30   0  12    4.50    4.20
 -28   0  12   13.60    5.20
 -28   0  12   19.20    5.40
 -28   0  12   18.80    5.80
  26   0 -12   62.29    9.40
 -26   0  12   54.49    8.40
 -26   0  12   53.39    8.10
 -24   0  12   32.60    6.60
 -24   0  12   33.10    6.50
 -24   0  12   40.80    7.00
 -22   0  12   71.19    9.60
 -22   0  12   60.59    8.20
 -22   0  12   70.59    9.20
  22   0 -12   72.29    8.80
  22   0 -12   74.29    9.70
 -20   0  12    0.60    3.70
  20   0 -12   10.90    3.90
  20   0 -12   11.00    4.50
 -20   0  12    1.40    4.00
 -20   0  12    7.20    3.60
 -18   0  12  121.99   11.70
 -18   0  12  164.88   13.50
 -18   0  12   89.79   12.50
  18   0 -12  130.39   11.60
 -16   0  12   34.40    5.40
  16   0 -12   45.70    5.30
 -16   0  12   33.50    5.30
  16   0 -12   24.40    5.10
  14   0 -12   24.80    4.80
  14   0 -12   37.20    4.60
 -14   0  12   36.60    5.40
 -14   0  12   27.90    4.60
 -12   0  12   39.90    5.60
  12   0 -12   43.50    4.90
 -12   0  12   36.30    5.00
  12   0 -12   28.00    5.30
  10   0 -12  128.99   10.70
 -10   0  12  116.39   10.90
  10   0 -12  121.69   11.60
 -10   0  12  130.59   11.50
  -8   0  12   11.10    3.40
   8   0 -12   14.60    3.40
   8   0 -12   18.00    3.30
  -8   0  12   16.30    3.60
  -6   0  12   57.89    6.40
   6   0 -12   54.09    6.90
   6   0 -12   64.99    6.30
   4   0 -12  170.18   14.40
  -4   0  12  180.38   15.20
   4   0 -12  174.18   14.80
   4   0 -12  174.98   15.00
   2   0 -12   34.70    5.50
  -2   0  12   42.90    5.80
   2   0 -12   41.20    5.70
   2   0 -12   35.60    5.00
   0   0 -12   33.70    5.50
   0   0  12   26.30    5.10
   0   0 -12   25.90    5.10
   0   0 -12   31.00    5.00
  -2   0 -12   28.70    5.20
   2   0  12   33.70    5.70
  -2   0 -12   35.00    5.60
  -2   0 -12   21.20    4.50
   4   0  12   75.49    8.80
  -4   0 -12   69.99    8.50
  -6   0 -12  384.06   30.70
  -6   0 -12  398.16   30.60
   6   0  12  354.96   30.70
  -8   0 -12    2.30    3.30
   8   0  12    9.00    4.60
   8   0  12    5.10    4.70
  -8   0 -12    6.80    4.50
 -10   0 -12    4.70    4.40
 -10   0 -12    3.00    4.90
  10   0  12    6.00    4.60
  10   0  12    8.80    5.70
 -12   0 -12  298.97   23.40
  12   0  12  231.78   24.40
  12   0  12  287.67   24.70
 -12   0 -12  255.07   23.20
  14   0  12    7.00    5.70
 -14   0 -12   -4.70    4.30
  14   0  12   -4.20    4.80
 -14   0 -12    3.70    4.70
  16   0  12   13.70    6.20
 -16   0 -12    3.80    4.90
 -16   0 -12    7.60    5.50
 -29  -1  12   15.70    5.00
 -29  -1  12    8.80    5.10
 -29  -1  12   17.60    5.60
 -29   1  12    1.30    3.40
 -29   1  12   13.40    5.00
 -27  -1  12   53.19    8.00
 -27  -1  12   33.90    6.80
  27  -1 -12   41.40    8.90
 -27  -1  12   39.30    7.00
 -27   1  12   50.19    7.90
 -27   1  12   53.59    8.00
  25  -1 -12   -1.30    5.10
 -25  -1  12    2.80    5.00
 -25  -1  12    4.90    3.70
 -25  -1  12    2.80    3.70
  25   1 -12   -1.40    4.20
 -25   1  12   -1.30    4.00
 -25   1  12    3.50    3.60
 -25   1  12   -0.70    3.10
  23  -1 -12    0.70    3.90
  23  -1 -12    0.30    4.00
 -23  -1  12    5.80    4.00
 -23  -1  12    6.50    4.20
 -23  -1  12    1.50    4.10
 -23   1  12   -1.40    3.50
 -23   1  12   -1.10    5.20
  23   1 -12    3.90    4.30
 -23   1  12    2.00    3.10
  21  -1 -12   -0.20    3.60
 -21  -1  12   -2.00    2.60
  21  -1 -12    2.80    3.70
 -21  -1  12   -4.40    3.60
 -21  -1  12   -0.90    3.20
  21   1 -12   -2.00    3.30
 -21   1  12   -1.80    3.60
 -21   1  12   -0.70    2.90
  21   1 -12    3.20    4.10
 -21   1  12    2.40    3.40
 -19  -1  12    1.20    3.80
 -19  -1  12    3.30    3.20
  19  -1 -12    0.90    3.20
  19  -1 -12    1.10    3.10
 -19  -1  12    5.50    3.60
 -19   1  12    3.20    2.90
 -19   1  12    0.40    2.90
 -19   1  12   -0.70    3.10
  19   1 -12    2.20    3.50
 -17  -1  12   40.00    6.40
  17  -1 -12   26.40    5.20
 -17  -1  12   36.00    6.20
  17  -1 -12   39.40    5.40
 -17   1  12   30.60    5.30
  17   1 -12   36.10    6.00
 -17   1  12   39.20    5.20
  17   1 -12   43.60    6.10
 -15  -1  12    8.30    3.30
  15  -1 -12    0.90    3.20
 -15  -1  12    3.80    3.00
  15  -1 -12   10.20    3.00
 -15   1  12    7.70    2.70
 -15   1  12   -0.30    2.30
  15   1 -12    3.60    3.00
  15   1 -12    5.50    3.40
 -13  -1  12   28.80    5.00
  13  -1 -12   26.70    3.90
  13  -1 -12   21.40    4.50
 -13  -1  12   26.80    5.30
  13   1 -12   28.40    5.10
  13   1 -12   36.20    5.50
 -13   1  12   35.10    5.20
 -13   1  12   29.90    4.10
  11  -1 -12  311.77   21.80
 -11  -1  12  270.37   22.90
 -11  -1  12  248.78   22.90
  11  -1 -12  277.97   23.00
 -11   1  12  285.07   22.80
  11   1 -12  270.67   23.00
  11   1 -12  301.27   23.20
 -11   1  12  284.47   22.00
   9  -1 -12   14.60    3.70
  -9  -1  12   14.40    3.70
  -9  -1  12   14.30    4.10
   9  -1 -12   23.90    2.90
   9   1 -12   13.90    3.70
  -9   1  12   19.30    4.10
  -9   1  12   21.40    3.20
   9   1 -12   18.70    4.30
   7  -1 -12  197.38   14.10
   7  -1 -12  192.98   15.70
  -7  -1  12  169.88   15.70
  -7  -1  12  178.08   15.70
   7   1 -12  187.28   15.80
  -7   1  12  179.48   15.50
   7   1 -12  171.98   15.50
   5  -1 -12    2.90    2.20
  -5  -1  12    2.50    2.70
  -5  -1  12    1.30    2.60
  -5   1  12    1.60    2.50
   5   1 -12    0.80    2.50
   5   1 -12    0.70    2.10
   3  -1 -12   -1.70    2.00
   3  -1 -12    2.00    1.50
  -3  -1  12   -0.50    2.50
   3  -1 -12   -0.60    1.80
  -3   1  12    0.10    2.20
   3   1 -12    0.90    2.50
   3   1 -12   -0.90    3.50
   3   1 -12   -0.10    2.00
   1  -1 -12   60.99    5.40
   1  -1 -12   51.69    5.40
  -1  -1  12   52.09    6.90
   1  -1 -12   52.39    6.80
  -1   1  12   59.89    7.10
   1   1 -12   52.59    7.40
   1   1 -12   53.89    6.70
   1   1 -12   40.80    6.60
   1  -1  12  225.28   18.80
  -1  -1 -12  250.97   17.90
  -1  -1 -12  222.58   18.60
  -1  -1 -12  207.58   17.70
  -1   1 -12  198.08   18.70
  -1   1 -12  213.18   19.20
  -1   1 -12  213.38   18.50
   1   1  12  231.78   18.80
   3  -1  12   58.69    8.00
  -3  -1 -12   60.39    6.20
  -3  -1 -12   61.29    7.50
  -3   1 -12   52.59    7.30
  -3   1 -12   50.19    7.50
  -3   1 -12   55.19    8.50
   3   1  12   54.09    7.60
  -5  -1 -12    5.10    3.20
   5  -1  12    6.10    3.80
  -5  -1 -12    5.50    3.80
   5   1  12   -1.30    2.90
  -5   1 -12   -1.40    2.60
  -5   1 -12    6.00    4.30
   5   1  12   10.40    3.90
  -5   1 -12    6.60    5.20
   7  -1  12  175.38   15.90
  -7  -1 -12  178.08   14.70
  -7  -1 -12  171.28   15.70
  -7   1 -12  184.38   16.80
   7   1  12  141.99   15.50
   7   1  12  180.68   16.10
  -7   1 -12  162.08   15.40
   9  -1  12   10.90    5.80
  -9  -1 -12   14.90    4.80
  -9  -1 -12   13.50    4.30
   9  -1  12   12.00    5.10
   9   1  12   13.00    5.40
  -9   1 -12    9.60    4.40
  -9   1 -12   13.30    6.10
   9   1  12   11.50    5.30
 -11  -1 -12    0.70    3.50
  11  -1  12   -1.70    4.10
  11  -1  12    0.90    5.10
 -11  -1 -12    2.60    4.20
 -11   1 -12    0.90    4.60
  11   1  12   -0.10    4.50
  11   1  12   -1.50    3.90
 -11   1 -12   -4.60    4.90
 -13  -1 -12   43.00    6.90
 -13  -1 -12   42.10    7.80
  13  -1  12   38.10    7.30
  13  -1  12   43.40    9.20
  13   1  12   35.90    8.40
  13   1  12   23.10    6.70
 -13   1 -12   37.30    8.40
 -13   1 -12   35.40    6.50
  15  -1  12    1.80    5.10
 -15  -1 -12    4.30    4.00
 -15  -1 -12   -3.60    3.90
 -15   1 -12    5.60    5.80
  15   1  12    2.10    5.40
  15   1  12    2.50    4.40
  17  -1  12    7.60    5.10
 -17  -1 -12   11.50    5.00
 -17  -1 -12   11.30    5.80
 -17   1 -12   12.50    6.80
  17   1  12    4.00    5.50
 -28  -2  12    2.50    4.60
 -28  -2  12   10.20    4.70
 -28  -2  12    6.60    4.20
 -28   2  12   -2.80    3.30
 -28   2  12    7.00    4.80
 -26  -2  12    8.20    4.20
  26  -2 -12   -2.80    4.70
 -26  -2  12    3.00    3.90
 -26  -2  12    5.10    4.60
 -26   2  12    0.50    3.40
 -26   2  12    5.30    3.60
  24  -2 -12   32.20    7.20
 -24  -2  12   16.50    5.10
 -24  -2  12   30.60    6.90
 -24  -2  12   50.59    8.50
 -24   2  12   40.70    6.30
 -24   2  12   23.20    5.30
 -22  -2  12   81.89   10.40
 -22  -2  12  115.99   11.90
  22  -2 -12  103.99   10.60
  22  -2 -12   64.99    9.90
 -22  -2  12   85.39   10.70
 -22   2  12  103.19    9.90
 -22   2  12   94.49   10.40
 -22   2  12   91.19    9.90
  22   2 -12   94.99   11.00
 -20  -2  12    8.50    4.00
  20  -2 -12    8.10    4.40
 -20  -2  12    7.80    4.50
  20  -2 -12    7.40    3.50
 -20  -2  12    6.50    4.40
 -20   2  12   11.10    3.50
  20   2 -12   10.20    4.80
 -20   2  12    7.60    3.30
 -20   2  12   12.20    4.80
  18  -2 -12    0.00    3.70
 -18  -2  12    0.60    3.60
  18  -2 -12    0.30    2.70
 -18  -2  12   -0.50    3.40
 -18  -2  12    0.60    3.40
  18   2 -12    4.40    3.90
 -18   2  12   -0.30    2.70
 -18   2  12   -1.00    2.80
  18   2 -12    3.00    3.20
 -18   2  12   -0.50    2.20
  16  -2 -12  107.59   10.90
  16  -2 -12   97.09    9.90
 -16  -2  12   89.09   10.90
  16   2 -12  132.49   11.60
  16   2 -12  104.09   11.30
 -16   2  12  116.39    9.80
 -16   2  12  105.69   10.40
  14  -2 -12  217.08   17.10
 -14  -2  12  181.58   18.40
  14  -2 -12  206.48   18.90
 -14  -2  12  217.08   18.30
 -14   2  12  209.68   16.80
  14   2 -12  233.78   18.70
  14   2 -12  205.68   18.30
 -14   2  12  225.98   17.80
 -12  -2  12   -0.20    3.00
 -12  -2  12    1.40    2.80
  12  -2 -12   -0.20    2.60
  12  -2 -12    1.90    2.10
 -12   2  12    0.00    1.50
  12   2 -12    3.30    2.70
  12   2 -12    0.70    3.30
 -12   2  12   -1.50    2.20
 -10  -2  12    0.30    3.00
 -10  -2  12    2.40    2.60
  10  -2 -12    2.70    2.70
  10   2 -12    4.90    3.40
 -10   2  12    4.90    2.60
  10   2 -12    0.30    2.40
  -8  -2  12   79.39    8.60
  -8  -2  12   66.99    9.00
   8  -2 -12   99.19    8.70
   8   2 -12   71.19    8.90
  -8   2  12   91.09    8.40
   8   2 -12   86.69    8.80
  -6  -2  12    4.60    3.70
   6  -2 -12    2.90    2.10
  -6  -2  12    2.90    3.10
   6   2 -12    2.20    3.20
   6   2 -12    5.20    2.90
  -6   2  12    3.60    2.60
  -4  -2  12   -0.70    3.40
   4  -2 -12   -1.20    2.30
  -4  -2  12    0.30    2.70
   4   2 -12    0.00    2.60
   4   2 -12    1.40    2.90
  -4   2  12    0.70    2.40
  -2  -2  12    9.20    3.30
   2  -2 -12    1.10    2.70
   2   2 -12    8.10    3.30
   2   2 -12   13.40    5.60
   2   2 -12    8.20    4.10
  -2   2  12   15.20    3.70
   0  -2 -12    1.50    2.80
   0  -2  12   -2.70    2.60
   0   2 -12    2.10    2.40
   0   2  12    2.20    2.80
   0   2 -12    2.10    3.40
   0   2 -12   -2.30    4.40
   2  -2  12   38.40    6.10
  -2  -2 -12   29.40    5.00
  -2  -2 -12   33.00    3.60
   2   2  12   42.20    6.30
  -2   2 -12   28.40    5.10
  -2   2 -12   39.10    7.90
  -2   2 -12   36.30    7.20
  -4  -2 -12   40.70    6.50
  -4  -2 -12   52.59    5.30
  -4   2 -12   51.79    6.90
   4   2  12   50.59    7.60
  -4   2 -12   50.49    8.60
  -4   2 -12   51.49    9.70
   4   2  12   37.60    6.20
   6  -2  12   42.90    7.00
  -6  -2 -12   40.00    4.70
   6   2  12   38.60    6.40
  -6   2 -12   36.40    7.80
  -6   2 -12   29.40    5.70
  -6   2 -12   37.40    8.50
   6   2  12   33.50    6.00
  -8  -2 -12  102.49   10.50
   8  -2  12   84.69   10.60
  -8  -2 -12   90.29    8.60
  -8   2 -12   82.29   12.00
   8   2  12   86.49   10.90
  -8   2 -12   81.59    9.80
  -8   2 -12  103.69   12.70
 -10  -2 -12    0.30    3.10
  10  -2  12    1.00    3.80
 -10  -2 -12   -0.50    2.60
 -10   2 -12    1.90    5.30
  10   2  12    5.50    4.60
  10   2  12   -1.80    4.00
 -10   2 -12   -3.50    5.70
 -10   2 -12   -3.80    3.30
  12  -2  12    6.70    4.20
 -12  -2 -12    8.90    3.50
 -12  -2 -12    1.80    3.70
  12   2  12    8.50    4.80
 -12   2 -12    7.20    7.00
  12   2  12    7.40    5.50
 -14  -2 -12   -4.40    3.30
 -14  -2 -12    8.10    3.60
  14  -2  12   -0.90    4.10
 -14   2 -12    1.80   14.20
  14   2  12    1.00    4.30
  14   2  12    1.50    5.60
 -16  -2 -12   65.69    7.60
  16   2  12   50.19   11.60
 -16   2 -12   46.40   11.00
 -27  -3  12    6.90    5.80
 -27  -3  12    1.50    3.90
 -27  -3  12   13.20    5.20
 -27   3  12    5.10    4.20
 -27   3  12    3.50    3.30
  25  -3 -12   15.50    6.50
 -25  -3  12   19.00    6.60
 -25  -3  12   23.90    6.80
 -25  -3  12   19.80    5.90
 -25   3  12   17.20    4.50
 -25   3  12   30.30    6.30
  23  -3 -12   -3.50    4.50
 -23  -3  12    3.40    5.20
 -23  -3  12    0.50    3.30
 -23  -3  12    5.10    4.00
 -23   3  12   -0.40    2.70
 -23   3  12    0.00    2.70
  21  -3 -12   32.50    6.90
 -21  -3  12   28.70    6.70
 -21  -3  12   34.20    6.30
 -21  -3  12   30.30    6.10
  21  -3 -12   30.80    5.50
 -21   3  12   27.40    5.00
 -21   3  12   46.00    5.90
 -19  -3  12    4.80    3.90
  19  -3 -12   -2.70    3.50
 -19  -3  12    1.00    3.30
  19  -3 -12    3.40    2.80
 -19  -3  12   -4.10    3.60
 -19   3  12    4.20    2.80
  19   3 -12   12.30    5.10
 -19   3  12    2.00    3.10
 -19   3  12    2.40    2.60
 -17  -3  12   11.30    4.10
  17  -3 -12   10.50    4.30
 -17  -3  12    9.60    5.10
  17  -3 -12    7.90    3.60
 -17  -3  12    2.50    4.00
 -17   3  12   13.60    3.90
  17   3 -12   16.10    5.20
  17   3 -12   15.00    4.70
 -17   3  12   14.00    3.30
 -17   3  12    6.10    3.00
  15  -3 -12   17.80    4.30
 -15  -3  12   15.50    4.60
  15  -3 -12   16.90    4.30
 -15  -3  12   14.20    5.20
 -15   3  12   21.70    3.40
 -15   3  12   14.00    3.40
  15   3 -12   11.80    4.10
  15   3 -12   24.70    6.60
  13  -3 -12    7.30    3.30
 -13  -3  12    2.80    4.10
 -13  -3  12    9.60    4.50
 -13   3  12   10.50    2.20
  13   3 -12    7.80    4.80
 -13   3  12    6.30    2.80
  13   3 -12    7.70    3.50
 -11  -3  12   80.69   10.30
  11  -3 -12  102.99    9.40
  11   3 -12   87.69   10.70
  11   3 -12   85.09    9.40
 -11   3  12   91.29    8.80
  -9  -3  12   55.19   10.10
   9  -3 -12   76.99    7.60
  -9  -3  12   48.70    8.40
   9   3 -12   60.59    7.80
   9   3 -12   68.59    9.30
  -9   3  12   61.09    6.70
  -7  -3  12   35.00    7.30
   7  -3 -12   46.30    6.00
  -7   3  12   50.19    6.10
   7   3 -12   50.39    6.60
   7   3 -12   52.29    8.60
  -5  -3  12    8.60    4.00
  -5  -3  12   12.80    5.20
   5   3 -12    7.80    4.70
  -5   3  12   15.00    4.10
   5   3 -12   11.00    3.60
  -3  -3  12   18.50    4.30
   3   3 -12   18.80    6.00
   3   3 -12   21.70    4.30
  -3   3  12   19.10    3.90
   3   3 -12   21.60    7.20
  -1  -3  12    4.40    3.10
   1  -3 -12    1.30    2.60
   1   3 -12    1.80    2.80
   1   3 -12   -1.50    5.20
   1   3 -12    4.10    4.10
  -1   3  12    5.90    2.80
  -1  -3 -12   33.80    5.50
   1  -3  12   29.10    5.40
   1   3  12   21.30    4.50
  -1   3 -12   22.00    7.60
  -1   3 -12   30.70    7.20
  -1   3 -12   28.50    5.60
   3  -3  12    2.80    3.50
  -3   3 -12    1.30    5.70
  -3   3 -12    3.90    3.00
   3   3  12    3.50    3.70
  -5  -3 -12    0.10    3.00
   5  -3  12    3.60    3.80
  -5   3 -12    7.30    5.60
   5   3  12    0.90    3.00
  -5   3 -12   -2.60    6.00
   5   3  12    3.90    3.70
  -5   3 -12   -0.30    3.00
  -7  -3 -12   19.70    3.40
   7  -3  12   18.90    4.90
  -7  -3 -12   15.10    4.80
   7   3  12   20.40    4.90
  -7   3 -12   33.10    8.20
   7   3  12   21.10    5.20
  -7   3 -12   14.40    7.80
   9  -3  12   36.60    6.60
  -9  -3 -12   22.70    5.30
  -9  -3 -12   36.20    4.70
  -9   3 -12   30.20    9.10
   9   3  12   53.19    8.10
   9   3  12   29.00    6.70
 -11  -3 -12   11.60    3.00
 -11  -3 -12    5.20    3.60
  11  -3  12   15.10    4.80
 -11   3 -12    7.10    8.60
  11   3  12    5.90    5.10
  11   3  12    7.90    4.60
 -13  -3 -12   10.80    3.00
  13  -3  12    1.00    3.90
 -13  -3 -12   -3.00    3.70
  13   3  12   -8.10    4.60
  13   3  12    1.10    4.00
 -13   3 -12  -10.30    6.20
 -24  -4  12    5.00    5.90
 -24  -4  12   11.20    4.50
 -24  -4  12   12.50    6.00
  24  -4 -12   14.10    6.40
 -24   4  12   12.00    4.30
 -22  -4  12    5.10    4.10
 -22  -4  12    8.00    4.30
 -22  -4  12    4.60    5.10
  22  -4 -12   17.20    5.00
 -22   4  12    8.30    5.00
 -22   4  12   -0.10    2.20
 -20  -4  12   19.80    7.40
 -20  -4  12   11.20    5.10
 -20  -4  12   12.60    4.50
  20  -4 -12   12.00    3.20
  20  -4 -12   18.60    4.60
 -20   4  12   11.90    3.90
 -20   4  12    8.60    3.10
 -18  -4  12    8.40    5.40
 -18  -4  12    7.10    4.50
  18  -4 -12   23.20    4.90
 -18  -4  12   10.90    5.20
  18  -4 -12   12.00    3.50
 -18   4  12   17.20    4.00
 -16  -4  12    3.80    3.50
 -16  -4  12    1.70    4.20
 -16  -4  12    2.90    3.40
  16  -4 -12    0.40    2.50
 -16   4  12    1.70    2.40
 -16   4  12    2.60    2.40
 -14  -4  12    5.50    4.70
  14  -4 -12   12.80    3.60
 -14  -4  12    4.50    3.70
 -14   4  12   10.10    2.60
 -14   4  12   16.60    4.10
 -14   4  12   10.50    3.00
  14   4 -12   14.80    6.10
 -14   4  12   10.80    3.30
  14   4 -12    9.50    3.80
 -12  -4  12   80.49   11.00
 -12  -4  12   91.09    9.90
 -12   4  12   95.39    8.50
  12   4 -12   99.69   11.90
  12   4 -12   85.39    9.60
 -10  -4  12    1.80    3.30
  10  -4 -12    3.00    2.70
 -10  -4  12    0.40    4.50
 -10   4  12    6.20    2.40
  10   4 -12   10.30    5.50
  10   4 -12    3.50    2.70
  -8  -4  12  100.09   12.40
   8  -4 -12  118.99   10.20
  -8  -4  12   97.49   10.30
   8   4 -12  104.09   12.50
  -8   4  12  100.29    9.40
   8   4 -12   94.99   10.20
   6  -4 -12    9.60    3.10
  -6  -4  12   -0.30    2.80
  -6  -4  12    3.10    4.90
   6   4 -12    4.10    3.10
  -6   4  12    2.50    2.20
   6   4 -12   16.10    6.30
  -4  -4  12   20.30    4.60
   4  -4 -12   26.20    4.70
   4   4 -12   19.70    4.30
   4   4 -12   31.80    7.70
  -4   4  12   27.60    4.60
   4   4 -12   24.90    8.50
   2  -4 -12   10.80    3.40
  -2  -4  12   14.50    4.10
  -2   4  12    6.10    3.00
   2   4 -12   14.40    7.40
   2   4 -12   12.40    3.50
   2   4 -12   12.70    5.90
   0  -4  12   19.50    4.60
   0  -4 -12   22.70    4.50
   0   4  12   36.90    5.30
   0   4 -12   34.20    8.60
   0   4 -12   24.30    4.60
   0   4 -12   18.80    8.30
   2  -4  12   35.80    5.90
  -2   4 -12   36.30    9.40
   2   4  12   37.40    5.90
   4  -4  12   -1.10    3.10
   4   4  12   -4.50    3.60
  -4   4 -12    3.50    6.80
   6  -4  12   31.00    5.60
  -6  -4 -12   35.50    4.50
  -6  -4 -12   36.10    6.50
   6   4  12   33.50    6.20
   6   4  12   19.10    5.10
  -6   4 -12   22.90    8.90
   8  -4  12    4.30    3.70
  -8  -4 -12   -3.40    4.00
   8   4  12    4.60    3.90
   8   4  12   -1.60    4.00
  -8   4 -12    2.90    7.00
 -10  -4 -12   10.30    2.70
  10  -4  12    3.70    3.60
 -10  -4 -12   -3.60    3.10
 -10   4 -12   -1.00    6.80
  10   4  12    6.70    3.70
 -19  -5  12    9.00    5.10
 -19  -5  12   15.20    4.70
 -19   5  12    8.00    4.90
 -19   5  12    4.00    1.80
 -17  -5  12   -0.20    2.00
 -17  -5  12    2.80    3.40
 -17  -5  12    4.20    4.20
  17  -5 -12    6.80    2.70
 -17   5  12    2.90    3.40
  15  -5 -12    4.80    2.70
 -15  -5  12   -3.30    3.50
 -15  -5  12    5.00    4.90
 -13  -5  12    8.50    3.70
 -13  -5  12    1.50    3.40
  13  -5 -12    5.40    2.80
 -13   5  12    4.80    1.80
 -11  -5  12    0.80    2.90
 -11  -5  12    4.50    4.60
  11  -5 -12    4.90    2.80
 -11   5  12   -0.40    1.60
   9  -5 -12   13.70    3.40
  -9  -5  12    8.80    3.60
  -9  -5  12    7.10    5.10
  -9   5  12   12.30    2.70
  -7  -5  12   15.70    6.30
  -7  -5  12   12.80    3.80
   7  -5 -12   15.40    3.60
  -7   5  12   16.40    3.10
   5  -5 -12   53.59    6.60
  -5  -5  12   49.80    6.80
   5   5 -12   61.79   12.40
  -5   5  12   52.99    6.00
  -3  -5  12    1.30    3.00
   3  -5 -12    4.30    2.80
  -3   5  12    2.50    2.30
   3   5 -12    9.80    7.00
  -1   5  12   11.60    4.00
   1   5 -12   14.20   13.70
   1  -5  12   -2.80    2.70
  -1  -5 -12   -3.10    2.40
  -1   5 -12    1.00    6.30
   1   5  12   -0.20    2.40
  -3  -5 -12   20.70    4.70
   3  -5  12   28.40    5.30
   3   5  12   36.00    5.20
  -3   5 -12   22.10    9.10
  -5  -5 -12    1.40    3.40
   5  -5  12    3.90    3.30
   5   5  12    3.60    3.20
  -5   5 -12    7.90    8.10
 -10  -6  12   42.60    7.40
  10  -6 -12   66.79    6.70
   6  -6 -12   18.90    3.90
   4  -6 -12    4.90    2.90
  -4   6  12    6.50    3.50
 -30   0  13    5.40    4.10
 -30   0  13    2.50    3.90
 -28   0  13   -6.50    3.50
 -28   0  13   -1.60    3.10
 -28   0  13   -5.60    2.60
 -26   0  13    2.60    7.00
  26   0 -13   -1.90    4.20
 -26   0  13    2.40    3.60
 -26   0  13    0.90    3.20
 -24   0  13   -3.50    3.30
 -24   0  13   -1.00    3.10
 -24   0  13   -1.00    4.20
 -22   0  13    1.20    3.50
 -22   0  13   -0.20    4.00
 -22   0  13    2.50    3.20
  22   0 -13    1.10    3.80
  22   0 -13    1.70    4.00
 -20   0  13    8.30    3.40
  20   0 -13    0.80    3.20
  18   0 -13   -2.10    3.20
 -18   0  13   -0.70    2.70
  18   0 -13   -2.70    2.50
 -18   0  13    2.00    2.90
  16   0 -13    2.20    2.60
 -16   0  13    0.40    2.40
  16   0 -13   -0.70    2.80
 -14   0  13   -0.30    2.20
  14   0 -13    0.20    2.80
  14   0 -13   -1.60    2.20
  12   0 -13    1.20    2.80
  12   0 -13   -1.50    2.00
 -12   0  13    1.70    2.30
  10   0 -13    0.20    1.90
 -10   0  13    0.30    2.80
  10   0 -13   -1.10    2.50
 -10   0  13   -1.20    2.10
  -8   0  13   -1.10    2.10
   8   0 -13    0.20    2.00
   8   0 -13    1.90    2.30
  -8   0  13    3.10    2.70
   6   0 -13    1.70    2.10
   6   0 -13    4.10    2.50
  -6   0  13    1.60    2.40
   4   0 -13   -1.00    3.10
   4   0 -13    1.10    2.10
   4   0 -13   -1.40    1.90
  -4   0  13    1.40    2.70
   2   0 -13   -2.50    2.20
  -2   0  13   -3.30    2.70
   2   0 -13   -2.80    2.70
   2   0 -13    1.60    3.00
   0   0 -13    5.70    3.30
   0   0 -13    2.70    2.70
   0   0 -13    4.00    3.40
   0   0  13   -0.50    3.10
  -2   0 -13   -0.70    4.40
  -2   0 -13    0.90    2.80
  -2   0 -13    1.90    3.50
   2   0  13    2.10    3.40
  -4   0 -13   -1.20    2.90
   4   0  13    2.30    3.50
  -4   0 -13   -2.30    3.70
  -4   0 -13    0.70    3.10
   6   0  13    1.30    3.80
  -6   0 -13    0.40    3.20
   6   0  13    0.30    3.50
  -6   0 -13   -3.20    3.80
   8   0  13    0.20    4.20
   8   0  13    4.90    4.50
  -8   0 -13   -2.00    3.40
  -8   0 -13    2.20    4.40
 -10   0 -13    3.50    4.30
  10   0  13    3.50    4.80
 -10   0 -13    4.80    4.50
  10   0  13    8.50    5.80
  12   0  13    6.70    5.30
  12   0  13    7.00    4.80
 -12   0 -13   -1.60    4.20
 -12   0 -13   -2.00    4.20
 -14   0 -13   -7.40    4.50
  14   0  13   12.90    7.90
 -14   0 -13   -2.20    4.40
  14   0  13  -12.20    4.20
 -16   0 -13   -3.20    4.40
 -29  -1  13   -0.20    4.80
 -29  -1  13    6.10    3.90
 -29  -1  13    2.40    3.80
 -29   1  13    7.20    3.80
 -29   1  13   -0.30    3.90
 -27  -1  13    0.00    3.70
 -27  -1  13    5.40    4.20
 -27  -1  13    0.00    4.30
  27  -1 -13   -9.60    4.40
 -27   1  13    4.50    3.90
 -27   1  13    3.90    3.50
 -25  -1  13   19.70    5.50
 -25  -1  13   43.00    8.10
 -25  -1  13   20.20    5.60
 -25   1  13   29.20    6.20
 -25   1  13   26.50    5.80
  25   1 -13   24.30    6.60
 -25   1  13   31.80    6.40
  23  -1 -13   -2.20    3.70
 -23  -1  13   -7.50    4.20
 -23  -1  13    1.30    3.70
  23  -1 -13    4.40    3.60
 -23  -1  13   -1.00    3.70
 -23   1  13    0.90    4.60
 -23   1  13   -2.20    3.20
 -23   1  13    0.60    3.00
  23   1 -13    0.50    3.80
 -21  -1  13   16.80    5.40
  21  -1 -13   23.10    5.00
  21  -1 -13   11.60    4.10
 -21  -1  13    8.10    4.10
 -21  -1  13   15.30    5.10
 -21   1  13   13.90    4.90
  21   1 -13   24.20    5.50
 -21   1  13   22.20    5.20
 -21   1  13   20.90    4.80
  21   1 -13   12.20    4.70
 -19  -1  13    7.40    7.80
  19  -1 -13   12.60    4.10
  19  -1 -13   17.30    5.00
 -19  -1  13   13.90    4.40
  19   1 -13   18.00    4.90
  19   1 -13   11.10    4.40
 -19   1  13   22.40    5.70
 -19   1  13   15.60    4.00
 -19   1  13   11.10    3.80
  17  -1 -13   12.70    3.60
 -17  -1  13    6.90    3.50
 -17  -1  13    9.60    4.00
  17  -1 -13    6.70    4.00
 -17   1  13    8.40    3.10
 -17   1  13   11.90    4.00
  17   1 -13   12.60    3.90
 -15  -1  13    0.80    2.90
  15  -1 -13   -1.10    2.30
  15  -1 -13    2.10    3.40
 -15  -1  13    1.70    3.10
 -15   1  13   -0.70    2.40
 -15   1  13   -1.10    2.10
  15   1 -13   -0.80    3.20
  15   1 -13    1.70    2.90
  13  -1 -13  242.28   17.30
  13  -1 -13  227.68   18.70
 -13  -1  13  188.88   18.40
 -13  -1  13  211.88   18.50
 -13   1  13  217.98   17.60
  13   1 -13  202.98   18.70
  13   1 -13  220.48   18.30
 -13   1  13  229.48   18.50
  11  -1 -13   52.39    6.50
 -11  -1  13   38.30    5.90
  11  -1 -13   35.00    4.00
 -11  -1  13   35.40    5.70
 -11   1  13   30.30    4.90
  11   1 -13   37.00    5.80
  11   1 -13   42.20    5.70
 -11   1  13   32.80    4.30
  -9  -1  13   61.79    7.40
   9  -1 -13   58.89    7.30
  -9  -1  13   71.79    7.60
   9  -1 -13   63.49    5.40
  -9   1  13   48.90    6.90
   9   1 -13   59.69    7.40
   9   1 -13   61.79    7.10
  -9   1  13   57.69    5.80
   7  -1 -13   13.10    2.10
  -7  -1  13    8.20    3.60
  -7  -1  13    8.30    3.30
   7  -1 -13   10.90    3.80
   7   1 -13   13.60    4.00
  -7   1  13    7.60    3.00
   7   1 -13    8.60    3.50
  -5  -1  13    7.10    3.30
   5  -1 -13    5.40    3.00
  -5   1  13    4.40    2.80
   5   1 -13    7.50    3.40
  -3  -1  13    5.10    3.20
   3  -1 -13    6.60    2.00
   3  -1 -13    6.60    2.30
   3  -1 -13    6.40    3.40
  -3   1  13    5.80    3.00
   3   1 -13    0.90    3.80
   3   1 -13    2.00    2.50
   3   1 -13    2.00    3.70
  -1  -1  13  125.39   11.30
   1  -1 -13  108.69   11.00
   1  -1 -13  108.39    9.70
   1  -1 -13  117.29    9.60
   1   1 -13  111.49   11.00
   1   1 -13  109.59   11.60
   1   1 -13  102.19   11.00
  -1   1  13  113.09   11.10
  -1  -1 -13   81.99    8.50
   1  -1  13   92.19   10.00
  -1  -1 -13   87.29    9.50
  -1  -1 -13  102.69    8.40
  -1   1 -13   81.69   10.30
  -1   1 -13   88.49    9.90
  -1   1 -13   80.99    9.50
   1   1  13   98.39   10.20
  -3  -1 -13    3.20    2.80
   3  -1  13    0.80    3.40
  -3  -1 -13    1.00    3.20
  -3   1 -13   -2.80    3.10
  -3   1 -13   -2.00    3.20
   3   1  13   -0.70    3.10
  -3   1 -13   -0.30    4.60
  -5  -1 -13   12.30    3.60
   5  -1  13    4.30    4.10
  -5  -1 -13    3.60    3.60
  -5   1 -13    6.00    5.20
   5   1  13    9.80    4.30
   5   1  13    5.80    3.70
  -5   1 -13    7.50    3.90
  -5   1 -13    8.10    4.40
  -7  -1 -13   91.69    8.60
  -7  -1 -13   82.49    9.80
  -7   1 -13   84.29   10.50
   7   1  13   67.29    9.40
   7   1  13   78.39   10.10
  -7   1 -13   66.49    9.30
  -7   1 -13   67.99   10.10
   9  -1  13    3.90    4.30
   9  -1  13    1.70    4.70
  -9  -1 -13    0.40    3.40
  -9  -1 -13   -2.80    3.70
   9   1  13    1.80    4.70
  -9   1 -13    0.30    5.30
  -9   1 -13   -6.20    5.00
   9   1  13    0.30    4.10
  11  -1  13   16.90    6.00
  11  -1  13   29.10    7.00
 -11  -1 -13   18.20    4.80
 -11  -1 -13   16.10    5.80
 -11   1 -13   13.70    4.90
  11   1  13   22.00    6.90
 -11   1 -13    7.00    6.00
  11   1  13   11.10    5.70
 -13  -1 -13    6.40    4.90
 -13  -1 -13    1.80    3.70
  13  -1  13    2.60    4.30
 -13   1 -13   -3.20    5.40
  13   1  13   -5.10    4.80
  15  -1  13   -2.40    4.60
 -15  -1 -13   12.90    4.60
 -15  -1 -13   -7.30    4.40
  15   1  13   13.60    6.20
  15   1  13    5.00    5.40
 -28  -2  13   10.50    5.20
 -28  -2  13    5.50    5.00
 -28  -2  13   -2.70    4.50
 -28   2  13    1.80    3.40
 -28   2  13    6.00    3.80
  26  -2 -13    4.00    5.30
 -26  -2  13    6.20    4.40
 -26  -2  13   11.50    4.50
 -26  -2  13   13.80    6.20
 -26   2  13   14.20    4.50
 -26   2  13    5.30    3.80
 -24  -2  13    9.90    4.60
 -24  -2  13    9.50    5.40
 -24  -2  13   21.20    7.20
  24  -2 -13   10.30    4.60
  24  -2 -13   10.10    5.30
 -24   2  13   11.40    3.70
 -24   2  13   16.00    4.70
 -22  -2  13   28.30    6.10
 -22  -2  13   37.40    7.90
  22  -2 -13   29.60    6.10
 -22  -2  13   35.00    7.10
  22  -2 -13   27.50    6.10
 -22   2  13   48.50    7.40
 -22   2  13   47.70    6.20
  22   2 -13   45.40    7.70
 -22   2  13   33.70    6.00
  20  -2 -13   44.30    6.80
 -20  -2  13   46.90    7.50
 -20  -2  13   33.30    6.90
  20  -2 -13   43.20    7.00
 -20  -2  13   31.80    6.20
 -20   2  13   43.60    6.70
 -20   2  13   54.39    6.20
 -20   2  13   26.90    5.30
  20   2 -13   55.19    7.90
  20   2 -13   61.29    9.10
 -18  -2  13   84.49   10.30
 -18  -2  13   78.19   10.30
  18  -2 -13   82.69    9.90
  18  -2 -13   85.79    9.10
 -18   2  13   91.79    8.80
 -18   2  13  121.09   10.90
  18   2 -13   97.49   10.50
 -18   2  13   84.19    9.40
  18   2 -13  111.29   10.90
 -16  -2  13   66.49    8.20
 -16  -2  13   59.19    8.20
  16  -2 -13   67.59    8.20
  16  -2 -13   56.49    6.80
  16   2 -13   63.49    8.40
 -16   2  13   60.59    7.40
  16   2 -13   72.19    8.50
 -16   2  13   58.19    6.30
 -14  -2  13   57.69    7.80
  14  -2 -13   57.09    6.30
  14  -2 -13   62.19    7.80
 -14  -2  13   50.69    7.70
  14   2 -13   60.89    8.10
  14   2 -13   80.89    8.80
 -14   2  13   66.19    7.30
 -12  -2  13  124.39   13.50
  12  -2 -13  143.99   13.10
  12  -2 -13  140.19   11.50
 -12  -2  13  138.49   13.20
  12   2 -13  152.98   13.90
  12   2 -13  143.39   13.40
 -12   2  13  151.48   12.80
 -10  -2  13  184.68   18.90
 -10  -2  13  229.68   18.70
  10  -2 -13  234.98   18.60
  10   2 -13  203.48   18.50
  10   2 -13  220.98   19.10
 -10   2  13  238.78   18.30
  -8  -2  13   69.79    8.50
   8  -2 -13   93.49    8.60
  -8  -2  13   70.89    9.00
   8   2 -13   78.89    8.60
   8   2 -13   76.69    9.20
  -8   2  13   75.19    8.20
   6  -2 -13   -0.20    2.20
  -6  -2  13    2.50    2.80
  -6  -2  13    3.00    3.60
  -6   2  13    0.70    2.40
   6   2 -13    0.20    2.90
   6   2 -13    1.20    3.20
  -4  -2  13   26.40    5.30
   4  -2 -13   33.70    5.20
   4   2 -13   29.80    4.90
   4   2 -13   22.10    6.90
  -4   2  13   32.70    5.50
   4   2 -13   25.40    5.80
   2  -2 -13   39.30    6.00
  -2  -2  13   34.00    5.60
  -2   2  13   35.00    5.50
   2   2 -13   32.80    6.70
   2   2 -13   32.10    5.60
   2   2 -13   37.00    7.80
   0  -2  13    0.70    3.20
   0  -2 -13    2.00    2.70
   0   2 -13   -1.90    3.50
   0   2  13   10.40    3.90
   0   2 -13    0.70    2.80
   0   2 -13   -2.50    4.30
  -2  -2 -13   27.70    5.60
   2  -2  13   29.40    8.00
   2   2  13   38.50    6.50
  -2   2 -13   28.40    5.50
  -2   2 -13   23.20    6.80
  -2   2 -13   18.20   10.50
  -4  -2 -13   -2.20    2.60
  -4  -2 -13    5.30    2.20
   4  -2  13    2.10    3.70
  -4   2 -13    1.00    4.40
   4   2  13    2.70    3.40
   4   2  13    4.50    3.80
  -4   2 -13    3.00    5.40
  -4   2 -13    3.10    3.30
   6  -2  13   78.09    9.60
  -6  -2 -13   72.79    9.20
  -6  -2 -13   79.69    7.00
  -6   2 -13   72.09   11.40
  -6   2 -13   73.39    8.70
   6   2  13   52.99    8.20
   6   2  13   52.89    9.10
  -8  -2 -13   14.40    4.70
   8  -2  13   30.10    5.80
  -8  -2 -13   27.50    4.30
  -8   2 -13   24.50    5.40
   8   2  13   25.80    5.50
  -8   2 -13   22.50    7.80
   8   2  13   22.50    6.10
  -8   2 -13   24.70    7.50
 -10  -2 -13    1.60    2.70
  10  -2  13    2.50    4.00
 -10  -2 -13    8.20    7.80
  10   2  13   -1.30    3.90
  10   2  13    1.70    4.50
 -10   2 -13   -9.40    5.50
 -12  -2 -13   50.69    8.30
 -12  -2 -13   70.29    7.60
  12  -2  13   73.79    9.60
  12   2  13   58.09    9.90
  12   2  13   43.10    8.30
 -12   2 -13   59.59   11.40
 -14  -2 -13   10.80    3.60
  14  -2  13    1.50    7.10
 -14  -2 -13   -8.00    3.80
  14   2  13    6.10    6.00
 -14   2 -13   -7.60    5.90
  14   2  13   -0.80    4.10
  27  -3 -13    7.90    6.10
 -27  -3  13    3.20    6.00
 -27  -3  13   16.80    7.00
 -27  -3  13    2.30    3.60
 -27   3  13    5.70    3.90
 -27   3  13   17.30    4.60
 -25  -3  13   15.70    8.10
 -25  -3  13   12.10    4.20
  25  -3 -13   -3.10    8.30
 -25  -3  13   15.20    5.40
 -25   3  13    6.70    3.70
 -25   3  13   16.70    4.30
  23  -3 -13   -4.10    4.60
 -23  -3  13   -3.90    4.50
 -23  -3  13    0.20    4.10
 -23  -3  13    4.60    4.00
  23  -3 -13   10.20    3.70
 -23   3  13    2.60    3.70
 -23   3  13    1.10    2.80
 -21  -3  13   18.50    5.30
  21  -3 -13   16.60    5.40
 -21  -3  13   21.40    6.00
 -21  -3  13    9.00    4.40
  21  -3 -13   14.80    4.20
 -21   3  13   16.90    4.30
 -21   3  13   20.50    4.30
 -19  -3  13   -2.80    3.80
 -19  -3  13   -2.70    3.60
  19  -3 -13    1.40    2.70
 -19  -3  13    1.20    3.80
  19  -3 -13    2.50    5.30
  19   3 -13    1.90    3.80
 -19   3  13    3.20    2.60
  19   3 -13    7.20    4.50
 -19   3  13    4.80    2.70
  17  -3 -13    1.10    3.40
  17  -3 -13    0.20    2.60
 -17  -3  13    1.60    4.10
 -17  -3  13    3.60    4.10
 -17  -3  13    0.10    3.50
  17   3 -13    8.10    4.70
 -17   3  13   -0.10    3.00
  17   3 -13    4.20    4.20
 -17   3  13    1.70    2.10
 -17   3  13   -0.60    2.40
  15  -3 -13   -0.20    2.70
  15  -3 -13    2.50    2.90
 -15  -3  13   -0.20    3.10
 -15  -3  13    4.00    4.20
 -15   3  13   -0.70    2.30
  15   3 -13    1.60    4.30
  15   3 -13    0.10    3.50
 -13  -3  13    4.30    3.50
 -13  -3  13    0.50    4.00
  13  -3 -13   -1.30    2.50
  13   3 -13    4.40    3.60
  13   3 -13    4.00    3.90
 -13   3  13   -0.40    2.30
 -11  -3  13   10.60    3.90
 -11  -3  13   12.20    5.20
  11  -3 -13   12.90    3.50
  11   3 -13   14.20    4.30
 -11   3  13    9.60    3.30
  11   3 -13   26.20    6.50
  -9  -3  13   18.20    4.50
  -9  -3  13   16.40    5.80
   9  -3 -13   25.50    4.50
   9   3 -13   23.10    6.10
   9   3 -13   16.10    4.30
  -9   3  13   27.30    4.50
  -7  -3  13  149.69   13.10
  -7  -3  13  123.59   14.00
   7   3 -13  132.99   12.80
  -7   3  13  139.09   13.00
   7   3 -13  141.89   14.60
  -5  -3  13   93.99   12.00
  -5  -3  13  106.39   10.70
   5   3 -13  105.49   10.80
  -5   3  13  113.69   10.50
   5   3 -13  112.39   12.30
  -3  -3  13    6.80    3.70
  -3   3  13    6.20    2.80
   3   3 -13    7.60    4.80
   3   3 -13    4.20    3.10
   3   3 -13    0.10    5.50
   1  -3 -13   58.09    7.60
  -1  -3  13   57.09    7.70
  -1   3  13   44.20    6.50
   1   3 -13   51.89   10.20
   1   3 -13   50.79    9.30
  -1  -3 -13    4.30    3.20
   1  -3  13    6.30    4.00
  -1   3 -13    4.70    3.30
  -1   3 -13    1.80    5.60
   1   3  13    7.60    3.80
  -1   3 -13    6.90    8.00
   3  -3  13    6.60    4.20
  -3  -3 -13    6.50    3.10
  -3   3 -13    5.50    6.20
  -3   3 -13   10.30    3.70
  -3   3 -13    4.40    5.20
   3   3  13    3.30    3.30
   5  -3  13   30.30    6.20
  -5  -3 -13   28.60    6.40
   5   3  13   35.50    6.30
  -5   3 -13   44.20    8.90
  -5   3 -13   21.30    8.10
  -7  -3 -13   -1.60    3.50
  -7  -3 -13    7.00    2.20
   7  -3  13   -4.40    3.30
   7   3  13    1.80    3.30
   7   3  13    1.10    3.50
  -7   3 -13   -1.60    6.10
  -9  -3 -13    8.70    2.50
  -9  -3 -13   -3.60    2.90
   9  -3  13    5.00    4.20
   9   3  13   -0.20    3.70
  -9   3 -13   -8.70    5.80
   9   3  13    3.00    4.10
 -11  -3 -13   -1.50    3.30
  11  -3  13    4.10    4.30
 -11   3 -13   -5.70    6.50
  11   3  13   -5.80    4.10
  24  -4 -13   17.60    5.10
 -24  -4  13   -6.60    5.40
 -24   4  13    1.30    2.50
 -24   4  13    5.20    3.80
 -22  -4  13   20.70    5.60
 -22  -4  13   37.90    7.80
 -22  -4  13   27.50    7.00
 -22   4  13   25.40    4.50
 -20  -4  13    8.50    4.50
 -20  -4  13   11.30    6.20
 -20  -4  13    4.30    4.20
  20  -4 -13   18.10    4.80
  20  -4 -13   12.20    4.30
 -20   4  13   12.80    3.40
 -18  -4  13    7.60    5.10
  18  -4 -13   -1.20    2.70
 -18  -4  13   -1.10    4.00
 -18  -4  13    5.90    3.90
 -18   4  13    4.80    2.40
 -18   4  13    0.40    2.40
 -16  -4  13    0.20    3.20
 -16  -4  13    4.20    4.60
 -16  -4  13    0.40    3.90
 -16   4  13    3.70    2.00
 -16   4  13    3.90    3.40
 -16   4  13   -1.80    1.90
 -14  -4  13   22.50    6.70
  14  -4 -13   27.30    5.60
 -14  -4  13   19.90    5.10
  14   4 -13   25.70    6.60
 -14   4  13   25.80    4.10
 -12  -4  13   23.50    7.00
 -12  -4  13   32.40    5.80
  12  -4 -13   44.90    6.00
  12   4 -13   52.69   10.20
  12   4 -13   30.10    5.60
 -12   4  13   38.00    5.10
  10  -4 -13    3.80    2.80
 -10  -4  13    1.00    4.20
 -10  -4  13    0.40    3.10
 -10   4  13   -0.90    2.00
  10   4 -13    3.90    4.80
  10   4 -13    4.40    3.20
  -8  -4  13   73.39    8.70
  -8  -4  13   69.59   10.50
   8  -4 -13   82.19    8.30
   8   4 -13  100.99   11.70
  -8   4  13   61.59    7.50
   8   4 -13   74.29    8.60
   6  -4 -13   91.59    9.10
  -6  -4  13   88.19    9.40
  -6  -4  13   77.49   11.20
   6   4 -13   78.19    9.30
   6   4 -13   96.39   12.10
  -6   4  13   85.29    8.60
  -4  -4  13    3.40    2.80
   4  -4 -13    6.40    3.30
   4   4 -13    5.00    5.80
  -4   4  13    7.20    3.00
   4   4 -13    7.10    3.30
   4   4 -13    8.90    5.30
  -2  -4  13   -0.10    2.90
   2  -4 -13    0.70    2.50
   2   4 -13    6.60    5.80
  -2   4  13    3.20    2.90
   2   4 -13    6.10    6.50
   0  -4  13   11.30    3.90
   0  -4 -13   11.40    3.50
   0   4  13   18.90    4.70
   0   4 -13    9.60    7.20
   2  -4  13   30.70    5.70
  -2   4 -13   23.10    8.60
   2   4  13   40.50    6.40
  -4  -4 -13   -0.90    3.10
   4  -4  13    3.20    3.60
  -4   4 -13    9.40    7.20
   4   4  13   -1.40    3.10
   6  -4  13   10.80    4.50
  -6  -4 -13   12.00    4.20
   6   4  13   20.10    5.10
  -6   4 -13   12.60    8.80
  -8  -4 -13   -5.20    3.50
   8  -4  13   -0.50    3.50
   8   4  13   -0.60    3.30
  -8   4 -13    1.10    7.30
   8   4  13   -3.20    3.60
  19  -5 -13   45.40    6.50
 -19   5  13   47.70    6.80
 -17  -5  13    1.40    3.40
  17  -5 -13    6.80    2.90
 -17  -5  13    0.10    2.60
 -17  -5  13   10.70    5.50
 -17   5  13    4.50    2.70
 -15  -5  13    1.70    4.00
 -15  -5  13    4.80    3.70
 -15  -5  13   16.20    6.20
  15  -5 -13    8.60    3.10
 -15   5  13    5.10    2.10
 -13  -5  13   24.20    7.40
 -13  -5  13   22.60    5.70
  13  -5 -13   24.10    4.50
 -13  -5  13   16.70    5.30
 -13   5  13   25.00    3.40
  11  -5 -13   35.90    5.40
 -11  -5  13   37.60    9.80
 -11   5  13   29.10    4.10
   9  -5 -13    4.40    2.90
  -9  -5  13    0.80    4.70
  -9   5  13    5.10    2.20
   7  -5 -13   68.29    7.80
  -7  -5  13   71.99   11.90
  -7   5  13   68.49    7.00
   5  -5 -13    7.50    3.30
   5   5 -13   28.00   10.70
  -5   5  13    6.40    2.70
  -3  -5  13    3.80    3.40
   3  -5 -13    4.50    3.40
   3   5 -13    9.10    6.70
  -3   5  13    2.90    5.00
   1  -5 -13    8.90    3.30
  -1  -5  13    4.30    3.20
   1   5 -13    0.50    6.30
  -1   5  13    3.10    2.90
   1  -5  13   26.20    5.50
  -1  -5 -13   27.10    5.50
  -1   5 -13   40.40   10.60
   1   5  13   38.60    6.00
   3  -5  13    2.40    3.50
  -3   5 -13   -2.60    6.80
   3   5  13   -2.80    2.80
 -30   0  14   13.70    5.10
 -30   0  14    5.70    4.90
 -28   0  14   33.10    6.90
 -28   0  14   42.50    7.70
 -26   0  14   44.10    8.10
 -26   0  14   56.29    9.40
 -26   0  14   50.19    7.80
  26   0 -14   46.50    8.10
  24   0 -14  108.19   11.80
 -24   0  14   92.09   11.30
 -24   0  14  104.99   12.30
 -24   0  14   89.99   10.70
 -22   0  14    6.70    3.90
  22   0 -14    7.10    4.00
 -22   0  14    7.30    3.80
 -22   0  14    7.20    4.70
  22   0 -14    8.70    4.00
 -20   0  14   59.99    8.60
 -20   0  14   82.59   10.50
  20   0 -14   75.79    8.20
 -20   0  14   62.99    8.20
  20   0 -14   76.29    9.50
 -18   0  14   11.30    3.90
 -18   0  14   16.20    4.20
  18   0 -14   13.10    4.90
  18   0 -14   23.00    4.60
 -16   0  14    1.00    2.80
  16   0 -14    5.90    3.60
  16   0 -14    2.20    2.70
 -16   0  14    0.10    2.70
  14   0 -14   37.70    6.30
  14   0 -14   52.39    5.60
 -14   0  14   37.70    5.90
 -14   0  14   39.40    5.80
 -12   0  14  253.57   20.90
  12   0 -14  251.37   21.10
 -12   0  14  229.68   20.30
  12   0 -14  264.97   20.00
  10   0 -14  157.88   12.60
  10   0 -14  149.69   13.80
 -10   0  14  141.69   13.60
 -10   0  14  144.59   13.00
   8   0 -14  322.17   24.90
  -8   0  14  285.57   24.00
  -8   0  14  294.67   24.60
   8   0 -14  307.97   23.80
  -6   0  14  276.17   22.80
   6   0 -14  288.87   22.90
   6   0 -14  251.87   22.30
   6   0 -14  289.17   22.10
   4   0 -14   10.50    3.20
   4   0 -14   13.10    3.70
  -4   0  14   12.00    3.80
   4   0 -14   11.70    4.10
   2   0 -14   21.50    4.90
   2   0 -14   30.00    5.00
  -2   0  14   16.90    4.70
   2   0 -14   17.80    4.40
   0   0 -14   15.30    4.20
   0   0  14   13.20    4.60
   0   0 -14   15.90    4.80
  -2   0 -14   17.00    5.10
   2   0  14   17.60    4.50
  -2   0 -14   20.90    5.00
   4   0  14  101.29   10.90
  -4   0 -14   91.09   10.10
  -4   0 -14   98.19   10.30
  -4   0 -14   79.69   10.00
   6   0  14  120.59   13.10
  -6   0 -14  114.39   12.70
  -6   0 -14  135.39   12.80
   8   0  14  130.79   14.70
  -8   0 -14  159.08   14.80
   8   0  14  151.28   15.10
  10   0  14    4.70    5.20
  10   0  14   -4.60    5.10
 -10   0 -14    3.60    4.70
 -10   0 -14   -2.00    4.10
 -12   0 -14   -2.50    4.30
  12   0  14    1.20    4.80
  12   0  14   16.20    5.50
 -12   0 -14   -1.90    4.30
 -14   0 -14   -2.30    4.60
  14   0  14   -9.10    4.30
 -29  -1  14   34.30    7.60
 -29  -1  14   48.90    9.20
 -29  -1  14   51.69    8.50
 -29   1  14   68.49   10.60
 -29   1  14   45.50    8.00
 -27  -1  14    2.20    5.20
  27  -1 -14   -5.90    4.50
 -27  -1  14   -7.50    3.30
 -27  -1  14    6.20    4.20
 -27   1  14    3.60    4.00
 -27   1  14    5.40    3.50
  25  -1 -14    2.40    5.80
 -25  -1  14    7.70    5.90
  25  -1 -14   -0.30    4.00
 -25  -1  14    4.20    4.10
 -25  -1  14    1.80    4.00
 -25   1  14    0.90    3.50
 -25   1  14    6.30    3.70
  25   1 -14    3.00    4.70
 -25   1  14    8.40    4.90
  23  -1 -14   -2.30    3.80
 -23  -1  14    2.90    3.50
 -23  -1  14    6.20    5.50
  23  -1 -14    0.00    3.20
 -23  -1  14   -4.30    3.40
  23   1 -14    0.80    3.80
 -23   1  14   -1.80    3.90
  23   1 -14    5.60    4.00
 -23   1  14   -1.80    2.60
 -23   1  14   -0.10    3.10
 -21  -1  14    7.80    4.80
 -21  -1  14    4.30    4.20
  21  -1 -14    6.90    4.00
 -21  -1  14    7.00    4.10
  21  -1 -14    3.80    3.90
 -21   1  14   11.30    5.20
  21   1 -14    8.90    4.40
  21   1 -14    6.20    3.90
 -21   1  14   10.30    3.80
 -21   1  14    6.70    3.90
  19  -1 -14  109.29   11.80
 -19  -1  14   98.49   11.40
  19  -1 -14  112.39   10.50
 -19  -1  14  103.09   13.10
 -19   1  14   99.99   11.10
 -19   1  14  105.39   10.60
  19   1 -14  131.29   11.50
  19   1 -14  118.09   12.10
  17  -1 -14  144.99   11.90
  17  -1 -14  138.79   13.50
 -17  -1  14  121.69   12.90
 -17  -1  14  118.19   12.80
  17   1 -14  131.69   13.40
 -17   1  14  133.79   12.70
 -17   1  14  136.19   12.10
  17   1 -14  147.89   12.80
 -15  -1  14    1.70    3.30
 -15  -1  14   -0.20    3.00
  15  -1 -14    6.40    3.80
  15  -1 -14    1.20    2.30
 -15   1  14   -0.50    2.00
  15   1 -14    0.40    3.10
 -15   1  14   -1.20    2.50
  15   1 -14   -2.50    3.30
 -13  -1  14   14.00    3.90
 -13  -1  14   15.20    4.50
  13  -1 -14   22.80    3.50
  13  -1 -14   17.60    4.70
  13   1 -14   22.30    4.60
 -13   1  14   12.10    3.40
 -13   1  14   18.10    3.60
  13   1 -14   11.90    4.90
  11  -1 -14   20.80    4.60
 -11  -1  14   10.60    3.60
  11  -1 -14   17.40    2.80
 -11  -1  14   10.80    4.00
 -11   1  14   13.20    3.00
  11   1 -14   15.70    5.60
  11   1 -14   13.50    4.20
 -11   1  14   18.80    4.40
   9  -1 -14   -1.20    2.40
  -9  -1  14    0.00    2.70
  -9  -1  14   -3.10    2.80
   9  -1 -14    1.60    1.50
   9   1 -14   -0.80    2.80
  -9   1  14    0.10    2.40
   9   1 -14   -0.80    2.90
  -7  -1  14   23.80    4.90
  -7  -1  14   23.00    5.10
   7  -1 -14   23.70    3.00
   7  -1 -14   28.60    4.40
   7  -1 -14   24.10    3.80
   7   1 -14   28.90    6.20
   7   1 -14   20.90    4.50
  -7   1  14   29.60    4.90
  -5  -1  14   69.09    8.10
   5  -1 -14   69.09    7.90
   5  -1 -14   64.99    5.90
   5  -1 -14   70.49    6.30
   5   1 -14   64.49    7.90
   5   1 -14   59.39    7.80
   5   1 -14   60.49    8.60
  -5   1  14   64.49    7.90
   3  -1 -14   25.80    3.70
   3  -1 -14   22.80    3.50
   3  -1 -14   20.50    4.70
  -3  -1  14   21.00    5.00
   3   1 -14   17.90    5.70
   3   1 -14   22.40    5.20
   3   1 -14   11.90    3.70
  -3   1  14   23.30    4.90
  -1  -1  14    4.30    3.80
   1  -1 -14    8.00    2.80
   1  -1 -14    8.00    2.90
   1  -1 -14   13.20    4.40
  -1   1  14    4.90    4.00
   1   1 -14    9.60    4.10
   1   1 -14    4.40    4.30
   1   1 -14    6.00    3.60
  -1  -1 -14   28.60    4.60
  -1  -1 -14   29.90    4.80
   1  -1  14   26.40    5.80
  -1  -1 -14   22.50    4.80
  -1   1 -14   31.30    6.40
  -1   1 -14   24.00    6.30
  -1   1 -14   30.30    5.70
   1   1  14   22.50    5.30
   3  -1  14  138.89   13.40
  -3  -1 -14  139.19   11.60
  -3  -1 -14  123.59   12.00
  -3  -1 -14  128.19   12.90
  -3   1 -14  140.99   13.90
  -3   1 -14  114.49   12.80
  -3   1 -14  123.59   13.40
   3   1  14  142.29   13.50
   5  -1  14  238.58   21.00
  -5  -1 -14  220.58   24.10
  -5  -1 -14  243.98   18.70
   5   1  14  232.38   20.20
  -5   1 -14  216.48   20.50
  -5   1 -14  202.48   19.70
  -7  -1 -14    7.70    3.70
  -7  -1 -14    0.00    3.50
   7  -1  14    3.20    4.20
   7   1  14    6.50    4.20
   7   1  14    5.20    4.40
  -7   1 -14    1.40    4.50
  -7   1 -14   -0.70    5.10
  -7   1 -14    6.30    4.00
  -9  -1 -14   52.69    6.90
   9  -1  14   43.50    7.30
  -9  -1 -14   49.00    8.60
  -9   1 -14   37.20    6.80
   9   1  14   49.50    8.10
   9   1  14   43.70    7.90
  -9   1 -14   54.59    9.70
  -9   1 -14   47.20    9.80
 -11  -1 -14    1.90    5.00
 -11  -1 -14    0.30    3.40
  11  -1  14    3.30    5.00
 -11   1 -14   -5.70    5.00
  11   1  14   13.20    5.70
  11   1  14  -10.80    3.80
  13  -1  14    8.00    4.90
 -13  -1 -14   12.90    4.60
 -13  -1 -14    9.40    5.90
  13   1  14    0.70    6.60
  13   1  14   16.80    5.80
 -13   1 -14    0.70    5.80
 -28  -2  14    9.80    4.80
 -28  -2  14    3.80    3.80
 -28  -2  14    4.40    5.50
 -28   2  14   11.50    4.80
 -28   2  14    9.90    4.00
 -26  -2  14   15.90    5.90
 -26  -2  14   12.70    6.70
 -26  -2  14    9.90    4.60
  26  -2 -14   -2.00    4.70
 -26   2  14   13.80    4.10
 -26   2  14    7.30    3.70
 -24  -2  14    3.00    3.60
 -24  -2  14    1.40    4.20
  24  -2 -14   -1.20    4.20
  24  -2 -14   11.00    7.00
 -24  -2  14    5.60    6.00
 -24   2  14    1.30    3.40
 -24   2  14    4.80    3.30
  22  -2 -14   24.70    5.70
 -22  -2  14   28.30    6.40
 -22  -2  14   16.70    5.30
 -22  -2  14   36.10    8.70
  22  -2 -14   28.00    5.40
 -22   2  14   39.00    5.60
 -22   2  14   29.90    6.40
  22   2 -14   43.80    7.40
 -22   2  14   19.20    4.70
  22   2 -14   34.70    6.10
 -20  -2  14   10.90    4.70
  20  -2 -14   22.20    5.00
  20  -2 -14   13.10    4.40
 -20  -2  14   17.00    5.20
 -20  -2  14    9.30    4.50
  20   2 -14   12.40    4.90
 -20   2  14   21.70    4.40
 -20   2  14   13.30    3.90
  20   2 -14   22.10    5.70
 -20   2  14   12.00    4.80
 -18  -2  14    1.90    3.50
  18  -2 -14   -0.10    3.30
 -18  -2  14    3.90    4.00
  18  -2 -14   -1.80    3.00
 -18   2  14    3.30    3.00
  18   2 -14    6.40    4.10
  18   2 -14    3.00    3.90
 -18   2  14    3.20    2.40
  16  -2 -14   -0.80    3.20
  16  -2 -14    2.10    2.70
 -16  -2  14    2.00    3.40
 -16  -2  14    0.70    3.10
 -16   2  14    6.80    3.40
  16   2 -14    2.80    4.00
  16   2 -14    3.10    3.60
 -16   2  14    2.40    2.30
 -14  -2  14  249.48   24.60
  14  -2 -14  338.77   25.20
  14  -2 -14  296.47   23.30
 -14   2  14  300.87   24.60
  14   2 -14  314.17   25.30
  14   2 -14  342.37   25.70
 -14   2  14  283.27   23.30
  12  -2 -14    0.40    2.60
 -12  -2  14   -1.10    3.30
 -12  -2  14   -2.10    3.20
  12   2 -14    3.00    3.20
 -12   2  14    0.70    2.50
  12   2 -14    3.60    3.90
 -10  -2  14   30.50    5.50
  10  -2 -14   34.30    5.80
 -10  -2  14   28.40    6.40
 -10   2  14   42.30    6.00
  10   2 -14   47.90    7.70
  10   2 -14   28.30    5.50
  -8  -2  14   12.20    4.20
  -8  -2  14   11.20    4.70
   8   2 -14   14.20    5.10
  -8   2  14   12.70    3.60
   8   2 -14    5.10    3.60
  -6  -2  14    8.40    4.40
   6  -2 -14   19.10    4.10
  -6  -2  14   16.10    4.50
   6   2 -14   16.00    5.00
  -6   2  14   17.00    3.80
   6   2 -14   11.80    3.90
   4  -2 -14  130.19   12.00
  -4  -2  14  119.59   12.00
   4   2 -14  117.19   11.80
  -4   2  14  137.59   12.00
   4   2 -14  108.09   13.10
   4   2 -14  117.99   12.60
   2  -2 -14   37.80    6.00
  -2  -2  14   26.00    5.70
  -2   2  14   25.70    5.20
   2   2 -14   24.60    5.20
   2   2 -14   24.50    6.40
   2   2 -14   37.80    8.10
   0  -2  14  135.59   13.40
   0  -2 -14  122.09   12.10
   0   2 -14  112.89   13.40
   0   2  14  130.59   12.30
   0   2 -14  108.29   11.80
   2  -2  14    3.90    3.70
  -2  -2 -14    0.70    2.20
  -2  -2 -14   -0.70    3.10
  -2   2 -14   -2.10    3.10
   2   2  14    0.00    3.10
  -2   2 -14   -1.60    4.10
  -2   2 -14   -3.60    4.80
  -4  -2 -14   27.40    3.60
  -4  -2 -14   27.40    6.00
   4  -2  14   20.30    5.50
   4   2  14   23.90    6.00
  -4   2 -14   20.10    7.70
  -4   2 -14   27.70    5.40
  -4   2 -14   33.60    8.00
  -6  -2 -14   18.40    3.40
   6  -2  14   16.60    5.30
  -6  -2 -14   14.40    5.00
  -6   2 -14   23.80    7.60
   6   2  14   14.40    5.20
   6   2  14   13.00    4.50
  -6   2 -14   16.20    5.10
  -6   2 -14   20.40    6.80
   8  -2  14    7.10    4.60
  -8  -2 -14    7.40    2.90
  -8  -2 -14    9.10    4.00
  -8   2 -14    5.90    6.10
   8   2  14   -1.90    3.50
   8   2  14    6.20    4.60
  -8   2 -14    2.60    6.50
  10  -2  14    0.50    4.30
 -10  -2 -14    8.50    4.70
 -10  -2 -14    8.10    3.10
  10   2  14    2.10    4.70
 -10   2 -14    0.30    6.60
  10   2  14    4.30    4.10
 -12  -2 -14   11.00    3.50
  12  -2  14    5.00    4.80
 -12  -2 -14   -3.70    4.40
  12   2  14    2.30    4.60
  12   2  14   11.80    5.70
 -12   2 -14   -2.90    8.20
 -27  -3  14   15.40    6.00
 -27  -3  14   11.60    6.30
 -27   3  14    7.50    3.80
 -25  -3  14   37.60    7.50
 -25  -3  14   27.10    9.30
 -25  -3  14   22.00    6.10
  25  -3 -14   17.40    6.50
 -25   3  14   20.80    4.60
  23  -3 -14    6.40    5.00
 -23  -3  14   12.40    6.90
 -23  -3  14    5.20    5.80
  23  -3 -14   15.50    4.20
 -23  -3  14    6.20    4.20
 -23   3  14    9.50    3.50
 -23   3  14    4.90    3.20
 -21  -3  14   -4.90    3.60
 -21  -3  14    2.20    3.90
 -21  -3  14   -3.50    3.90
  21  -3 -14    3.90    3.20
  21  -3 -14   -1.20    4.00
 -21   3  14    1.70    2.70
 -21   3  14    6.10    3.10
  19  -3 -14    6.70    3.90
 -19  -3  14   11.30    5.30
 -19  -3  14    8.90    5.10
  19  -3 -14    5.80    3.30
 -19  -3  14    2.30    3.80
 -19   3  14    9.00    3.00
  19   3 -14   13.40    4.90
 -19   3  14    8.40    3.10
  17  -3 -14   -0.20    3.20
  17  -3 -14    0.00    2.90
 -17  -3  14    1.30    3.90
 -17  -3  14    1.50    3.60
 -17   3  14    1.40    2.40
  17   3 -14   -2.20    3.20
  17   3 -14    9.70    4.70
 -17   3  14    1.30    2.00
 -15  -3  14    4.80    4.30
 -15  -3  14    1.80    3.70
  15  -3 -14   12.00    4.00
 -15   3  14   12.00    3.30
  15   3 -14   16.20    5.50
 -13  -3  14    4.60    3.40
 -13  -3  14    5.60    4.60
  13  -3 -14    7.40    3.70
  13   3 -14   12.70    7.20
 -13   3  14    6.60    3.20
  13   3 -14   10.00    4.30
 -11  -3  14   94.19   11.90
 -11  -3  14   93.09   10.90
 -11   3  14  119.39   10.50
  11   3 -14  122.99   13.10
  11   3 -14  111.49   11.20
  -9  -3  14   10.40    4.90
  -9  -3  14    8.50    3.80
  -9   3  14   16.70    4.10
   9   3 -14   20.20    6.10
   9   3 -14    9.40    4.10
  -7  -3  14  100.39   12.10
  -7  -3  14   99.99   10.90
   7   3 -14   98.49   10.90
  -7   3  14  114.59   10.70
   7   3 -14  122.09   13.20
  -5  -3  14    3.40    3.40
   5  -3 -14    9.40    4.70
   5   3 -14    2.20    4.40
  -5   3  14    2.10    2.70
   5   3 -14    0.80    5.40
   3  -3 -14   36.50    6.00
  -3  -3  14   31.00    6.00
  -3   3  14   27.40    5.10
   3   3 -14   26.60    5.10
   3   3 -14   30.10    9.50
   3   3 -14   32.00    8.40
  -1  -3  14    4.00    3.70
   1  -3 -14    1.60    3.20
   1   3 -14    0.20    4.40
  -1   3  14   -1.90    2.60
   1   3 -14   -1.70    3.00
   1   3 -14    0.00    5.50
  -1  -3 -14   -0.90    2.80
   1  -3  14    1.10    3.80
  -1   3 -14    9.80    6.30
  -1   3 -14    6.20    5.10
  -1   3 -14   -0.20    3.10
   1   3  14    0.90    3.30
  -3  -3 -14   27.80    6.00
   3  -3  14   26.60    5.80
  -3   3 -14   27.80    7.60
   3   3  14   26.00    5.30
  -3   3 -14   29.50    8.40
  -5  -3 -14    1.40    3.40
   5  -3  14   -3.30    3.40
  -5   3 -14   -4.70    5.60
   5   3  14    2.60    3.40
  -7  -3 -14    9.40    4.80
  -7  -3 -14    6.10    2.10
   7  -3  14   -2.90    3.60
  -7   3 -14    5.90    6.90
   7   3  14    5.50    3.40
   7   3  14    4.40    3.90
  -9  -3 -14   25.40    3.60
   9  -3  14    8.20    5.80
  -9  -3 -14    4.40    4.00
   9   3  14   17.40    5.60
  -9   3 -14    2.50    7.40
   9   3  14   17.00    5.60
  11  -3  14   16.80    5.40
 -11  -3 -14   11.30    4.90
  11   3  14   12.40    5.60
  11   3  14   18.80    6.70
 -11   3 -14   10.50    8.50
  22  -4 -14   12.00    4.00
 -22  -4  14    6.10    4.60
 -22  -4  14    6.10    4.30
  22  -4 -14    8.90    7.30
 -22  -4  14   -4.90    5.00
 -22   4  14   13.60    3.60
 -22   4  14    3.20    2.90
 -20  -4  14    4.10    4.20
  20  -4 -14   12.30    3.70
 -20  -4  14   -3.00    4.00
 -20  -4  14   -0.60    3.30
 -20   4  14    5.00    2.60
 -18  -4  14   43.50    8.00
 -18  -4  14   28.20    6.10
 -18  -4  14   30.10    7.80
  18  -4 -14   46.40    8.00
 -18   4  14   46.30    4.70
 -18   4  14   29.50    4.90
 -16  -4  14   11.60    4.30
 -16  -4  14   17.60    5.90
  16  -4 -14   19.30    4.30
 -16   4  14   13.70    3.20
 -14  -4  14  110.29   12.20
  14  -4 -14  143.19   12.10
 -14  -4  14  112.59   13.60
 -14   4  14  119.59   10.90
 -12  -4  14   56.49    9.60
  12  -4 -14   77.99    8.30
 -12  -4  14   54.59    8.20
 -12   4  14   69.09    7.20
 -10  -4  14    6.80    3.70
 -10  -4  14   -1.40    4.20
  10  -4 -14    3.60    2.70
 -10   4  14    2.20    2.30
  -8  -4  14   22.40    5.10
  -8  -4  14   33.00    7.90
   8  -4 -14   32.70    5.20
  -8   4  14   26.80    4.40
  -6  -4  14    6.70    3.50
   6  -4 -14    7.80    3.20
  -6   4  14    8.00    3.00
  -4  -4  14   -0.40    3.10
   4  -4 -14    0.60    2.50
   4   4 -14    3.80    6.20
  -4   4  14    1.90    2.80
  -2  -4  14    2.10    3.50
   2  -4 -14   -1.20    2.60
   2   4 -14    3.80    6.20
  -2   4  14   -0.40    2.70
   0  -4  14   36.40    6.20
   0   4  14   37.40    5.90
   0   4 -14   37.50   10.00
   2  -4  14  106.39   10.80
  -2  -4 -14   88.59   11.20
   2   4  14   94.09   15.00
  -2   4 -14   82.49   13.40
  -4  -4 -14   -2.50    2.70
   4  -4  14    4.90    4.20
   4   4  14    3.70    4.00
  -4   4 -14   -0.10    7.20
   6  -4  14    1.70    4.30
  -6  -4 -14   -0.10    3.30
  -6   4 -14    4.50    7.10
   6   4  14    2.70    3.40
 -17  -5  14   -7.00    4.10
 -17  -5  14    3.60    3.60
  17  -5 -14    8.10    3.30
 -17  -5  14    7.20    6.10
 -17   5  14    4.10    2.40
 -15  -5  14   16.00    4.70
 -15  -5  14   21.80    6.00
  15  -5 -14   22.40    4.60
 -15  -5  14   25.50    6.80
 -15   5  14   22.60    3.50
 -13  -5  14   20.20    6.50
  13  -5 -14   32.40    5.30
 -13  -5  14   15.60    4.60
 -13   5  14   21.60    3.50
 -11  -5  14   23.30    5.10
  11  -5 -14   35.70    5.50
 -11  -5  14   20.70    7.20
 -11   5  14   22.90    3.90
  -9  -5  14    9.30    4.30
   9  -5 -14   24.30    4.50
  -9  -5  14    9.40    6.30
  -9   5  14   16.20    3.30
  -7  -5  14   22.10    4.90
   7  -5 -14   19.40    4.30
  -7   5  14   24.10    3.90
  -5  -5  14   14.50    4.30
   5  -5 -14   25.50    4.80
   5   5 -14   37.00    9.10
  -5   5  14    9.90    3.50
  -3  -5  14    4.80    3.30
   3  -5 -14    2.40    3.50
  -3   5  14   -5.00    4.60
   3   5 -14   10.10    6.90
   1  -5 -14   15.40    4.00
  -1  -5  14    9.30    3.90
   1   5 -14   10.90    7.70
  -1   5  14   16.00    4.00
  -1  -5 -14   -2.70    2.90
   1  -5  14    3.40    3.80
   1   5  14    6.20    3.60
  -1   5 -14    4.60    7.60
 -30   0  15   -3.50    3.80
 -28   0  15    4.90    3.80
 -28   0  15   -0.40    4.10
 -26   0  15    4.20    5.70
  26   0 -15    7.80    5.00
  26   0 -15    2.40    4.60
 -26   0  15    3.90    3.60
 -26   0  15   -3.20    3.40
 -24   0  15    0.30    3.20
 -24   0  15   -0.60    5.00
  24   0 -15    2.60    4.20
 -24   0  15    3.70    4.10
  22   0 -15    5.60    4.10
 -22   0  15    2.00    3.10
  22   0 -15   -1.40    3.30
 -22   0  15    6.80    3.90
 -22   0  15    4.90    4.50
 -20   0  15   -2.00    2.70
 -20   0  15    3.00    3.20
  20   0 -15   -3.40    3.10
  20   0 -15    3.10    3.30
 -18   0  15    0.30    3.10
  18   0 -15   -0.50    3.40
  18   0 -15    2.70    2.90
 -18   0  15    1.40    2.90
 -16   0  15   -1.60    2.90
 -16   0  15   -2.40    2.60
  16   0 -15    1.10    2.50
  16   0 -15    1.20    3.70
  14   0 -15   -1.50    2.30
 -14   0  15   -1.40    3.00
 -14   0  15    0.20    2.60
  14   0 -15    0.40    3.20
 -12   0  15    0.10    2.80
  12   0 -15   -0.70    2.10
 -12   0  15    0.60    2.60
  12   0 -15   -0.80    2.90
  10   0 -15    7.90    2.80
 -10   0  15    5.40    3.00
 -10   0  15    4.90    3.40
  10   0 -15    6.70    3.70
   8   0 -15    0.80    2.30
   8   0 -15    1.20    2.60
  -8   0  15    0.50    2.90
   6   0 -15   -1.70    3.30
   6   0 -15   -1.00    2.60
   6   0 -15   -0.80    2.90
  -6   0  15    1.80    2.90
  -4   0  15   -1.70    3.20
   4   0 -15    2.30    2.90
   4   0 -15   -0.20    2.60
   4   0 -15   -1.40    3.40
   2   0 -15   -1.10    3.50
   2   0 -15   -0.40    2.90
   2   0 -15   -0.30    4.50
  -2   0  15   -1.10    2.80
   0   0  15   -3.00    3.60
   0   0 -15    1.50    3.90
   0   0 -15    5.20    3.50
   0   0 -15    7.70    4.00
  -2   0 -15   -4.80    3.40
   2   0  15    5.50    4.20
  -2   0 -15   -1.20    3.20
  -2   0 -15   -0.10    4.00
  -4   0 -15    0.70    3.70
  -4   0 -15    3.10    3.40
  -4   0 -15    2.20    4.20
   4   0  15    2.10    4.60
  -6   0 -15   -4.00    3.40
  -6   0 -15    1.00    4.20
  -6   0 -15   -6.50    4.00
   6   0  15    3.70    4.90
  -8   0 -15   -4.20    4.10
   8   0  15    0.60    6.00
  -8   0 -15    0.30    4.00
 -10   0 -15   -6.20    3.80
 -10   0 -15    1.30    4.30
  10   0  15   14.50    5.00
  10   0  15    4.60    5.30
 -12   0 -15   -3.70    4.80
  12   0  15    0.10    4.70
  12   0  15   20.40    5.60
 -12   0 -15    2.80    4.40
 -29  -1  15   10.90    4.60
 -29  -1  15    5.20    6.60
 -29  -1  15   -2.80    4.20
 -29   1  15   -1.90    3.40
 -29   1  15    6.50    3.60
 -27  -1  15   13.20    5.80
 -27  -1  15    9.50    6.30
 -27  -1  15   11.70    4.90
  27  -1 -15   -1.90    4.80
 -27   1  15   13.60    4.50
 -27   1  15    4.50    4.10
  25  -1 -15    0.20    5.00
 -25  -1  15    6.30    4.20
 -25  -1  15   -1.90    3.90
  25  -1 -15    5.30    4.20
 -25  -1  15    1.40    6.20
 -25   1  15    0.60    3.30
  25   1 -15   12.80    5.30
 -25   1  15    7.00    3.50
 -25   1  15    3.60    6.40
  25   1 -15    4.40    7.10
  23  -1 -15   85.09   10.30
  23  -1 -15  118.89   12.00
 -23  -1  15   78.59   10.70
 -23  -1  15  129.29   12.90
 -23  -1  15   90.49   11.50
  23   1 -15  104.89   12.10
 -23   1  15  132.49   12.60
 -23   1  15   96.89   10.60
 -23   1  15   89.89   10.80
  23   1 -15  101.09   11.00
 -21  -1  15   37.00    7.20
 -21  -1  15   40.30    7.50
  21  -1 -15   40.70    6.30
  21  -1 -15   45.50    6.90
 -21  -1  15   41.90    7.00
 -21   1  15   38.80    6.60
  21   1 -15   48.20    8.00
  21   1 -15   60.39    7.50
 -21   1  15   39.80    6.40
 -21   1  15   77.99   17.60
 -19  -1  15   31.40    5.90
  19  -1 -15   37.30    5.80
 -19  -1  15   40.50    6.50
  19  -1 -15   50.79    7.70
  19   1 -15   44.40    7.70
 -19   1  15   40.10    5.80
  19   1 -15   47.30    6.70
 -19   1  15   34.30    5.70
  17  -1 -15   32.50    5.90
 -17  -1  15   30.90    5.90
 -17  -1  15   38.90    6.50
  17  -1 -15   39.90    5.30
  17   1 -15   43.70    6.40
 -17   1  15   33.20    5.10
 -17   1  15   30.40    5.50
  17   1 -15   42.90    7.10
 -15  -1  15   12.30    4.20
  15  -1 -15   21.70    3.70
 -15  -1  15    7.60    4.00
  15  -1 -15   14.40    4.90
 -15   1  15   14.70    4.30
  15   1 -15   17.70    4.50
  15   1 -15   21.90    5.00
 -15   1  15   15.70    3.70
 -13  -1  15  154.08   15.60
 -13  -1  15  167.48   15.80
  13  -1 -15  183.78   16.20
  13  -1 -15  186.58   14.10
 -13   1  15  182.68   15.80
  13   1 -15  187.58   16.30
  13   1 -15  191.78   15.60
 -13   1  15  159.18   14.50
 -11  -1  15   24.00    5.50
 -11  -1  15   26.40    5.30
  11  -1 -15   28.00    3.60
  11  -1 -15   36.10    6.10
  11   1 -15   38.20    6.20
 -11   1  15   24.30    4.10
 -11   1  15   25.20    5.20
  11   1 -15   31.70    5.70
   9  -1 -15   23.10    3.20
   9  -1 -15   27.60    5.50
  -9  -1  15   19.80    5.00
  -9  -1  15   25.60    5.10
   9   1 -15   40.70    6.60
   9   1 -15   29.20    5.10
  -9   1  15   33.80    5.20
   7  -1 -15  108.89   11.40
  -7  -1  15  111.89   11.50
   7   1 -15  114.39   11.80
   7   1 -15  119.59   11.70
  -7   1  15  118.19   11.50
  -5  -1  15   86.59   10.00
   5  -1 -15  101.09    9.80
   5  -1 -15   92.19    8.10
  -5   1  15   97.59    9.90
   5   1 -15   77.19    9.50
   5   1 -15   86.09    9.90
   5   1 -15   83.29   10.50
   3  -1 -15  280.07   22.20
   3  -1 -15  298.17   24.00
  -3  -1  15  272.07   23.90
   3  -1 -15  299.27   22.20
   3   1 -15  275.77   23.90
   3   1 -15  278.47   23.80
  -3   1  15  321.67   25.40
   3   1 -15  268.87   24.10
  -1  -1  15   46.10    7.20
   1  -1 -15   35.10    5.60
   1  -1 -15   61.59    8.10
   1   1 -15   51.09    7.10
   1   1 -15   38.00    7.70
   1   1 -15   52.79    8.20
  -1   1  15   41.40    7.00
  -1  -1 -15   66.09    6.90
  -1  -1 -15   79.69    9.20
   1  -1  15   66.89    9.30
  -1  -1 -15   54.29    7.50
  -1   1 -15   68.09    9.40
  -1   1 -15   65.09    9.20
  -1   1 -15   71.09    8.90
   1   1  15   69.19    9.10
  -3  -1 -15   89.39    8.60
  -3  -1 -15   89.49    9.20
  -3  -1 -15   92.49   12.50
   3  -1  15   84.39   10.80
  -3   1 -15   80.09   11.00
  -3   1 -15   84.99   11.00
  -3   1 -15   88.79   10.20
   3   1  15   87.69   10.60
  -5  -1 -15   78.89   10.20
  -5  -1 -15   62.39    7.40
  -5  -1 -15   55.89    8.30
   5  -1  15   62.99    9.40
  -5   1 -15   72.59   10.40
   5   1  15   66.79    9.60
  -5   1 -15   69.99   10.30
  -5   1 -15   68.39    9.30
  -7  -1 -15   68.79    7.80
  -7  -1 -15   61.79    9.00
   7  -1  15   70.09   10.10
  -7   1 -15   60.49   10.20
   7   1  15   72.09    9.90
  -7   1 -15   60.09    8.90
  -9  -1 -15   -6.90    4.10
   9  -1  15    2.60    4.40
  -9  -1 -15    3.80    4.10
  -9   1 -15   -2.80    3.80
  -9   1 -15   -4.00    5.30
   9   1  15    1.90    4.30
  -9   1 -15    0.20    4.50
   9   1  15   14.80    4.80
 -11  -1 -15    1.50    3.60
 -11  -1 -15   -6.40    4.30
  11  -1  15    8.00    4.70
  11   1  15   12.70    6.90
 -11   1 -15   -6.30    5.50
  11   1  15   -3.20    4.70
[truncated: 316,129 more chars]
