# Supplementary material for: The crystal structures of benzyl­ammonium phenyl­acetate and its hydrate
Source: Acta Crystallogr E Crystallogr Commun. 2019 Jan 11;75(Pt 2):194–201. doi: 10.1107/S2056989019000288 (PMC6362638; doi:10.1107/S2056989019000288)
Supplement: Supplementary file 2 [file e-75-00194-1sup2.hkl]

data_1                                                                          
_shelx_title ' vv347_0m_a.res in C2/c'                                          
_shelx_refln_list_code          4                                               
_shelx_F_calc_maximum      409.06                                               
_exptl_crystal_F_000      1040.00                                               
_reflns_d_resolution_high  0.8302                                               
                                                                                
loop_                                                                           
 _space_group_symop_operation_xyz                                               
 'x, y, z'                                                                      
 '-x, y, -z+1/2'                                                                
 'x+1/2, y+1/2, z'                                                              
 '-x+1/2, y+1/2, -z+1/2'                                                        
 '-x, -y, -z'                                                                   
 'x, -y, z-1/2'                                                                 
 '-x+1/2, -y+1/2, -z'                                                           
 'x+1/2, -y+1/2, z-1/2'                                                         
                                                                                
_cell_length_a    25.9130                                                       
_cell_length_b     5.9021                                                       
_cell_length_c    19.0842                                                       
_cell_angle_alpha  90.000                                                       
_cell_angle_beta  114.692                                                       
_cell_angle_gamma  90.000                                                       
                                                                                
_shelx_F_squared_multiplier     1.000                                           
                                                                                
loop_                                                                           
 _refln_index_h                                                                 
 _refln_index_k                                                                 
 _refln_index_l                                                                 
 _refln_F_squared_calc                                                          
 _refln_F_squared_meas                                                          
 _refln_F_squared_sigma                                                         
 _refln_observed_status                                                         
   4   0   0       3959.68       3720.03       141.19 o                         
   6   0   0      75592.36      69017.98      5093.74 o                         
   8   0   0       3322.21       3228.22       147.14 o                         
  10   0   0      12041.87      12591.53       471.56 o                         
  12   0   0         75.70        193.97        25.79 o                         
  14   0   0       4533.60       5059.56       241.81 o                         
  18   0   0       3261.49       3843.06       186.34 o                         
  20   0   0       4190.53       4298.04       226.97 o                         
  22   0   0        499.51        591.55        78.45 o                         
  24   0   0        291.52        397.28       134.97 o                         
  26   0   0        476.45        462.18       115.34 o                         
  28   0   0         85.12        307.40        61.89 o                         
   1   1   0       1275.13        953.39        43.39 o                         
   3   1   0      15380.69      13014.64       364.16 o                         
   5   1   0      10132.94       9138.59       241.06 o                         
   7   1   0       5665.82       5432.20       147.13 o                         
   9   1   0         69.25         62.72        13.04 o                         
  11   1   0       4027.06       3959.52       111.73 o                         
  13   1   0        601.89        655.37        33.60 o                         
  15   1   0       2353.45       2391.13        74.51 o                         
  17   1   0         45.84         44.22        17.30 o                         
  19   1   0         12.11         -6.42        19.39 o                         
  21   1   0          2.86        -11.18        19.77 o                         
  23   1   0        648.10        616.63        42.63 o                         
  25   1   0        288.89        294.88        53.30 o                         
  27   1   0          0.08         41.49        28.74 o                         
   0   2   0       1222.44       1148.18        58.82 o                         
   2   2   0       1988.28       1923.33        71.64 o                         
   4   2   0       7885.67       7990.65       268.52 o                         
   6   2   0        499.87        561.70        23.24 o                         
   8   2   0       1372.83       1386.66        51.14 o                         
  10   2   0       2773.08       2825.59        82.47 o                         
  12   2   0       2720.31       2607.43        80.32 o                         
  14   2   0        885.16        879.26        37.31 o                         
  16   2   0       1350.41       1379.41        51.31 o                         
  18   2   0        427.51        464.02        31.86 o                         
  20   2   0       2073.57       2053.23        68.79 o                         
  22   2   0        158.34        156.39        25.29 o                         
  24   2   0          0.56          8.66        23.38 o                         
  26   2   0         58.04          1.92        31.97 o                         
   1   3   0        687.37        711.34        28.32 o                         
   3   3   0          0.05        -14.17        18.16 o                         
   5   3   0       5962.93       6190.49       194.91 o                         
   7   3   0        109.03         96.22        14.18 o                         
   9   3   0       1121.35       1302.09        51.16 o                         
  11   3   0        294.44        324.61        19.59 o                         
  13   3   0        188.98        155.57        15.94 o                         
  15   3   0        814.25        875.24        37.27 o                         
  17   3   0       2621.81       2705.96        86.05 o                         
  19   3   0       1909.69       1885.55        63.57 o                         
  21   3   0         27.94         95.87        23.29 o                         
  23   3   0        388.45        401.02        41.69 o                         
  25   3   0          5.08         12.98        24.64 o                         
   0   4   0        626.91        612.66        33.88 o                         
   2   4   0       1489.14       1439.64        56.12 o                         
   4   4   0       1418.87       1444.82        65.47 o                         
   6   4   0       1538.97       1417.56        65.06 o                         
   8   4   0        186.77        259.81        24.84 o                         
  10   4   0        392.62        351.78        31.63 o                         
  12   4   0         54.03         73.65        19.44 o                         
  14   4   0         59.28         66.68        13.60 o                         
  16   4   0        410.91        371.58        24.77 o                         
  18   4   0          1.57         -7.68        17.16 o                         
  20   4   0        199.85        147.08        35.52 o                         
  22   4   0        254.18        246.92        33.16 o                         
   1   5   0       1125.87       1140.40        50.13 o                         
   3   5   0        824.14        788.56        42.37 o                         
   5   5   0        675.32        704.09        42.32 o                         
   7   5   0         96.86         80.15        21.62 o                         
   9   5   0        728.40        751.64        63.37 o                         
  11   5   0        155.76        139.98        26.19 o                         
  13   5   0        169.13        188.00        29.09 o                         
  15   5   0         63.98         85.38        26.97 o                         
  17   5   0         57.34         31.94        30.39 o                         
  19   5   0          3.47         -1.11        51.69 o                         
   0   6   0        180.83        173.43        95.01 o                         
   2   6   0        246.77        230.75        35.48 o                         
   4   6   0         31.43         58.78        29.89 o                         
   6   6   0          6.50         33.53        20.62 o                         
   8   6   0          0.88          6.99        20.56 o                         
  10   6   0         76.11        148.05        40.64 o                         
  12   6   0        410.51        369.41        42.22 o                         
  14   6   0        753.74        723.04        60.97 o                         
   1   7   0          0.88         85.64        79.17 o                         
   3   7   0          0.31        146.41       125.92 o                         
 -27   1   1         39.26         55.30        25.92 o                         
 -25   1   1          0.47          4.28        20.90 o                         
 -23   1   1         49.25         53.09        22.02 o                         
 -21   1   1          3.26          8.93        19.94 o                         
 -19   1   1         35.53         13.76        18.35 o                         
 -17   1   1       1067.63       1016.05        42.43 o                         
 -15   1   1       2998.08       3072.46        91.14 o                         
 -13   1   1         88.17        104.46        15.82 o                         
 -11   1   1       3737.02       3615.60       102.74 o                         
  -9   1   1      11970.43      11651.20       308.38 o                         
  -7   1   1       2129.17       2147.80        57.67 o                         
  -5   1   1        188.82        250.73        12.16 o                         
  -3   1   1       3397.66       2940.99        79.06 o                         
  -1   1   1          0.80         -1.10         4.17 o                         
   1   1   1      22013.02      18920.39       570.13 o                         
   3   1   1      13922.20      12379.05       346.08 o                         
   5   1   1        332.80        291.83        15.11 o                         
   7   1   1       5885.47       5437.36       156.89 o                         
   9   1   1       5753.21       5767.86       157.20 o                         
  11   1   1        689.83        711.24        32.68 o                         
  13   1   1          4.41         25.02        16.63 o                         
  15   1   1         57.19         65.66        16.39 o                         
  17   1   1        503.62        509.58        33.13 o                         
  19   1   1        102.30        115.89        22.40 o                         
  21   1   1        609.20        573.64        38.36 o                         
  23   1   1         24.80        -19.74        23.79 o                         
  25   1   1          0.20        -32.43        32.43 o                         
  27   1   1         68.83         76.92        34.62 o                         
 -26   2   1         85.09         96.78        30.53 o                         
 -24   2   1         82.18         66.12        26.67 o                         
 -22   2   1        171.19        176.35        25.16 o                         
 -20   2   1         54.71         54.51        20.47 o                         
 -18   2   1        174.69        190.88        22.65 o                         
 -16   2   1        219.32        254.87        23.23 o                         
 -14   2   1          1.74         14.11        12.57 o                         
 -12   2   1        218.52        234.34        21.02 o                         
 -10   2   1       3393.70       3412.48        91.60 o                         
  -8   2   1         64.00         60.94        12.41 o                         
  -6   2   1        707.79        734.79        26.56 o                         
  -4   2   1        772.09        640.53        32.68 o                         
  -2   2   1       4451.13       3842.71       133.75 o                         
   0   2   1       8650.85       7873.06       241.91 o                         
   2   2   1       2682.65       2464.40        79.21 o                         
   4   2   1      10725.82      10464.59       295.33 o                         
   6   2   1       5138.38       4950.77       144.27 o                         
   8   2   1       2048.43       1987.91        60.95 o                         
  10   2   1       4226.77       4014.25       114.36 o                         
  12   2   1        697.34        669.98        31.27 o                         
  14   2   1       1194.71       1190.22        45.59 o                         
  16   2   1        135.48        123.79        20.26 o                         
  18   2   1       1389.08       1353.57        54.34 o                         
  20   2   1        281.48        251.22        27.56 o                         
  22   2   1        196.95        187.75        34.22 o                         
  24   2   1         49.66          3.87        24.69 o                         
  26   2   1         32.68         39.97        28.49 o                         
 -25   3   1         89.91         68.74        34.16 o                         
 -23   3   1        173.98        198.93        28.31 o                         
 -21   3   1        264.93        256.65        29.44 o                         
 -19   3   1        867.09        854.21        39.87 o                         
 -17   3   1        829.33        845.73        38.98 o                         
 -15   3   1       2384.58       2340.30        82.63 o                         
 -13   3   1         47.66         37.97        12.58 o                         
 -11   3   1         26.87         39.72        11.08 o                         
  -9   3   1        112.12        117.65        10.93 o                         
  -7   3   1       2493.82       2424.95        83.92 o                         
  -5   3   1        945.80       1018.55        49.16 o                         
  -3   3   1          0.10        -12.07        12.07 o                         
  -1   3   1        658.28        689.82        29.51 o                         
   1   3   1        362.41        336.22        21.54 o                         
   3   3   1       1899.48       1737.02        57.44 o                         
   5   3   1       3067.73       3159.83        96.83 o                         
   7   3   1       1299.14       1353.35        41.42 o                         
   9   3   1        455.19        439.35        22.52 o                         
  11   3   1         31.78         35.88        11.14 o                         
  13   3   1         19.84         18.60        14.70 o                         
  15   3   1       2995.96       2915.30        84.54 o                         
  17   3   1        524.18        564.35        34.38 o                         
  19   3   1       1202.33       1213.73        50.41 o                         
  21   3   1         61.29        106.90        26.42 o                         
  23   3   1          0.21         13.75        29.00 o                         
  25   3   1         27.27         25.73        28.94 o                         
 -22   4   1          0.16         29.34        24.06 o                         
 -20   4   1         59.10         65.92        21.52 o                         
 -18   4   1        947.99        843.18        44.28 o                         
 -16   4   1        311.62        284.19        24.45 o                         
 -14   4   1        359.37        321.89        30.91 o                         
 -12   4   1       2164.51       2181.14       112.99 o                         
 -10   4   1        434.80        438.61        33.68 o                         
  -8   4   1         89.17         66.64        18.22 o                         
  -6   4   1        591.66        594.78        35.75 o                         
  -4   4   1        360.52        394.48        27.35 o                         
  -2   4   1         62.88         82.71        14.76 o                         
   0   4   1       1674.63       1519.61        51.48 o                         
   2   4   1        309.20        335.09        29.37 o                         
   4   4   1       2957.74       2857.71       148.00 o                         
   6   4   1          6.47         -1.85        12.13 o                         
   8   4   1       1785.86       1757.87        62.24 o                         
  10   4   1       3694.11       3593.49       122.96 o                         
  12   4   1        865.87        789.68        33.24 o                         
  14   4   1          0.22         -3.22        13.14 o                         
  16   4   1        496.45        479.45        40.17 o                         
  18   4   1         16.82         45.89        19.80 o                         
  20   4   1         85.68         77.40        23.34 o                         
  22   4   1        120.19         75.85        33.43 o                         
 -19   5   1        672.84        651.32        90.27 o                         
 -17   5   1         59.94         44.92        34.05 o                         
 -15   5   1        805.71        818.16        52.67 o                         
 -13   5   1       2873.31       2806.88       117.97 o                         
 -11   5   1         41.44         65.14        24.95 o                         
  -9   5   1       1285.87       1211.73        80.48 o                         
  -7   5   1       1433.82       1314.03        61.10 o                         
  -5   5   1         30.68         12.67        16.43 o                         
  -3   5   1        519.99        610.58        36.89 o                         
  -1   5   1       3937.09       3836.09       129.94 o                         
   1   5   1       1106.66       1242.06        53.57 o                         
   3   5   1        998.05        948.70        49.33 o                         
   5   5   1       1184.03       1207.13        67.49 o                         
   7   5   1       1242.48       1248.07        66.57 o                         
   9   5   1        180.85        156.67        40.05 o                         
  11   5   1        367.20        405.02        41.04 o                         
  13   5   1        118.56        101.01        22.61 o                         
  15   5   1        273.54        313.19        34.05 o                         
  17   5   1          0.45          3.59        51.32 o                         
  19   5   1        415.37        436.39        51.33 o                         
 -14   6   1          0.00         15.70        24.74 o                         
 -12   6   1         64.10         51.30        27.79 o                         
 -10   6   1        167.29        123.21        37.05 o                         
  -8   6   1         49.38         69.83        34.17 o                         
  -6   6   1         88.07         93.86        24.39 o                         
  -4   6   1        288.51        329.51        58.59 o                         
  -2   6   1        942.23        948.71        77.42 o                         
   0   6   1       1118.01       1474.56        99.26 o                         
   2   6   1          3.03         62.82        25.59 o                         
   4   6   1        475.11        423.72        54.72 o                         
   6   6   1         20.03         32.06        22.81 o                         
   8   6   1        378.59        361.59        40.34 o                         
  10   6   1        119.37         99.24        27.97 o                         
  12   6   1         62.94         98.78        29.28 o                         
  14   6   1          0.60         25.19        61.60 o                         
  -5   7   1          3.33        -12.35        17.46 o                         
  -3   7   1          1.69        107.07        88.97 o                         
  -1   7   1          6.71        128.37        59.40 o                         
   1   7   1          0.38        159.28        76.91 o                         
   3   7   1         20.40        140.73        79.02 o                         
 -28   0   2         22.10         61.39        35.39 o                         
 -26   0   2        698.42        688.23        66.31 o                         
 -24   0   2         24.11        -16.60        28.15 o                         
 -22   0   2         64.45         75.42        32.98 o                         
 -20   0   2        354.42        298.08        34.13 o                         
 -18   0   2          2.04         -6.40        22.26 o                         
 -16   0   2        651.50        694.61        48.61 o                         
 -14   0   2       8567.87       8891.78       340.95 o                         
 -12   0   2       1808.93       1771.38        80.64 o                         
 -10   0   2        900.28        854.50        40.59 o                         
  -8   0   2      36367.54      35729.67      1180.50 o                         
  -6   0   2       2497.63       2586.63        90.51 o                         
  -4   0   2        243.35        213.40        14.77 o                         
   2   0   2        114.29        173.85        16.25 o                         
   4   0   2         85.83        120.03        19.81 o                         
   6   0   2          8.95          3.63        13.17 o                         
   8   0   2       6712.13       6840.29       260.51 o                         
  10   0   2       1466.90       1666.79        77.76 o                         
  12   0   2       1896.99       1994.52        90.43 o                         
  14   0   2       3519.06       3604.15       198.27 o                         
  16   0   2        117.41        118.95        28.72 o                         
  18   0   2         82.23         93.93        31.79 o                         
  20   0   2       1733.07       1589.34       122.28 o                         
  22   0   2         83.89         82.02        36.58 o                         
  24   0   2          8.20         34.93        37.26 o                         
  26   0   2        389.61        533.85       114.61 o                         
 -29   1   2          0.85         12.00        33.80 o                         
 -27   1   2         48.68         81.29        27.96 o                         
 -25   1   2         11.50         10.91        21.06 o                         
 -23   1   2         91.35         64.23        21.06 o                         
 -21   1   2        178.60        192.72        24.17 o                         
 -19   1   2        278.13        305.08        24.32 o                         
 -17   1   2         14.64         -0.17        13.35 o                         
 -15   1   2       1225.65       1136.31        42.16 o                         
 -13   1   2       2941.89       2948.81        81.57 o                         
 -11   1   2       1068.46        969.35        34.91 o                         
  -9   1   2      10306.43      10254.88       256.15 o                         
  -7   1   2       7284.25       7102.09       169.00 o                         
  -5   1   2      10801.36      10164.74       252.18 o                         
  -3   1   2      37594.01      33432.69      1007.09 o                         
  -1   1   2        590.66        514.13        17.61 o                         
   1   1   2       4695.33       4205.70       122.61 o                         
   3   1   2      16147.58      15000.10       419.37 o                         
   5   1   2         11.31         33.95         9.28 o                         
   7   1   2       7114.23       7040.41       202.16 o                         
   9   1   2        368.33        415.94        24.24 o                         
  11   1   2        800.23        978.68        38.71 o                         
  13   1   2       3300.93       3399.49       106.05 o                         
  15   1   2        986.80       1054.89        43.57 o                         
  17   1   2        118.48        132.97        22.44 o                         
  19   1   2        494.24        505.02        37.14 o                         
  21   1   2        121.19         94.45        24.74 o                         
  23   1   2        302.54        324.31        35.61 o                         
  25   1   2          2.67         26.08        32.41 o                         
 -28   2   2        569.57        518.67        50.59 o                         
 -26   2   2        280.06        258.99        31.36 o                         
 -24   2   2         15.21          3.55        21.32 o                         
 -22   2   2         66.01         76.18        19.66 o                         
 -20   2   2        344.21        367.01        27.81 o                         
 -18   2   2       1753.86       1739.57        62.12 o                         
 -16   2   2        141.73        145.68        18.03 o                         
 -14   2   2          4.51         -3.01        11.71 o                         
 -12   2   2       3365.05       3360.61       101.69 o                         
 -10   2   2       1828.86       1825.01        53.46 o                         
  -8   2   2        483.65        560.88        23.90 o                         
  -6   2   2       1777.86       1684.33        53.94 o                         
  -4   2   2       5019.15       4595.84       133.48 o                         
  -2   2   2        103.10        130.92        12.64 o                         
   0   2   2       1944.50       1767.95        53.99 o                         
   2   2   2       1094.75       1062.44        34.19 o                         
   4   2   2        413.52        413.02        22.44 o                         
   6   2   2        288.25        323.03        21.48 o                         
   8   2   2        123.92        145.41        15.55 o                         
  10   2   2       1320.19       1269.17        45.05 o                         
  12   2   2         29.83         20.38        13.59 o                         
  14   2   2        866.80        878.69        39.25 o                         
  16   2   2       2383.90       2381.01        77.98 o                         
  18   2   2        159.29        139.66        25.77 o                         
  20   2   2         41.76         34.38        21.77 o                         
  22   2   2         22.60          3.63        26.24 o                         
  24   2   2         43.80         18.45        33.75 o                         
 -25   3   2        129.51        121.89        27.41 o                         
 -23   3   2         86.89         96.16        24.35 o                         
 -21   3   2       1442.10       1487.79        56.78 o                         
 -19   3   2        367.25        367.41        25.44 o                         
 -17   3   2         89.47         73.34        15.90 o                         
 -15   3   2        746.44        726.54        31.36 o                         
 -13   3   2        106.06        117.55        13.76 o                         
 -11   3   2        260.02        258.25        19.38 o                         
  -9   3   2          9.12          0.34         9.02 o                         
  -7   3   2       3518.36       3515.01       116.99 o                         
  -5   3   2       2196.00       2174.86        76.63 o                         
  -3   3   2       1866.68       2045.42        65.47 o                         
  -1   3   2       1829.46       1899.59        74.70 o                         
   1   3   2        232.70        287.46        17.51 o                         
   3   3   2        239.84        270.49        18.81 o                         
   5   3   2        288.77        366.65        22.99 o                         
   7   3   2        299.24        275.22        18.67 o                         
   9   3   2       2310.07       2141.04        70.39 o                         
  11   3   2        190.59        207.99        18.95 o                         
  13   3   2       2573.00       2511.16       106.95 o                         
  15   3   2       2663.89       2617.34        83.85 o                         
  17   3   2       1657.61       1642.37        61.80 o                         
  19   3   2         64.47         60.91        24.97 o                         
  21   3   2         70.87        120.60        29.22 o                         
  23   3   2        390.48        338.65        45.30 o                         
 -24   4   2         23.44         26.62        45.90 o                         
 -22   4   2         52.02          4.40        25.07 o                         
 -20   4   2         15.87         61.91        21.04 o                         
 -18   4   2        835.25        779.56        37.04 o                         
 -16   4   2         84.14         82.57        15.73 o                         
 -14   4   2         50.69         70.14        17.53 o                         
 -12   4   2        173.95        183.35        29.12 o                         
 -10   4   2        110.33        125.26        23.52 o                         
  -8   4   2         93.68         57.81        18.47 o                         
  -6   4   2        749.10        713.18        38.02 o                         
  -4   4   2        156.31        184.28        19.89 o                         
  -2   4   2        488.83        465.89        23.94 o                         
   0   4   2       1229.91       1173.38        42.66 o                         
   2   4   2        157.22        194.04        18.70 o                         
   4   4   2          8.02          5.75        10.18 o                         
   6   4   2         48.04         76.32        14.28 o                         
   8   4   2        117.99        124.96        18.36 o                         
  10   4   2          6.63          6.75        16.07 o                         
  12   4   2         60.47         46.54        13.40 o                         
  14   4   2        323.14        362.24        23.17 o                         
  16   4   2        344.40        334.86        30.45 o                         
  18   4   2         90.00        107.62        21.99 o                         
  20   4   2         10.26          5.59        29.45 o                         
  22   4   2        105.16        103.17        54.02 o                         
 -21   5   2        297.29        242.20        41.11 o                         
 -19   5   2        311.87        295.38        51.63 o                         
 -17   5   2        313.32        319.40        48.86 o                         
 -15   5   2          4.43          1.57        22.79 o                         
 -13   5   2        287.07        286.76        38.18 o                         
 -11   5   2          0.35         18.37        21.59 o                         
  -9   5   2         39.02         31.70        21.29 o                         
  -7   5   2         88.68         63.05        20.15 o                         
  -5   5   2        403.54        452.48        33.68 o                         
  -3   5   2        472.21        482.37        35.22 o                         
  -1   5   2         40.49         25.91        13.47 o                         
   1   5   2          2.78         -9.46        18.57 o                         
   3   5   2        372.90        484.08        39.87 o                         
   5   5   2       1088.26       1140.10        61.51 o                         
   7   5   2          3.61         -0.36        21.74 o                         
   9   5   2        135.32        178.78        23.00 o                         
  11   5   2       1576.66       1498.96        72.11 o                         
  13   5   2        482.99        404.18        35.24 o                         
  15   5   2        251.10        257.71        29.81 o                         
  17   5   2        194.74        180.19        32.62 o                         
 -16   6   2        694.93        641.76       134.17 o                         
 -14   6   2        226.19        162.70        32.78 o                         
 -12   6   2         40.88         -8.42        24.60 o                         
 -10   6   2         95.23        125.59        71.52 o                         
  -8   6   2         67.41         87.43        28.78 o                         
  -6   6   2        203.69        249.71        49.25 o                         
  -4   6   2        168.46        249.37        46.42 o                         
  -2   6   2        332.45        495.75        61.92 o                         
   0   6   2       2412.04       2855.56       253.56 o                         
   2   6   2        487.22        678.03        74.30 o                         
   4   6   2         32.90         59.66        18.78 o                         
   6   6   2        827.81        829.53        60.35 o                         
   8   6   2        671.55        641.37        65.82 o                         
  10   6   2        331.49        334.35        39.58 o                         
  12   6   2         98.67        145.60        29.04 o                         
  -5   7   2         80.92         74.39        38.98 o                         
  -3   7   2          0.25         78.42        84.45 o                         
  -1   7   2        287.52        233.75       190.01 o                         
   1   7   2         63.13        129.24        70.66 o                         
   3   7   2        340.42        361.17        37.15 o                         
 -29   1   3          1.60         23.64        25.69 o                         
 -27   1   3        551.78        553.92        44.92 o                         
 -25   1   3         47.43         58.67        22.92 o                         
 -23   1   3        531.86        592.51        35.29 o                         
 -21   1   3         82.50         87.84        19.14 o                         
 -19   1   3        122.31        111.49        18.40 o                         
 -17   1   3        347.12        366.96        22.21 o                         
 -15   1   3       1228.27       1252.82        40.90 o                         
 -13   1   3       1113.74       1043.34        35.80 o                         
 -11   1   3       1072.00       1192.00        37.40 o                         
  -9   1   3       2053.42       2055.11        54.42 o                         
  -7   1   3      35205.08      35467.65       989.30 o                         
  -5   1   3       1043.63        901.01        28.66 o                         
  -3   1   3       6691.83       6003.70       159.01 o                         
  -1   1   3       7272.09       6761.39       226.86 o                         
   1   1   3        973.50        997.44        32.97 o                         
   3   1   3        240.65        236.63        13.51 o                         
   5   1   3       2591.47       2635.30        80.07 o                         
   7   1   3        526.53        567.76        27.76 o                         
   9   1   3        680.44        787.22        34.45 o                         
  11   1   3        416.10        441.57        30.66 o                         
  13   1   3        427.79        458.47        27.56 o                         
  15   1   3        748.78        751.48        37.80 o                         
  17   1   3        398.18        345.59        28.73 o                         
  19   1   3          0.11        -19.58        19.58 o                         
  21   1   3        266.66        304.04        34.86 o                         
  23   1   3         89.57        132.31        35.40 o                         
  25   1   3          3.50        -21.69        26.84 o                         
 -28   2   3          1.76         -6.06        27.97 o                         
 -26   2   3         32.38         15.40        26.42 o                         
 -24   2   3       2212.42       2250.34        91.95 o                         
 -22   2   3        569.51        604.45        33.65 o                         
 -20   2   3       3048.81       3045.10        90.05 o                         
 -18   2   3       1441.16       1383.42        48.48 o                         
 -16   2   3       2159.48       2142.11        64.33 o                         
 -14   2   3       7437.66       7524.27       182.81 o                         
 -12   2   3         43.92         25.39        11.21 o                         
 -10   2   3       1342.13       1349.78        44.95 o                         
  -8   2   3          1.67          9.63        10.23 o                         
  -6   2   3        274.32        311.53        16.57 o                         
  -4   2   3        979.91        908.77        32.25 o                         
  -2   2   3      10122.74       9779.67       276.73 o                         
   0   2   3       4562.96       4588.92       123.97 o                         
   2   2   3         72.75         85.75        11.40 o                         
   4   2   3       4023.17       3949.35       117.08 o                         
   6   2   3       1091.01       1214.50        41.71 o                         
   8   2   3       1475.22       1410.63        51.50 o                         
  10   2   3        552.63        558.71        28.05 o                         
  12   2   3          5.33         22.16        14.14 o                         
  14   2   3       1944.85       1892.40        65.37 o                         
  16   2   3         76.45         85.66        21.44 o                         
  18   2   3         14.37        -18.94        18.94 o                         
  20   2   3        500.06        495.62        48.19 o                         
  22   2   3         11.45        -14.52        28.38 o                         
  24   2   3        115.16         58.36        37.46 o                         
 -27   3   3        302.20        355.00        39.93 o                         
 -25   3   3        110.76        124.39        28.40 o                         
 -23   3   3        339.39        376.15        33.70 o                         
 -21   3   3       1705.26       1888.64        68.99 o                         
 -19   3   3       1210.97       1217.33        46.60 o                         
 -17   3   3        246.97        273.98        22.37 o                         
 -15   3   3          3.11          9.37        14.02 o                         
 -13   3   3        835.35        825.20        34.68 o                         
 -11   3   3       1667.98       1715.10        64.42 o                         
  -9   3   3        328.22        327.22        22.69 o                         
  -7   3   3         42.95         32.16        12.43 o                         
  -5   3   3       2325.69       2299.84        72.90 o                         
  -3   3   3       2438.09       2247.13        78.06 o                         
  -1   3   3       1638.72       1683.34        55.04 o                         
   1   3   3        911.67        833.66        35.94 o                         
   3   3   3       4769.43       4915.68       135.63 o                         
   5   3   3        114.78        154.03        13.42 o                         
   7   3   3       1041.15        979.84        38.63 o                         
  11   3   3         13.29         24.62        14.20 o                         
  13   3   3       1656.19       1557.88        55.96 o                         
  15   3   3         20.29         22.37        17.27 o                         
  17   3   3        397.27        370.03        29.39 o                         
  19   3   3        204.50        229.67        33.84 o                         
  21   3   3        107.00        116.02        39.67 o                         
  23   3   3        256.45        246.13        39.34 o                         
 -24   4   3         73.27         66.11        42.50 o                         
 -22   4   3        102.15        161.93        33.87 o                         
 -20   4   3        125.56        130.38        31.50 o                         
 -18   4   3        276.24        282.97        22.85 o                         
 -16   4   3        851.16        832.06        47.67 o                         
 -14   4   3        418.53        383.50        38.34 o                         
 -12   4   3       1218.03       1339.08        69.79 o                         
 -10   4   3        661.20        745.66        45.45 o                         
  -8   4   3         10.39         16.34        16.81 o                         
  -6   4   3          9.52         -0.33        14.55 o                         
  -4   4   3        205.73        176.60        19.73 o                         
  -2   4   3         31.00         25.89        10.41 o                         
   0   4   3        758.19        752.02        35.73 o                         
   2   4   3       1492.91       1415.72        50.42 o                         
   4   4   3         58.43         65.93        13.30 o                         
   6   4   3        916.02        865.37        39.38 o                         
   8   4   3          2.85          3.45        14.53 o                         
  10   4   3        792.97        779.07        38.92 o                         
  12   4   3         37.59         46.22        17.55 o                         
  14   4   3          0.00         -9.06        13.87 o                         
  16   4   3        329.15        306.23        29.99 o                         
  18   4   3         33.51         55.43        24.01 o                         
  20   4   3          1.04         16.22        40.02 o                         
 -21   5   3        161.70        146.02        45.64 o                         
 -19   5   3        540.16        521.39        67.13 o                         
 -17   5   3         44.47         -1.96        23.86 o                         
 -15   5   3        283.97        335.22        47.32 o                         
 -13   5   3          7.24         54.18        23.94 o                         
 -11   5   3         66.21         62.59        22.26 o                         
  -9   5   3         12.59         -8.00        19.00 o                         
  -7   5   3          6.43        -17.74        17.74 o                         
  -5   5   3       1020.22       1049.71        51.27 o                         
  -3   5   3        242.89        276.01        35.52 o                         
  -1   5   3        320.14        306.55        21.02 o                         
   1   5   3        232.29        234.12        18.27 o                         
   3   5   3       2336.40       2317.15        97.91 o                         
   5   5   3         77.04         74.96        16.20 o                         
   7   5   3       1459.93       1397.66        60.55 o                         
   9   5   3       1894.29       1744.15        71.50 o                         
  11   5   3         14.86         19.51        18.15 o                         
  13   5   3         85.18         53.43        32.48 o                         
  15   5   3        495.77        514.93        57.37 o                         
  17   5   3         76.22         20.52        28.97 o                         
 -16   6   3          2.46          8.71        39.49 o                         
 -14   6   3        193.34        184.33        34.12 o                         
 -12   6   3        368.48        324.83        38.57 o                         
 -10   6   3        183.44        231.04        60.82 o                         
  -8   6   3        335.83        328.73        45.84 o                         
  -6   6   3        881.73        926.78        67.71 o                         
  -4   6   3         51.15        119.97        40.24 o                         
  -2   6   3        614.00        659.49        49.05 o                         
   0   6   3        846.96        975.03        62.38 o                         
   2   6   3        233.01        265.71        44.16 o                         
   4   6   3        196.93        295.04        39.02 o                         
   6   6   3         17.07         72.83        37.66 o                         
   8   6   3          1.53         10.38        48.98 o                         
  10   6   3        424.14        448.47       100.08 o                         
  12   6   3          0.78         81.26        30.91 o                         
  -5   7   3          2.12         31.63        55.37 o                         
  -3   7   3        121.70        224.19       180.21 o                         
   1   7   3        108.45        297.29        74.08 o                         
 -30   0   4         10.01         66.41        56.86 o                         
 -28   0   4         33.10         32.65        33.26 o                         
 -26   0   4        729.90        510.06        68.78 o                         
 -24   0   4       1024.71        930.00        70.89 o                         
 -22   0   4          2.49        -22.44        22.44 o                         
 -20   0   4          2.26         -4.30        21.40 o                         
 -18   0   4         10.08        -13.49        18.59 o                         
 -16   0   4       8581.35       9089.11       310.63 o                         
 -14   0   4       6330.81       6594.02       227.95 o                         
 -12   0   4       4389.71       4406.70       156.43 o                         
 -10   0   4       6632.10       6523.51       222.56 o                         
  -8   0   4       1193.19       1287.09        50.66 o                         
  -6   0   4     167328.09     150789.83     11283.68 o                         
  -4   0   4      41504.61      40621.26      2999.21 o                         
  -2   0   4      33518.40      31790.07      1173.49 o                         
   0   0   4       5573.38       5290.14       231.30 o                         
   2   0   4       1671.86       1498.21        62.96 o                         
   4   0   4          3.05         -2.39        13.27 o                         
   6   0   4       2351.59       2443.67       130.63 o                         
   8   0   4      20245.65      20831.21       776.34 o                         
  10   0   4        123.87        121.28        25.08 o                         
  12   0   4       1587.81       1589.45        77.04 o                         
  14   0   4       5941.80       6152.23       291.65 o                         
  16   0   4          1.85         11.20        29.84 o                         
  18   0   4       1370.20       1212.14        75.14 o                         
  20   0   4          7.25         -0.13        29.56 o                         
  22   0   4          1.17         33.46        41.88 o                         
  24   0   4        218.17        364.18       113.10 o                         
 -29   1   4         95.65        111.92        39.21 o                         
 -27   1   4         34.57         79.49        32.89 o                         
 -25   1   4        916.50        918.69        58.41 o                         
 -23   1   4        468.00        412.82        28.29 o                         
 -21   1   4       2569.26       2528.89        74.11 o                         
 -19   1   4       1461.91       1535.94        50.41 o                         
 -17   1   4       1600.93       1697.51        51.51 o                         
 -15   1   4        729.10        711.02        30.13 o                         
 -13   1   4       6151.66       6424.58       156.68 o                         
 -11   1   4          0.39         -1.10        13.54 o                         
  -9   1   4       6163.04       6513.16       175.08 o                         
  -7   1   4          8.15          4.93         5.89 o                         
  -5   1   4      11059.56      10397.73       346.58 o                         
  -3   1   4       8717.21       7617.57       256.13 o                         
  -1   1   4        657.09        759.73        33.04 o                         
   1   1   4          1.36         13.17         7.28 o                         
   3   1   4       2648.36       2673.23        85.87 o                         
   5   1   4       3636.52       3598.55       107.44 o                         
   7   1   4        918.27        908.51        36.74 o                         
   9   1   4         47.56         58.56        15.00 o                         
  11   1   4        829.43        813.39        35.89 o                         
  13   1   4       2442.45       2442.10        76.66 o                         
  15   1   4        395.24        406.11        30.09 o                         
  17   1   4        663.15        707.59        39.98 o                         
  19   1   4         75.15        101.20        25.51 o                         
  21   1   4         14.55         31.05        25.70 o                         
  23   1   4         61.69         13.61        49.63 o                         
  25   1   4        110.61        127.94        50.39 o                         
 -28   2   4         12.57         46.98        29.11 o                         
 -26   2   4        410.38        396.89        39.42 o                         
 -24   2   4          5.05          2.45        21.91 o                         
 -22   2   4        917.32       1014.06        43.54 o                         
 -20   2   4          0.09          6.03        15.99 o                         
 -18   2   4       3345.79       3353.24        96.26 o                         
 -16   2   4       3445.41       3505.37        96.90 o                         
 -14   2   4        973.25        961.10        40.51 o                         
 -12   2   4        534.96        597.75        36.69 o                         
 -10   2   4       5400.71       5668.44       154.57 o                         
  -8   2   4          0.00          9.17        10.68 o                         
  -6   2   4        152.33        173.03        14.43 o                         
  -4   2   4        327.26        367.82        18.08 o                         
  -2   2   4         60.18         77.89        10.27 o                         
   0   2   4       1142.21       1075.05        37.51 o                         
   2   2   4       8781.63       8503.06       254.41 o                         
   4   2   4        678.86        669.72        30.03 o                         
   6   2   4        855.30        918.88        35.07 o                         
   8   2   4        368.93        350.98        22.15 o                         
  10   2   4          5.10          5.13        12.67 o                         
  12   2   4       1458.32       1423.27        51.35 o                         
  14   2   4       2213.06       2129.38        76.53 o                         
  16   2   4       1186.77       1167.93        56.22 o                         
  18   2   4          3.69        -18.81        19.76 o                         
  20   2   4        159.39        131.87        34.85 o                         
  22   2   4         20.19         28.72        28.41 o                         
  24   2   4        485.56        605.55        65.97 o                         
 -27   3   4         12.12         88.40        31.31 o                         
 -25   3   4        377.16        353.75        44.51 o                         
 -23   3   4       2067.91       2174.12       109.25 o                         
 -21   3   4       1439.29       1432.62        60.28 o                         
 -19   3   4        405.13        431.09        31.12 o                         
 -17   3   4       1091.79       1092.32        45.24 o                         
 -15   3   4         66.84         73.28        16.11 o                         
 -13   3   4         38.51         32.58        12.59 o                         
 -11   3   4       2028.03       2079.05        71.86 o                         
  -9   3   4        796.75        815.90        28.90 o                         
  -7   3   4        751.48        806.25        33.80 o                         
  -5   3   4        938.72        887.90        42.54 o                         
  -3   3   4        210.53        275.57        17.50 o                         
  -1   3   4       4275.11       4202.54       116.05 o                         
   1   3   4          6.67          4.39         9.75 o                         
   3   3   4       3215.15       3423.03        97.58 o                         
   5   3   4         14.07         16.28        10.36 o                         
   7   3   4         11.45         20.65        11.89 o                         
   9   3   4          0.00        -10.75        12.24 o                         
  11   3   4        512.68        504.89        28.77 o                         
  13   3   4       3121.60       2933.72        91.20 o                         
  15   3   4        222.05        208.65        25.80 o                         
  17   3   4          3.80          5.04        22.29 o                         
  19   3   4          8.92          6.54        25.98 o                         
  21   3   4         63.92         18.78        29.33 o                         
 -24   4   4        492.26        429.80        47.96 o                         
 -22   4   4        137.27        148.97        26.47 o                         
 -20   4   4        591.25        589.66        41.00 o                         
 -18   4   4        198.28        166.87        25.13 o                         
 -16   4   4         27.13         34.23        15.18 o                         
 -14   4   4          0.01         26.41        16.75 o                         
 -12   4   4        673.63        677.31        45.85 o                         
 -10   4   4        321.78        307.42        29.29 o                         
  -8   4   4       1577.63       1557.29        63.07 o                         
  -6   4   4        425.10        434.95        25.18 o                         
  -4   4   4        199.18        238.93        18.82 o                         
  -2   4   4       2896.99       2846.12        97.86 o                         
   0   4   4       1450.22       1430.63        52.87 o                         
   2   4   4          0.50         -2.35        11.71 o                         
   4   4   4        491.13        511.49        29.21 o                         
   6   4   4        145.75        164.02        22.59 o                         
   8   4   4        109.73        118.29        15.21 o                         
  10   4   4        266.68        283.26        27.02 o                         
  12   4   4        565.72        530.85        33.69 o                         
  14   4   4       1347.56       1218.39        60.20 o                         
  16   4   4         95.46        103.64        27.27 o                         
  18   4   4         88.76        107.17        22.79 o                         
  20   4   4        262.63        359.25        36.09 o                         
 -21   5   4          3.03         54.11        39.56 o                         
 -19   5   4        230.08        160.62        56.80 o                         
 -17   5   4        103.99        122.89        30.58 o                         
 -15   5   4         41.07         24.57        25.48 o                         
 -13   5   4        111.33        116.72        27.43 o                         
 -11   5   4         13.27         36.11        21.99 o                         
  -9   5   4         39.71         56.48        21.72 o                         
  -7   5   4        151.80        151.83        31.70 o                         
  -5   5   4        115.03        206.88        24.49 o                         
  -3   5   4       2631.94       2538.02        84.23 o                         
  -1   5   4         73.08        106.82        26.15 o                         
   1   5   4        638.42        643.60        37.27 o                         
   3   5   4        804.29        833.06        60.45 o                         
   5   5   4        358.70        371.13        28.96 o                         
   7   5   4         16.97         22.89        16.85 o                         
   9   5   4         14.02          5.92        16.75 o                         
  11   5   4         96.45         89.04        21.55 o                         
  13   5   4        239.99        222.64        37.77 o                         
  15   5   4          9.26        -11.31        29.67 o                         
  17   5   4         42.26         -0.38        59.31 o                         
 -16   6   4         25.50        -12.31        48.99 o                         
 -14   6   4         71.01         54.19        49.88 o                         
 -12   6   4         28.46         23.01        58.32 o                         
 -10   6   4        142.24        186.98        58.77 o                         
  -8   6   4       1643.37       1597.50        83.59 o                         
  -6   6   4        947.16        908.04        57.70 o                         
  -4   6   4        894.19       1029.50        96.85 o                         
  -2   6   4         56.83        195.77        57.68 o                         
   0   6   4        311.18        323.35        40.67 o                         
   2   6   4        209.55        241.32        44.08 o                         
   4   6   4         54.77        100.63        52.87 o                         
   6   6   4        255.44        198.87        39.93 o                         
   8   6   4        537.64        444.73        60.51 o                         
  10   6   4        201.85        230.56        38.69 o                         
  12   6   4        307.85        282.71        71.40 o                         
 -29   1   5         31.94        131.69        32.33 o                         
 -27   1   5        327.06        373.89        39.99 o                         
 -25   1   5         23.09         18.89        20.66 o                         
 -23   1   5        119.25        116.76        21.62 o                         
 -21   1   5       4187.06       4342.28       119.48 o                         
 -19   1   5        110.80        105.59        19.43 o                         
 -17   1   5        521.00        588.85        30.75 o                         
 -15   1   5       7221.97       7631.20       221.97 o                         
 -13   1   5        698.90        748.58        32.81 o                         
 -11   1   5        253.67        298.75        20.35 o                         
  -9   1   5        174.70        215.74        15.12 o                         
  -7   1   5      15307.04      15292.67       463.73 o                         
  -5   1   5        229.69        295.16        19.59 o                         
  -3   1   5       4387.68       4122.20       142.42 o                         
  -1   1   5      30651.07      26387.26       978.64 o                         
   1   1   5       2260.66       2064.16        59.26 o                         
   3   1   5        759.35        710.68        28.11 o                         
   5   1   5       1125.04       1181.56        44.39 o                         
   7   1   5        458.45        518.84        27.08 o                         
   9   1   5         16.66         38.56        15.04 o                         
  11   1   5         26.78         11.82        15.93 o                         
  13   1   5       2037.04       2058.30        68.13 o                         
  15   1   5        665.06        648.12        36.47 o                         
  17   1   5        446.45        459.24        34.75 o                         
  19   1   5       1097.34       1151.63        54.46 o                         
  21   1   5         25.38         42.00        28.33 o                         
  23   1   5          3.97         44.77        55.51 o                         
 -28   2   5        683.08        869.08        62.68 o                         
 -26   2   5         18.40         53.57        32.17 o                         
 -24   2   5         70.53         54.47        24.91 o                         
 -22   2   5        708.90        733.08        43.13 o                         
 -20   2   5        377.81        420.75        30.91 o                         
 -18   2   5        560.71        582.43        34.95 o                         
 -16   2   5       3299.13       3367.76        99.32 o                         
 -14   2   5       1728.62       1851.37        59.27 o                         
 -12   2   5          0.76         -0.65        10.75 o                         
 -10   2   5        902.13        901.60        36.19 o                         
  -8   2   5       2029.07       2095.82        58.76 o                         
  -6   2   5       2088.83       2112.05        61.91 o                         
  -4   2   5       1278.68       1296.84        40.87 o                         
  -2   2   5       2330.91       2273.41        65.03 o                         
   0   2   5       7177.71       6934.72       199.52 o                         
   2   2   5        345.09        342.97        20.49 o                         
   4   2   5        132.43        168.17        15.59 o                         
   6   2   5       4197.80       4075.98       122.52 o                         
   8   2   5        654.60        580.76        28.74 o                         
  10   2   5       1077.88       1149.02        43.68 o                         
  12   2   5        586.07        559.96        31.90 o                         
  14   2   5         10.90         14.60        17.88 o                         
  16   2   5        689.74        692.82        43.08 o                         
  18   2   5        208.80        243.28        31.57 o                         
  20   2   5         79.59         11.51        26.54 o                         
  22   2   5        142.14        133.00        36.12 o                         
 -27   3   5        260.11        190.44        34.59 o                         
 -25   3   5        149.44        138.41        32.76 o                         
 -23   3   5        988.04       1045.04        58.57 o                         
 -21   3   5       1213.43       1186.88        53.92 o                         
 -19   3   5       2551.51       2446.71        87.05 o                         
 -17   3   5         11.81          7.92        14.52 o                         
 -15   3   5        355.18        346.55        23.85 o                         
 -13   3   5          1.68         15.49        11.97 o                         
 -11   3   5        101.81        103.16        12.81 o                         
  -9   3   5        283.33        261.10        15.83 o                         
  -7   3   5        162.95        221.45        15.83 o                         
  -5   3   5         56.98         87.81        11.67 o                         
  -3   3   5        477.95        485.36        23.01 o                         
  -1   3   5       1931.29       2042.62        61.07 o                         
   1   3   5       1137.87       1139.60        38.78 o                         
   3   3   5        530.87        549.03        25.01 o                         
   5   3   5         17.32          0.96         9.81 o                         
   7   3   5        344.45        339.23        23.26 o                         
   9   3   5        503.66        466.44        27.63 o                         
  11   3   5       1020.67        971.61        42.28 o                         
  13   3   5       1493.64       1489.28        57.22 o                         
  15   3   5       2989.76       2829.22        91.20 o                         
  17   3   5          0.08        -21.47        21.47 o                         
  19   3   5        315.55        314.89        45.37 o                         
  21   3   5        174.28        124.13        44.44 o                         
 -24   4   5          3.94         -7.96        23.48 o                         
 -22   4   5         12.27         32.62        23.40 o                         
 -20   4   5        229.73        221.69        27.89 o                         
 -18   4   5         65.85         82.74        22.07 o                         
 -16   4   5        566.15        559.87        42.71 o                         
 -14   4   5        362.53        434.16        40.68 o                         
 -12   4   5        117.69        165.11        26.02 o                         
 -10   4   5          5.52        -14.22        19.34 o                         
  -8   4   5         53.52         51.04        14.40 o                         
  -6   4   5       2298.22       2285.69        75.24 o                         
  -4   4   5       1479.32       1396.42        55.72 o                         
  -2   4   5         60.33         80.55        13.11 o                         
   0   4   5        752.99        754.95        33.35 o                         
   2   4   5        301.85        378.87        20.96 o                         
   4   4   5         57.11         43.41        12.84 o                         
   6   4   5        800.20        745.87        32.92 o                         
   8   4   5        174.86        191.03        18.96 o                         
  10   4   5        589.25        613.61        38.44 o                         
  12   4   5         39.03         41.26        17.35 o                         
  14   4   5          9.37          6.06        20.21 o                         
  16   4   5        308.09        329.82        58.41 o                         
  18   4   5        347.73        275.55        34.48 o                         
 -21   5   5        143.04        117.84        35.99 o                         
 -19   5   5        381.90        345.34       113.10 o                         
 -17   5   5        112.74        145.43        31.87 o                         
 -15   5   5          1.31          3.15        25.92 o                         
 -13   5   5        413.70        467.62        47.23 o                         
 -11   5   5          5.29         20.06        26.46 o                         
  -9   5   5         92.74         81.41        23.14 o                         
  -7   5   5       3994.08       4002.46       139.98 o                         
  -5   5   5       4433.04       4501.40       138.52 o                         
  -3   5   5        250.83        351.24        30.88 o                         
  -1   5   5       1310.87       1246.16        60.96 o                         
   1   5   5       3054.38       2990.11       116.29 o                         
   3   5   5        662.48        643.97        34.05 o                         
   5   5   5        531.45        506.48        31.10 o                         
   7   5   5          8.53         -7.20        15.09 o                         
   9   5   5          0.13          9.72        17.70 o                         
  11   5   5         44.63         50.52        21.05 o                         
  13   5   5        634.68        729.56        46.13 o                         
  15   5   5         11.85         34.12        31.47 o                         
 -16   6   5          0.27         13.17        41.04 o                         
 -14   6   5         28.65         15.70        59.66 o                         
 -12   6   5         46.74         13.38        35.92 o                         
 -10   6   5         52.75        116.78        39.88 o                         
  -8   6   5        262.44        262.50        53.42 o                         
  -6   6   5        223.95        279.31        32.66 o                         
  -4   6   5       1040.42        967.57        58.07 o                         
  -2   6   5         48.29         66.22        17.61 o                         
   0   6   5          2.93         48.67        18.66 o                         
   2   6   5         24.51         22.13        18.05 o                         
   4   6   5         80.56         90.98        17.96 o                         
   6   6   5        575.84        421.00        37.08 o                         
   8   6   5          8.05         63.93        28.02 o                         
  10   6   5         48.18         82.65        60.08 o                         
 -30   0   6         39.54         86.41        49.58 o                         
 -28   0   6        232.16        255.45        69.37 o                         
 -26   0   6          1.26         26.98        36.28 o                         
 -24   0   6        991.40       1305.71        83.99 o                         
 -22   0   6       2101.73       2254.94       160.60 o                         
 -20   0   6        603.72        587.55        47.58 o                         
 -18   0   6       3662.69       3793.04       227.24 o                         
 -16   0   6       7014.86       7405.51       286.34 o                         
 -14   0   6      10729.79      11312.71       382.87 o                         
 -12   0   6       5252.72       5369.19       186.81 o                         
 -10   0   6       7892.12       7734.26       294.07 o                         
  -8   0   6       1314.05       1279.27        57.07 o                         
  -6   0   6       6199.68       6289.05       237.70 o                         
  -4   0   6      31551.35      31806.45      1175.37 o                         
  -2   0   6       2354.76       2320.67        92.74 o                         
   0   0   6       7007.21       6703.55       253.92 o                         
   2   0   6         57.41         52.58        18.05 o                         
   4   0   6       1958.42       2020.40       110.96 o                         
   6   0   6       1121.20       1203.74        62.12 o                         
   8   0   6       3263.15       3280.28       174.06 o                         
  10   0   6         29.89          5.39        20.12 o                         
  12   0   6        381.09        420.31        62.25 o                         
  14   0   6        372.86        328.43        39.06 o                         
  16   0   6        132.06         72.12        30.36 o                         
  18   0   6        452.63        611.29        55.24 o                         
  20   0   6       1800.98       1824.08       151.56 o                         
  22   0   6         18.04         -3.80        48.91 o                         
 -29   1   6         10.77         41.15        29.56 o                         
 -27   1   6          7.92          3.99        26.57 o                         
 -25   1   6          5.29         -0.12        22.18 o                         
 -23   1   6         69.80         40.85        25.69 o                         
 -21   1   6        350.38        365.48        30.42 o                         
 -19   1   6        957.99        989.08        42.93 o                         
 -17   1   6         22.31         31.51        14.96 o                         
 -15   1   6        219.33        286.17        21.77 o                         
 -13   1   6       3754.41       4004.38       106.67 o                         
 -11   1   6         12.34         -1.07        11.85 o                         
  -9   1   6          5.25          9.14        12.87 o                         
  -7   1   6         13.79         39.20        10.69 o                         
  -5   1   6       8334.38       8652.88       244.50 o                         
  -3   1   6        314.43        268.41        26.97 o                         
  -1   1   6        159.09        129.49        14.37 o                         
   1   1   6       6607.95       6487.51       174.11 o                         
   3   1   6         26.55         38.12        14.19 o                         
   5   1   6       3180.13       3481.00       106.27 o                         
   7   1   6       2586.27       2493.60        75.23 o                         
   9   1   6        704.81        790.13        35.56 o                         
  11   1   6        177.46        146.33        19.34 o                         
  13   1   6        322.51        323.01        26.51 o                         
  15   1   6         35.12         35.59        20.66 o                         
  17   1   6        295.16        302.91        34.11 o                         
  19   1   6       1668.54       1688.72        76.94 o                         
  21   1   6          5.71         28.45        31.85 o                         
  23   1   6         10.96         56.80        43.03 o                         
 -28   2   6        759.65        987.47       102.94 o                         
 -26   2   6         32.37         37.88        26.81 o                         
 -24   2   6        600.81        584.05        40.82 o                         
 -22   2   6        116.45        109.90        22.33 o                         
 -20   2   6        344.37        369.98        30.91 o                         
 -18   2   6       1339.60       1327.48        73.47 o                         
 -16   2   6        293.23        385.28        25.82 o                         
 -14   2   6        267.98        289.56        18.79 o                         
 -12   2   6       2391.09       2622.91        73.13 o                         
 -10   2   6        738.18        800.43        30.62 o                         
  -8   2   6       1336.88       1494.63        48.08 o                         
  -6   2   6        741.72        653.41        39.24 o                         
  -4   2   6       3065.68       3128.94       102.83 o                         
  -2   2   6       1934.58       1925.03        67.72 o                         
   0   2   6       5063.66       4865.09       170.98 o                         
   2   2   6        750.33        698.81        30.70 o                         
   4   2   6        831.62        795.98        32.80 o                         
   6   2   6       2675.34       2582.01        77.43 o                         
   8   2   6       1609.26       1690.48        56.03 o                         
  10   2   6       3464.49       3399.90       101.04 o                         
  12   2   6         71.22         69.89        20.25 o                         
  14   2   6        794.13        721.38        40.22 o                         
  16   2   6        130.83        136.18        24.88 o                         
  18   2   6        108.01        101.81        29.65 o                         
  20   2   6         13.39         34.31        31.70 o                         
  22   2   6          0.04         36.96        58.89 o                         
 -27   3   6        187.02        235.69        35.50 o                         
 -25   3   6        169.76        197.20        35.14 o                         
 -23   3   6        121.13        161.85        28.62 o                         
 -21   3   6         36.38         39.06        18.87 o                         
 -19   3   6        180.61        151.23        23.44 o                         
 -17   3   6         49.79         36.27        16.25 o                         
 -15   3   6         86.87        133.31        17.30 o                         
 -13   3   6        509.28        569.22        28.53 o                         
 -11   3   6        167.22        171.78        15.40 o                         
  -7   3   6         14.97         17.60         9.85 o                         
  -5   3   6       1489.05       1479.77        46.99 o                         
  -3   3   6        374.77        364.68        19.73 o                         
  -1   3   6       1871.85       1814.66        59.51 o                         
   1   3   6        626.19        611.09        26.14 o                         
   3   3   6        292.91        321.55        19.54 o                         
   5   3   6       1348.06       1339.04        49.03 o                         
   7   3   6       1636.73       1587.55        53.94 o                         
   9   3   6        629.32        735.36        35.46 o                         
  11   3   6       3080.09       3012.07        93.10 o                         
  13   3   6        510.65        530.83        33.66 o                         
  15   3   6        157.27        160.07        27.84 o                         
  17   3   6       1270.40       1217.99        65.73 o                         
  19   3   6        265.53        248.65        35.17 o                         
  21   3   6        571.89        722.67        82.86 o                         
 -24   4   6        658.45        577.00        58.59 o                         
 -22   4   6         70.61        131.02        25.96 o                         
 -20   4   6        342.59        313.80        31.45 o                         
 -18   4   6        370.32        383.25        25.95 o                         
 -16   4   6       2407.24       2212.91        91.14 o                         
 -14   4   6        250.86        276.28        23.20 o                         
 -12   4   6       1588.98       1625.25        68.13 o                         
 -10   4   6       3455.39       3307.09       105.03 o                         
  -8   4   6         18.45         18.85        15.83 o                         
  -6   4   6        681.07        633.15        35.88 o                         
  -4   4   6        357.27        381.42        27.26 o                         
  -2   4   6       1793.29       1775.96        60.40 o                         
   0   4   6       1584.04       1632.08        53.01 o                         
   2   4   6        803.28        762.70        33.00 o                         
   4   4   6        869.81        876.16        35.97 o                         
   6   4   6        367.84        408.37        25.20 o                         
   8   4   6       1786.48       1791.83        66.45 o                         
  10   4   6        986.75       1005.25        47.40 o                         
  12   4   6         43.33         47.24        26.41 o                         
  14   4   6          6.90         -7.25        21.90 o                         
  16   4   6         95.07         83.13        26.34 o                         
  18   4   6         48.20        -11.06        37.95 o                         
 -21   5   6        280.63        297.40        44.94 o                         
 -19   5   6         62.61         18.36        95.01 o                         
 -17   5   6        114.69         75.86        30.04 o                         
 -15   5   6         65.49        114.82        30.21 o                         
 -13   5   6          7.94         32.61        22.64 o                         
 -11   5   6          3.80         28.56        21.34 o                         
  -9   5   6        148.65        142.98        26.08 o                         
  -7   5   6         24.19         52.77        15.27 o                         
  -5   5   6        569.26        669.48        35.61 o                         
  -3   5   6        628.69        734.66        54.27 o                         
  -1   5   6        341.26        414.24        39.41 o                         
   1   5   6         76.99         92.85        15.73 o                         
   3   5   6        171.97        191.29        23.23 o                         
   5   5   6        179.04        202.00        22.34 o                         
   7   5   6          9.92         14.48        16.85 o                         
   9   5   6         22.37          6.59        17.56 o                         
  11   5   6         33.28         32.18        24.79 o                         
  13   5   6        285.33        314.47        35.28 o                         
  15   5   6        108.72        107.73        40.78 o                         
 -16   6   6          0.43         58.06        41.82 o                         
 -14   6   6         20.06        -11.81        25.27 o                         
 -12   6   6         29.91          6.20        29.19 o                         
 -10   6   6          5.21          6.04        26.99 o                         
  -8   6   6        251.63        334.04        38.84 o                         
  -6   6   6       1342.65       1318.90        93.74 o                         
  -4   6   6        551.44        644.08        37.85 o                         
  -2   6   6         56.78         81.48        42.23 o                         
   0   6   6        458.08        434.76        33.43 o                         
   2   6   6        535.19        470.81        41.02 o                         
   4   6   6        207.29        249.78        36.25 o                         
   6   6   6         22.06         28.06        31.34 o                         
   8   6   6         35.13         54.92        22.12 o                         
 -29   1   7        264.94        269.53        39.83 o                         
 -27   1   7         98.37        160.58        31.74 o                         
 -25   1   7       1359.00       1455.70        61.00 o                         
 -23   1   7        210.53        191.59        24.40 o                         
 -21   1   7       1162.80       1244.26        53.23 o                         
 -19   1   7        522.60        594.17        32.91 o                         
 -17   1   7          4.94          8.01        13.89 o                         
 -15   1   7       2301.48       2306.96        66.49 o                         
 -13   1   7       4346.61       4662.43       122.19 o                         
 -11   1   7       2957.16       2929.64        85.80 o                         
  -9   1   7        328.53        343.92        24.22 o                         
  -7   1   7       2941.56       3027.32        85.24 o                         
  -5   1   7       6841.77       6832.01       212.19 o                         
  -3   1   7          1.93        -10.55        13.51 o                         
  -1   1   7         29.98         22.71        14.47 o                         
   1   1   7       1097.90       1129.93        39.25 o                         
   3   1   7        107.33        172.91        17.22 o                         
   5   1   7        810.99        968.56        38.31 o                         
   7   1   7       2639.56       2744.78        92.01 o                         
   9   1   7        795.21        820.17        37.24 o                         
  11   1   7        863.66        836.86        40.21 o                         
  13   1   7        144.66        150.12        23.32 o                         
  15   1   7        125.03        117.10        25.15 o                         
  17   1   7         71.55         80.09        25.82 o                         
  19   1   7          2.56          2.05        25.01 o                         
  21   1   7        421.23        455.43        57.03 o                         
 -28   2   7          1.59         39.34        36.93 o                         
 -26   2   7        657.02        656.92        59.03 o                         
 -24   2   7        974.05       1049.96        53.83 o                         
 -22   2   7         34.47         57.68        20.33 o                         
 -20   2   7       1626.49       1642.92        66.97 o                         
 -18   2   7        459.59        488.86        33.82 o                         
 -16   2   7        155.47        192.51        21.49 o                         
 -14   2   7       1527.40       1623.55        53.71 o                         
 -12   2   7       1387.45       1414.28        42.15 o                         
 -10   2   7        313.11        414.87        23.18 o                         
  -8   2   7      10979.47      11238.28       297.90 o                         
  -6   2   7       6404.58       6587.12       226.30 o                         
  -4   2   7          0.81        -13.20        13.20 o                         
  -2   2   7       3075.92       3028.94       111.27 o                         
   0   2   7       3548.18       3535.21       128.59 o                         
   2   2   7       1025.31       1030.46        37.00 o                         
   4   2   7        229.60        275.57        19.16 o                         
   6   2   7          0.23        -12.11        12.11 o                         
   8   2   7       2305.10       2370.69        73.80 o                         
  10   2   7         48.09         72.42        20.67 o                         
  12   2   7         27.66         27.06        18.36 o                         
  14   2   7       1561.34       1511.07        59.89 o                         
  16   2   7         34.54         53.24        22.11 o                         
  18   2   7        333.12        301.64        36.99 o                         
  20   2   7        416.08        467.35        46.89 o                         
 -27   3   7         50.35         73.95        30.86 o                         
 -25   3   7        751.49        530.21        57.54 o                         
 -23   3   7          5.95          4.04        23.51 o                         
 -21   3   7        292.57        287.31        26.69 o                         
 -19   3   7         36.91         52.75        17.90 o                         
 -17   3   7        650.45        664.21        37.61 o                         
 -15   3   7        425.75        488.95        28.66 o                         
 -13   3   7          7.61          8.31        11.03 o                         
 -11   3   7        763.54        797.25        31.90 o                         
  -9   3   7       3933.64       3743.30       126.08 o                         
  -7   3   7        431.01        379.80        21.14 o                         
  -5   3   7        621.00        587.29        25.13 o                         
  -3   3   7       3080.36       3184.51       106.04 o                         
  -1   3   7       1505.88       1392.69        48.45 o                         
   1   3   7          2.26          6.49         9.95 o                         
   3   3   7        125.46        133.75        14.51 o                         
   5   3   7         22.05         12.95        13.45 o                         
   7   3   7        107.93        118.54        17.37 o                         
   9   3   7          2.70          4.36        16.55 o                         
  11   3   7         25.83          4.56        16.79 o                         
  13   3   7        197.10        162.17        23.63 o                         
  15   3   7         25.15          9.64        30.15 o                         
  17   3   7         68.57         33.85        32.21 o                         
  19   3   7        140.50        152.08        45.17 o                         
 -24   4   7        640.18        570.39        73.39 o                         
 -22   4   7        223.61        254.85        35.18 o                         
 -20   4   7        438.04        411.39        44.22 o                         
 -18   4   7        539.91        501.55        41.82 o                         
 -16   4   7         47.29         52.71        14.68 o                         
 -14   4   7         81.04         82.89        15.74 o                         
 -12   4   7        929.19        934.25        35.36 o                         
 -10   4   7        362.93        353.07        35.87 o                         
  -8   4   7          7.80          2.95         9.35 o                         
  -6   4   7         27.59         17.51        16.12 o                         
  -4   4   7       1597.84       1602.02        63.59 o                         
  -2   4   7        291.96        312.20        23.11 o                         
   0   4   7        153.28        162.63        16.66 o                         
   2   4   7        303.76        334.44        23.80 o                         
   4   4   7         40.89         23.91        13.22 o                         
   6   4   7       2723.26       2598.02        82.25 o                         
   8   4   7        896.35        839.35        45.35 o                         
  10   4   7         38.59         13.23        16.74 o                         
  12   4   7       1052.37       1047.39        54.75 o                         
  14   4   7        239.72        281.93        39.79 o                         
  16   4   7          0.08        -15.98        34.04 o                         
 -21   5   7         63.66         38.44        45.06 o                         
 -19   5   7          5.40         30.44        36.58 o                         
 -17   5   7         34.49         31.78        28.30 o                         
 -15   5   7        306.95        392.04        48.53 o                         
 -13   5   7         19.91         35.09        25.55 o                         
 -11   5   7         11.89         22.27        32.71 o                         
  -9   5   7        245.49        300.45        26.49 o                         
  -7   5   7         97.61        114.04        25.47 o                         
  -5   5   7         98.73        151.08        22.36 o                         
  -3   5   7         73.28        135.22        29.71 o                         
  -1   5   7        442.57        497.39        28.49 o                         
   1   5   7        104.81        132.85        18.94 o                         
   3   5   7        640.21        644.72        35.81 o                         
   5   5   7        115.11        118.98        25.85 o                         
   7   5   7         12.25          2.28        18.77 o                         
   9   5   7         98.17         83.08        20.82 o                         
  11   5   7        635.57        653.96        48.61 o                         
  13   5   7          7.15         22.89        35.41 o                         
 -16   6   7         63.44         48.09        52.58 o                         
 -14   6   7        107.68        153.82        55.80 o                         
 -12   6   7         94.16         44.83        36.57 o                         
 -10   6   7        194.52        187.00        52.78 o                         
  -8   6   7        144.01        144.10        38.55 o                         
  -6   6   7        414.36        424.81        30.22 o                         
  -4   6   7        167.99        175.32        22.53 o                         
  -2   6   7         21.04         -9.26        17.07 o                         
   0   6   7         13.46         39.66        35.39 o                         
   2   6   7        334.01        308.84        37.16 o                         
   4   6   7         20.34          4.42        20.58 o                         
   6   6   7         47.84        105.44        23.36 o                         
   8   6   7        884.10        855.92        68.85 o                         
 -30   0   8        210.77        215.49        59.12 o                         
 -28   0   8         13.64         25.53        34.88 o                         
 -26   0   8         56.47         37.79        30.42 o                         
 -24   0   8         35.50         25.81        30.62 o                         
 -22   0   8        440.91        444.28        57.68 o                         
 -20   0   8       1754.80       1795.97        88.78 o                         
 -18   0   8       1326.03       1330.37        72.09 o                         
 -16   0   8         74.47         65.38        19.40 o                         
 -14   0   8       2228.21       2256.00        87.47 o                         
 -10   0   8        838.00        802.78        46.36 o                         
  -8   0   8        348.40        534.81        49.41 o                         
  -6   0   8       4130.67       4566.16       176.61 o                         
  -4   0   8       5220.36       5749.32       220.35 o                         
  -2   0   8          0.09        -17.25        17.25 o                         
   0   0   8        778.65        773.19        45.69 o                         
   2   0   8       9430.71       9269.84       639.20 o                         
   4   0   8        690.05        659.43        44.82 o                         
   6   0   8        220.48        153.89        26.16 o                         
   8   0   8        405.63        459.28        46.70 o                         
  10   0   8        917.65        959.69        61.80 o                         
  12   0   8        145.20        228.56        37.05 o                         
  14   0   8       2421.57       2542.82       167.15 o                         
  16   0   8        383.70        287.46        43.18 o                         
  18   0   8        655.31        611.19        64.71 o                         
  20   0   8        404.47        308.29        52.82 o                         
  22   0   8          0.03         70.88        72.39 o                         
 -29   1   8        171.04        147.75        34.99 o                         
 -27   1   8        497.99        441.60        45.57 o                         
 -25   1   8       1863.06       1959.29        84.16 o                         
 -23   1   8         48.07         39.16        19.97 o                         
 -21   1   8         62.16         39.84        19.11 o                         
 -19   1   8        428.47        465.23        29.32 o                         
 -17   1   8        438.49        482.71        26.47 o                         
 -15   1   8        128.26        133.18        14.71 o                         
 -13   1   8        255.16        254.99        18.40 o                         
 -11   1   8         13.63         36.40        13.34 o                         
  -9   1   8       2681.41       2821.34        81.51 o                         
  -7   1   8       8527.56       8969.97       239.30 o                         
  -5   1   8       4680.32       4775.12       151.86 o                         
  -3   1   8       2116.69       2225.43        84.72 o                         
  -1   1   8      16482.68      16493.79       465.12 o                         
   1   1   8       1146.92       1121.01        43.27 o                         
   3   1   8       2036.80       2205.70        77.64 o                         
   5   1   8       2510.57       2722.00        81.07 o                         
   7   1   8         12.04         32.51        15.21 o                         
   9   1   8        370.20        432.47        28.33 o                         
  11   1   8          0.88         -6.92        17.37 o                         
  13   1   8        363.34        374.22        32.25 o                         
  15   1   8          8.94         -8.29        21.18 o                         
  17   1   8          5.99        -21.88        21.88 o                         
  19   1   8        321.69        409.71        48.36 o                         
  21   1   8        248.12        212.45        42.85 o                         
 -28   2   8          6.50         19.92        28.02 o                         
 -26   2   8         51.23         87.21        29.07 o                         
 -24   2   8        995.20        888.34        47.68 o                         
 -22   2   8       1308.51       1302.75        66.26 o                         
 -20   2   8        168.98        191.81        25.96 o                         
 -18   2   8        934.79        874.05        39.62 o                         
 -16   2   8          0.22         -8.59        10.17 o                         
 -14   2   8         27.67         20.52        11.90 o                         
 -12   2   8        426.80        444.17        34.92 o                         
 -10   2   8       1026.07       1104.70        42.12 o                         
  -8   2   8       3077.28       3036.84        86.64 o                         
  -6   2   8         64.79         77.55        15.70 o                         
  -4   2   8       3491.35       3430.92       124.79 o                         
  -2   2   8        288.68        261.20        24.00 o                         
   0   2   8       1312.75       1363.74        68.45 o                         
   2   2   8         35.16         30.57        11.67 o                         
   4   2   8        643.77        618.18        30.67 o                         
   6   2   8        302.97        322.47        22.52 o                         
   8   2   8        207.86        184.12        20.88 o                         
  10   2   8       2442.80       2446.62        84.51 o                         
  12   2   8        234.97        232.43        26.86 o                         
  14   2   8         10.36          9.66        19.57 o                         
  16   2   8         84.27         38.98        26.37 o                         
  18   2   8         16.79        -24.50        26.32 o                         
  20   2   8         33.51          1.74        30.92 o                         
 -27   3   8        429.58        425.19        52.32 o                         
 -25   3   8         34.87         66.17        29.90 o                         
 -23   3   8        510.93        408.35        36.66 o                         
 -21   3   8         95.22        128.91        22.02 o                         
 -19   3   8          7.45          5.23        16.12 o                         
 -17   3   8        240.99        269.95        23.47 o                         
 -15   3   8        670.21        659.14        32.56 o                         
 -13   3   8        159.20        197.69        17.54 o                         
 -11   3   8        632.53        594.79        26.39 o                         
  -9   3   8          0.24         -4.35        11.28 o                         
  -7   3   8        956.12        878.03        36.32 o                         
  -5   3   8        453.32        433.07        26.97 o                         
  -3   3   8        349.31        408.60        26.59 o                         
  -1   3   8        240.12        241.42        21.15 o                         
   1   3   8          2.07          2.31        10.97 o                         
   3   3   8          3.97         19.91        12.79 o                         
   5   3   8          1.42         -0.65        14.22 o                         
   7   3   8       1388.76       1414.51        51.97 o                         
   9   3   8        300.21        278.02        28.22 o                         
  11   3   8        354.88        298.89        26.84 o                         
  13   3   8         58.05         51.83        23.63 o                         
  15   3   8        219.78        177.03        30.64 o                         
  17   3   8         15.90          6.26        26.19 o                         
  19   3   8         91.50         48.41        40.36 o                         
 -24   4   8         92.25        133.16        26.72 o                         
 -22   4   8         80.48         69.02        22.70 o                         
 -20   4   8         36.23         49.99        19.96 o                         
 -18   4   8          4.76         15.04        14.84 o                         
 -16   4   8         83.60         68.73        15.26 o                         
 -14   4   8        778.73        762.41        45.41 o                         
 -12   4   8        287.09        358.58        25.19 o                         
 -10   4   8         49.30         72.21        12.20 o                         
  -8   4   8       1508.89       1478.08        60.04 o                         
  -6   4   8       2024.99       1951.68        61.18 o                         
  -4   4   8        129.78        160.42        15.68 o                         
  -2   4   8       1187.53       1108.47        43.19 o                         
   0   4   8        121.26        100.80        15.79 o                         
   2   4   8         28.16         18.63        13.95 o                         
   4   4   8        367.41        415.52        27.72 o                         
   6   4   8        688.11        648.20        33.17 o                         
   8   4   8       1741.95       1469.85        69.68 o                         
  10   4   8         28.79         50.37        20.88 o                         
  12   4   8         51.52         46.33        23.46 o                         
  14   4   8        177.27        129.15        27.63 o                         
  16   4   8        160.38         86.73        35.04 o                         
 -21   5   8         14.60         -7.42        29.29 o                         
 -19   5   8        318.73        239.33        49.85 o                         
 -17   5   8         13.66         -0.92        35.20 o                         
 -15   5   8         16.23         44.94        26.18 o                         
 -13   5   8        388.42        386.23        65.32 o                         
 -11   5   8          6.00         44.41        17.26 o                         
  -9   5   8        291.08        386.55        49.42 o                         
  -7   5   8        249.57        266.37        29.79 o                         
  -5   5   8        359.24        376.98        36.20 o                         
  -3   5   8          1.77         17.52        12.72 o                         
  -1   5   8        431.18        491.06        38.67 o                         
   1   5   8        511.51        555.02        34.60 o                         
   3   5   8         75.73         82.80        14.39 o                         
   5   5   8        456.70        393.53        26.54 o                         
   7   5   8        150.24        170.46        23.80 o                         
   9   5   8       1130.16       1027.98        52.25 o                         
  11   5   8         25.11         17.19        21.15 o                         
  13   5   8         27.97        -58.81        58.81 o                         
 -16   6   8         21.08        -27.40       145.53 o                         
 -14   6   8        419.82        335.46        41.40 o                         
 -12   6   8       1165.34       1175.97        72.69 o                         
 -10   6   8        407.90        360.27        40.07 o                         
  -8   6   8         59.77         99.36        18.32 o                         
  -6   6   8       1102.81       1217.20       112.85 o                         
  -4   6   8         25.05        100.29        95.44 o                         
  -2   6   8          0.01        -23.99        37.29 o                         
   0   6   8          8.26         15.39        23.47 o                         
   2   6   8         28.35         20.96        38.92 o                         
   4   6   8          8.10          5.26        17.02 o                         
   6   6   8         32.69         53.62        18.69 o                         
 -29   1   9         46.86         95.64        36.66 o                         
 -27   1   9        866.30        966.89        72.41 o                         
 -25   1   9        525.89        475.02        34.62 o                         
 -23   1   9         49.29         43.11        20.54 o                         
 -21   1   9        883.82        951.08        47.79 o                         
 -19   1   9          0.42          4.29        14.68 o                         
 -17   1   9         63.22         49.71        13.93 o                         
 -15   1   9          3.07          7.48        11.20 o                         
 -13   1   9       6269.96       6431.31       176.00 o                         
 -11   1   9        443.58        444.49        23.17 o                         
  -9   1   9         22.37          8.40        12.16 o                         
  -7   1   9      19699.80      20461.89       537.11 o                         
  -5   1   9       1527.29       1544.18        58.58 o                         
  -3   1   9       1779.36       1975.10        70.89 o                         
  -1   1   9         14.04         30.60        12.82 o                         
   1   1   9         20.10         20.99        13.15 o                         
   3   1   9        450.45        471.42        25.34 o                         
   5   1   9       1853.53       1801.02        58.73 o                         
   7   1   9       3270.14       3111.91        93.09 o                         
   9   1   9        195.36        204.95        23.78 o                         
  11   1   9        607.02        631.94        37.12 o                         
  13   1   9       2865.64       2802.48       109.72 o                         
  15   1   9          7.98          3.32        21.91 o                         
  17   1   9         64.49         61.20        27.35 o                         
  19   1   9        481.36        441.29        49.43 o                         
 -28   2   9         10.29         45.62        25.81 o                         
 -26   2   9        353.94        369.61        39.32 o                         
 -24   2   9       1582.65       1730.78        75.97 o                         
 -22   2   9         81.02         76.77        20.90 o                         
 -20   2   9        344.48        384.76        29.02 o                         
 -18   2   9        440.93        468.56        33.16 o                         
 -16   2   9        179.35        220.44        20.92 o                         
 -14   2   9          3.89         12.18         9.58 o                         
 -12   2   9        600.87        556.04        35.53 o                         
 -10   2   9         11.94         14.43        10.22 o                         
  -8   2   9        864.67        838.79        44.91 o                         
  -6   2   9        485.70        537.17        36.38 o                         
  -4   2   9       1161.49       1305.55        58.73 o                         
  -2   2   9         22.14         21.23        14.14 o                         
   0   2   9        398.77        453.21        30.26 o                         
   2   2   9        119.02        116.16        14.26 o                         
   4   2   9        156.37        202.32        17.97 o                         
   6   2   9        586.97        585.02        33.84 o                         
   8   2   9          1.56          9.21        17.27 o                         
  10   2   9         33.28         31.90        18.68 o                         
  12   2   9        971.02       1016.06        49.36 o                         
  14   2   9         32.26         13.81        21.34 o                         
  16   2   9          1.20         -5.18        25.01 o                         
  18   2   9         74.20         36.55        29.18 o                         
 -27   3   9          1.33         33.73        27.09 o                         
 -25   3   9       1397.99       1213.18        85.57 o                         
 -23   3   9        522.51        591.91        44.65 o                         
 -19   3   9          3.68         -9.17        15.63 o                         
 -17   3   9         29.67         16.59        14.72 o                         
 -15   3   9        417.22        443.28        25.47 o                         
 -13   3   9          0.05        -11.10        11.87 o                         
 -11   3   9         21.96         27.76        12.79 o                         
  -9   3   9          0.23         40.40        11.78 o                         
  -7   3   9          0.64          1.56        13.12 o                         
  -5   3   9        284.38        368.28        36.58 o                         
  -3   3   9        261.54        328.73        24.83 o                         
  -1   3   9       3259.22       3143.05       108.25 o                         
   1   3   9        192.05        201.43        25.58 o                         
   3   3   9       1510.54       1402.40        58.66 o                         
   5   3   9        561.28        533.13        29.46 o                         
   7   3   9         78.71         87.45        19.95 o                         
   9   3   9       3920.99       3762.62       121.49 o                         
  11   3   9        544.41        551.76        34.67 o                         
  13   3   9         38.93         -3.08        21.83 o                         
  15   3   9        387.48        395.40        39.61 o                         
  17   3   9          2.98         -5.64        41.59 o                         
 -24   4   9         88.36        116.01        32.44 o                         
 -22   4   9        107.96         95.24        27.17 o                         
 -20   4   9        360.48        289.06        49.11 o                         
 -18   4   9          2.70         22.27        16.17 o                         
 -16   4   9        256.16        250.64        27.65 o                         
 -14   4   9         32.24         40.97        14.31 o                         
 -12   4   9        576.56        575.91        30.15 o                         
 -10   4   9       1312.94       1412.71        51.96 o                         
  -8   4   9        753.39        723.86        32.08 o                         
  -6   4   9         92.69        106.57        17.55 o                         
  -4   4   9        424.95        425.50        29.29 o                         
  -2   4   9       1275.65       1320.72        56.43 o                         
   0   4   9        276.19        330.15        27.21 o                         
   2   4   9        548.15        617.73        33.90 o                         
   4   4   9        226.13        246.66        21.32 o                         
   6   4   9        459.22        491.03        36.80 o                         
   8   4   9        127.95        154.24        25.50 o                         
  10   4   9        395.46        389.27        33.85 o                         
  12   4   9         97.39        108.88        27.65 o                         
  14   4   9        220.98        151.44        33.65 o                         
 -21   5   9         49.87          3.37        49.41 o                         
 -19   5   9          8.92        -27.58        27.58 o                         
 -17   5   9         68.87         61.58        40.89 o                         
 -15   5   9        837.40        828.81        62.48 o                         
 -13   5   9       2105.41       2039.35        91.47 o                         
 -11   5   9       1678.94       1653.90        69.58 o                         
  -9   5   9         36.92         43.49        18.66 o                         
  -7   5   9        721.67        731.24        50.79 o                         
  -5   5   9       1486.11       1507.42        75.17 o                         
  -3   5   9        460.61        533.23        37.54 o                         
  -1   5   9        973.29        974.03        42.44 o                         
   1   5   9         43.57         31.64        20.97 o                         
   3   5   9         38.39         30.24        17.40 o                         
   5   5   9          3.53         -0.52        16.49 o                         
   7   5   9       1176.12       1094.70        54.33 o                         
   9   5   9         47.79         50.02        23.60 o                         
  11   5   9        119.44        115.89        50.42 o                         
 -14   6   9         23.22        -21.74        41.79 o                         
 -12   6   9         56.10         75.87        28.34 o                         
 -10   6   9        741.45        680.83        42.18 o                         
  -8   6   9        267.22        254.65        27.23 o                         
  -6   6   9        140.93        167.32        24.31 o                         
  -4   6   9         39.61         46.94        67.48 o                         
  -2   6   9         29.45         35.11        16.74 o                         
   0   6   9        110.27        196.39        25.08 o                         
   2   6   9          3.97         10.96        18.77 o                         
   4   6   9         34.14         15.46        22.75 o                         
 -30   0  10        337.05        446.05       110.09 o                         
 -28   0  10       2500.78       2652.07       151.62 o                         
 -26   0  10        219.83        196.56        38.03 o                         
 -24   0  10        185.08        163.07        34.65 o                         
 -22   0  10       4933.88       5081.39       241.15 o                         
 -20   0  10       2373.81       2341.60        96.94 o                         
 -18   0  10       1758.63       1769.93        76.39 o                         
 -16   0  10        673.82        640.42        42.76 o                         
 -14   0  10        201.93        195.89        25.00 o                         
 -12   0  10        707.73        834.74        47.87 o                         
 -10   0  10       3625.06       4096.37       162.83 o                         
  -8   0  10       1545.39       1685.67        75.26 o                         
  -6   0  10      11874.51      12806.66       480.79 o                         
  -4   0  10        736.44        717.36        73.97 o                         
  -2   0  10       2162.63       1960.23        86.49 o                         
   0   0  10       1405.40       1578.14        73.25 o                         
   2   0  10         84.63         95.20        27.11 o                         
   4   0  10        372.15        353.35        35.21 o                         
   6   0  10        829.10        765.26        53.48 o                         
   8   0  10         13.48         -2.34        24.84 o                         
  10   0  10       2134.43       1955.46        97.40 o                         
  12   0  10       1546.95       1658.25        90.14 o                         
  14   0  10       4609.51       4639.49       262.39 o                         
  16   0  10        149.30        139.28        47.82 o                         
  18   0  10         29.58         40.09        40.33 o                         
 -29   1  10         80.24        113.07        47.66 o                         
 -27   1  10        187.13        244.49        35.60 o                         
 -25   1  10          0.10        -13.67        19.67 o                         
 -23   1  10         12.30         32.87        19.87 o                         
 -21   1  10        413.11        431.85        32.20 o                         
 -19   1  10         54.69         39.08        15.68 o                         
 -17   1  10        875.67        940.30        36.61 o                         
 -15   1  10        298.26        298.26        21.36 o                         
 -13   1  10       3237.00       3160.30       106.24 o                         
 -11   1  10       3232.35       3123.21        90.81 o                         
  -9   1  10         49.31         57.30        12.77 o                         
  -7   1  10         92.49        114.08        14.20 o                         
  -5   1  10        147.13        186.31        20.30 o                         
  -3   1  10         58.44         73.00        18.41 o                         
  -1   1  10       2104.99       2367.36        70.84 o                         
   1   1  10         50.68         44.60        15.01 o                         
   3   1  10         81.10         50.15        16.05 o                         
   5   1  10          1.19          3.56        16.37 o                         
   7   1  10        391.37        470.52        30.60 o                         
   9   1  10       3087.65       2912.32        91.28 o                         
  11   1  10        978.38        967.10        47.89 o                         
  13   1  10       1623.19       1509.54        62.36 o                         
  15   1  10       1484.15       1470.40        67.02 o                         
  17   1  10        112.20         72.04        31.25 o                         
  19   1  10        772.06        813.41        66.09 o                         
 -28   2  10          0.98         49.05        26.30 o                         
 -26   2  10        209.17        174.82        31.81 o                         
 -24   2  10        118.40        128.21        25.44 o                         
 -22   2  10        130.30        114.37        23.01 o                         
 -20   2  10          8.42         19.87        17.40 o                         
 -18   2  10         15.34          1.89        15.57 o                         
 -16   2  10        360.47        442.19        27.30 o                         
 -14   2  10         14.25          3.37         7.31 o                         
 -12   2  10        112.17        135.92        16.44 o                         
 -10   2  10       2004.28       2008.84        66.19 o                         
  -8   2  10       5466.14       5363.05       189.60 o                         
  -6   2  10        482.48        520.79        34.85 o                         
  -4   2  10        940.90       1014.07        44.63 o                         
  -2   2  10         91.95        119.66        17.74 o                         
   0   2  10        805.94        771.26        40.35 o                         
   2   2  10       2673.99       2690.54        87.14 o                         
   4   2  10          0.70          9.81        14.10 o                         
   6   2  10         29.35         30.70        16.02 o                         
   8   2  10        716.89        708.08        45.95 o                         
  10   2  10        302.36        410.82        37.06 o                         
  12   2  10         28.51          3.80        21.34 o                         
  14   2  10          3.84        -24.77        24.77 o                         
  16   2  10          0.70         -8.86        25.69 o                         
  18   2  10          1.09         -2.77        29.25 o                         
 -27   3  10          0.22          2.41        24.67 o                         
 -25   3  10          9.99         29.00        24.42 o                         
 -23   3  10        173.21        208.04        29.16 o                         
 -21   3  10        261.29        287.00        36.62 o                         
 -19   3  10        172.36        180.24        24.79 o                         
 -17   3  10         94.42        115.45        21.40 o                         
 -15   3  10        210.17        210.37        19.37 o                         
 -13   3  10        405.56        499.74        32.83 o                         
 -11   3  10        803.41        878.80        39.31 o                         
  -9   3  10        280.95        317.84        25.63 o                         
  -7   3  10        291.03        298.31        24.28 o                         
  -5   3  10         80.06         96.15        17.94 o                         
  -3   3  10        316.75        387.84        40.96 o                         
  -1   3  10       1586.21       1566.09        71.85 o                         
   1   3  10        243.91        226.88        34.65 o                         
   3   3  10        229.87        220.60        22.85 o                         
   5   3  10        916.93        898.50        40.85 o                         
   7   3  10        356.99        422.74        29.09 o                         
   9   3  10        207.39        189.13        23.96 o                         
  11   3  10        409.75        395.32        35.68 o                         
  13   3  10        156.27        145.91        27.22 o                         
  15   3  10          3.28        -10.70        24.85 o                         
 -24   4  10        189.33        236.87        35.84 o                         
 -22   4  10       2347.15       2101.07        92.11 o                         
 -20   4  10        608.00        551.64        72.49 o                         
 -18   4  10         25.50         79.21        23.71 o                         
 -16   4  10       2561.26       2412.76        76.64 o                         
 -14   4  10          5.51         -1.23        15.49 o                         
 -12   4  10        297.40        340.11        24.25 o                         
 -10   4  10          9.42          7.80        13.47 o                         
  -8   4  10       3351.21       3297.52       118.43 o                         
  -6   4  10       2756.62       2758.47        98.72 o                         
  -4   4  10        732.20        650.52        37.69 o                         
  -2   4  10       1429.32       1397.63        72.88 o                         
   0   4  10        288.02        245.27        25.60 o                         
   2   4  10        732.03        689.60        41.91 o                         
   4   4  10        884.91        897.62        48.15 o                         
   6   4  10        999.01       1144.53        61.80 o                         
   8   4  10        970.97        987.72        51.16 o                         
  10   4  10          1.73         -8.51        27.54 o                         
  12   4  10        550.19        468.02        53.03 o                         
  14   4  10        316.26        302.42        52.42 o                         
 -21   5  10          2.00        -22.20        46.46 o                         
 -19   5  10          2.69          9.00        28.73 o                         
 -17   5  10        113.01         45.56        33.86 o                         
 -15   5  10         13.60         32.46        25.07 o                         
 -13   5  10          1.36        -13.93        28.95 o                         
 -11   5  10        227.51        204.41        26.83 o                         
  -9   5  10        161.33        231.36        48.10 o                         
  -7   5  10        106.83        166.06        24.90 o                         
  -5   5  10        198.08        207.40        26.23 o                         
  -3   5  10          0.94         10.55        17.61 o                         
  -1   5  10        216.33        288.55        32.40 o                         
   1   5  10        581.81        715.96        56.25 o                         
   3   5  10         54.80         65.86        24.10 o                         
   5   5  10        373.90        344.68        31.69 o                         
   7   5  10        586.67        579.24        40.28 o                         
   9   5  10         93.68         88.07        35.09 o                         
 -14   6  10        210.96        229.65        49.97 o                         
 -12   6  10         56.84         17.06        22.97 o                         
 -10   6  10         42.06         48.56        20.84 o                         
  -8   6  10        224.75        242.66        31.96 o                         
  -6   6  10        229.56        175.52        57.68 o                         
  -4   6  10         19.10         43.99        63.69 o                         
  -2   6  10        173.74        171.68        32.63 o                         
   0   6  10         84.01         93.82        23.32 o                         
   2   6  10         74.89        111.30        25.61 o                         
 -29   1  11          6.92         61.83        28.24 o                         
 -27   1  11       1007.90        915.72        88.52 o                         
 -25   1  11        319.05        326.67        37.48 o                         
 -23   1  11          7.08         14.34        19.93 o                         
 -21   1  11       1633.36       1696.44        58.28 o                         
 -19   1  11        302.65        346.27        27.56 o                         
 -17   1  11       2860.28       3010.46        88.32 o                         
 -15   1  11        633.22        583.90        31.89 o                         
 -13   1  11        159.92        180.07        16.99 o                         
 -11   1  11       4544.74       4500.35       126.23 o                         
  -9   1  11         79.80         97.47        13.14 o                         
  -7   1  11       2272.96       2207.63        66.00 o                         
  -5   1  11        159.64        221.68        21.60 o                         
  -3   1  11        806.84        858.77        36.93 o                         
  -1   1  11        170.75        191.68        17.48 o                         
   1   1  11       1312.91       1440.64        53.97 o                         
   3   1  11       7858.10       8027.74       234.97 o                         
   5   1  11          8.16          9.70        15.98 o                         
   7   1  11       1363.33       1385.04        53.70 o                         
   9   1  11       2011.19       1955.03        85.13 o                         
  11   1  11        937.98        950.64        47.21 o                         
  13   1  11        304.76        310.66        32.26 o                         
  15   1  11         73.14         49.90        28.94 o                         
  17   1  11         21.46        -16.07        34.36 o                         
 -28   2  11        102.30        117.21        29.15 o                         
 -26   2  11          0.79         -0.28        28.68 o                         
 -24   2  11        188.07        199.54        29.97 o                         
 -22   2  11        220.57        259.20        26.69 o                         
 -20   2  11        390.38        438.23        34.57 o                         
 -18   2  11        865.65        848.28        54.10 o                         
 -16   2  11         77.95        103.45        17.96 o                         
 -14   2  11        754.84        659.29        36.86 o                         
 -12   2  11       1844.33       1814.25        62.24 o                         
 -10   2  11          3.77         11.13        16.59 o                         
  -8   2  11        161.12        153.51        22.28 o                         
  -6   2  11         53.10         63.41        16.74 o                         
  -4   2  11        221.08        208.81        22.39 o                         
  -2   2  11        601.45        608.53        37.22 o                         
   0   2  11       2528.86       2237.55        83.01 o                         
   2   2  11         61.55         41.36        14.35 o                         
   4   2  11        353.74        368.45        29.17 o                         
   6   2  11         37.00         27.23        17.01 o                         
   8   2  11        876.52        838.72        41.22 o                         
  10   2  11        148.40        186.95        24.67 o                         
  12   2  11        904.72        925.21        49.44 o                         
  14   2  11        332.08        300.44        41.19 o                         
  16   2  11        881.99       1007.34        70.58 o                         
 -27   3  11         23.51         52.21        25.89 o                         
 -25   3  11         84.72         58.44        24.03 o                         
 -23   3  11         14.53          7.63        21.33 o                         
 -21   3  11        343.59        337.34        32.96 o                         
 -19   3  11         17.29         29.13        15.87 o                         
 -17   3  11         64.67         94.81        17.40 o                         
 -15   3  11        378.12        408.64        27.72 o                         
 -13   3  11        623.47        651.37        39.29 o                         
 -11   3  11        160.40        233.49        25.03 o                         
  -9   3  11       1093.41       1070.80        50.10 o                         
  -7   3  11        505.29        534.87        34.54 o                         
  -5   3  11         18.15          7.50        15.94 o                         
  -3   3  11       1166.43       1144.88        68.63 o                         
  -1   3  11       1237.43       1152.99        61.53 o                         
   1   3  11        284.98        233.01        26.58 o                         
   3   3  11        401.55        372.35        32.93 o                         
   5   3  11        683.19        728.58        40.58 o                         
   7   3  11          8.24         18.45        16.85 o                         
   9   3  11         62.08         57.16        22.88 o                         
  11   3  11         97.90         29.67        21.99 o                         
  13   3  11        346.33        324.19        61.59 o                         
  15   3  11        225.48        233.33        39.03 o                         
 -24   4  11         88.07         67.68        44.40 o                         
 -22   4  11         40.00         74.60        21.94 o                         
 -20   4  11         82.44        151.84        24.59 o                         
 -18   4  11        629.53        644.27        58.23 o                         
 -16   4  11        216.83        225.49        24.85 o                         
 -14   4  11          1.36         13.92        13.96 o                         
 -12   4  11         53.55         80.39        17.48 o                         
 -10   4  11        573.10        611.38        38.68 o                         
  -8   4  11        901.79        915.26        46.62 o                         
  -6   4  11         68.64         74.50        18.89 o                         
  -4   4  11        772.65        801.59        43.75 o                         
  -2   4  11        177.60        198.11        27.31 o                         
   0   4  11        959.27        972.51        50.81 o                         
   2   4  11       3622.16       3527.45       125.41 o                         
   4   4  11        309.33        253.19        61.10 o                         
   6   4  11        652.74        807.29        45.10 o                         
   8   4  11       1240.70       1198.86        60.25 o                         
  10   4  11        223.98        208.71        27.72 o                         
  12   4  11         26.14         -4.75        40.24 o                         
 -21   5  11        436.09        441.00        94.40 o                         
 -19   5  11        418.25        365.02        44.84 o                         
 -17   5  11         59.72        136.39        28.40 o                         
 -15   5  11        557.74        665.24        78.83 o                         
 -13   5  11        595.20        621.67        44.66 o                         
 -11   5  11        345.36        359.69        28.33 o                         
  -9   5  11        441.11        476.95        47.45 o                         
  -7   5  11         77.43         72.34        20.52 o                         
  -5   5  11         35.99          4.83        18.62 o                         
  -3   5  11         48.90         53.11        24.16 o                         
  -1   5  11        225.68        276.36        38.53 o                         
   1   5  11         30.02         18.01        22.68 o                         
   3   5  11          6.73         -9.01        23.26 o                         
   5   5  11        291.92        349.92        36.87 o                         
   7   5  11        283.07        249.90        34.00 o                         
 -12   6  11          4.15          6.52        46.09 o                         
 -10   6  11          1.48         -7.28        21.35 o                         
  -8   6  11         25.13         19.51        26.31 o                         
  -6   6  11          4.84         14.09        46.75 o                         
  -4   6  11        963.49       1088.41        92.48 o                         
  -2   6  11        114.13         97.82        23.57 o                         
   0   6  11         10.07        -31.40        47.50 o                         
 -30   0  12          2.62         83.51        45.31 o                         
 -28   0  12        256.92        260.51        47.45 o                         
 -26   0  12        808.91        852.04        74.72 o                         
 -24   0  12        557.07        537.67        58.25 o                         
 -22   0  12       1129.51       1050.13        61.02 o                         
 -20   0  12        127.33         91.56        31.71 o                         
 -16   0  12        538.22        542.99        55.31 o                         
 -14   0  12        496.40        487.48        45.93 o                         
 -10   0  12       1718.78       1879.73        84.11 o                         
  -8   0  12        108.70        233.09        25.79 o                         
  -4   0  12       2466.16       2637.08       111.91 o                         
  -2   0  12        576.54        582.21        41.26 o                         
   0   0  12        377.26        443.90        38.94 o                         
   2   0  12        396.33        448.26        40.92 o                         
   4   0  12        949.48       1097.08        92.20 o                         
   6   0  12       5498.63       5729.91       267.01 o                         
   8   0  12         82.71         82.86        31.19 o                         
  10   0  12         20.56         82.86        36.43 o                         
  12   0  12       4103.48       4089.33       217.21 o                         
  14   0  12         72.65          0.86        42.66 o                         
  16   0  12        123.01        120.35        47.52 o                         
 -29   1  12        150.31        157.76        39.42 o                         
 -27   1  12        761.57        690.55        47.63 o                         
 -25   1  12         26.84         18.43        20.81 o                         
 -23   1  12         16.67         30.26        19.74 o                         
 -21   1  12          5.58         -7.23        15.84 o                         
 -19   1  12         27.58         27.90        16.17 o                         
 -17   1  12        644.60        554.50        30.23 o                         
 -15   1  12         96.62         73.54        16.89 o                         
 -13   1  12        407.00        441.85        25.18 o                         
 -11   1  12       4158.16       4265.72       120.95 o                         
  -9   1  12        227.37        286.90        19.33 o                         
  -7   1  12       2768.79       2765.83        87.76 o                         
  -5   1  12         12.40         24.49        14.80 o                         
  -3   1  12          0.84          0.19        11.05 o                         
  -1   1  12        788.85        814.00        34.19 o                         
   1   1  12       3423.09       3341.99        98.68 o                         
   3   1  12        817.47        853.30        42.30 o                         
   5   1  12         90.44         60.27        18.82 o                         
   7   1  12       2613.38       2582.86        89.45 o                         
   9   1  12        206.49        186.26        26.91 o                         
  11   1  12          0.14         -4.60        22.73 o                         
  13   1  12        500.36        569.90        39.98 o                         
  15   1  12         42.19         28.44        28.38 o                         
  17   1  12        186.98        139.55        37.37 o                         
 -28   2  12         69.97         62.58        30.09 o                         
 -26   2  12         32.14         48.91        24.51 o                         
 -24   2  12        491.39        496.34        61.39 o                         
 -22   2  12       1419.51       1418.96        56.34 o                         
 -20   2  12        156.92        132.38        20.20 o                         
 -18   2  12          0.09          7.77        14.41 o                         
 -16   2  12       1609.12       1636.60        62.36 o                         
 -14   2  12       3209.02       3215.71        95.95 o                         
 -12   2  12          3.33          9.08        12.34 o                         
 -10   2  12         26.72         37.80        16.82 o                         
  -8   2  12       1243.03       1270.33        66.77 o                         
  -6   2  12         29.96         53.04        17.20 o                         
  -4   2  12          2.02          1.06        16.33 o                         
  -2   2  12        138.19        133.57        22.93 o                         
   0   2  12          7.88          9.28        17.84 o                         
   2   2  12        487.46        520.05        30.59 o                         
   4   2  12        691.82        726.85        39.23 o                         
   6   2  12        548.65        562.15        35.65 o                         
   8   2  12       1365.22       1364.28        59.86 o                         
  10   2  12          1.42         -3.54        19.65 o                         
  12   2  12        117.85         99.65        27.16 o                         
  14   2  12         28.62         15.29        26.68 o                         
  16   2  12        645.65        885.69        98.93 o                         
 -27   3  12         33.81         82.88        28.45 o                         
 -25   3  12        330.45        321.87        36.41 o                         
 -23   3  12          0.60         10.19        21.01 o                         
 -21   3  12        519.78        508.31        33.97 o                         
 -19   3  12         24.81         34.77        16.94 o                         
 -17   3  12        132.39        160.50        18.81 o                         
 -15   3  12        164.75        263.77        22.53 o                         
 -13   3  12        104.66        120.31        18.56 o                         
 -11   3  12       1288.71       1366.86        65.07 o                         
  -9   3  12        838.78        960.59        53.29 o                         
  -7   3  12        727.72        718.09        45.49 o                         
  -5   3  12        159.31        169.00        28.43 o                         
  -3   3  12        284.37        299.55        32.08 o                         
  -1   3  12         47.15         43.68        19.41 o                         
   1   3  12        402.10        422.90        35.04 o                         
   3   3  12         45.32         46.37        27.69 o                         
   5   3  12         36.90         24.92        20.61 o                         
   7   3  12        240.12        304.02        28.42 o                         
   9   3  12        515.52        535.17        49.56 o                         
  11   3  12        169.15        139.10        26.22 o                         
  13   3  12         10.25          6.00        38.55 o                         
 -24   4  12        130.56        165.80        35.12 o                         
 -22   4  12         41.27         92.68        26.86 o                         
 -20   4  12        183.10        196.22        23.25 o                         
 -18   4  12        167.90        213.85        34.13 o                         
 -16   4  12         15.45         31.58        17.63 o                         
 -14   4  12        108.47        160.63        18.00 o                         
 -12   4  12       1482.65       1371.69        67.29 o                         
 -10   4  12         52.41         60.64        19.12 o                         
  -8   4  12       1481.37       1557.92        65.59 o                         
  -6   4  12         61.38         71.99        29.05 o                         
  -4   4  12        390.96        372.19        31.82 o                         
  -2   4  12        163.89        170.97        24.28 o                         
   0   4  12        514.13        403.04        44.12 o                         
   2   4  12        620.12        551.43        57.51 o                         
   4   4  12         11.25        -22.00        33.48 o                         
   6   4  12        443.29        475.54        36.08 o                         
   8   4  12        112.26         19.42        28.29 o                         
  10   4  12          2.65         64.64        33.46 o                         
 -19   5  12         95.90        115.88        27.93 o                         
 -17   5  12         38.81         45.28        19.20 o                         
 -15   5  12         45.83         32.53        38.90 o                         
 -13   5  12         64.23         74.87        19.54 o                         
 -11   5  12         20.75         26.89        19.59 o                         
  -9   5  12        195.04        170.33        25.89 o                         
  -7   5  12        207.20        230.63        28.72 o                         
  -5   5  12        692.19        802.14        53.70 o                         
  -3   5  12         39.65         52.99        22.53 o                         
  -1   5  12        212.27        183.79        57.90 o                         
   1   5  12          8.87        -21.13        21.13 o                         
   3   5  12        569.27        431.74        48.01 o                         
   5   5  12         68.34         53.92        27.94 o                         
 -10   6  12        679.76        881.98       182.40 o                         
  -6   6  12        223.93        285.02        58.81 o                         
  -4   6  12         49.23         84.83        33.68 o                         
 -29   1  13          2.21         48.01        26.94 o                         
 -27   1  13          9.10         13.70        26.30 o                         
 -25   1  13        404.45        422.31        36.33 o                         
 -23   1  13          0.03         -7.61        18.31 o                         
 -21   1  13        266.29        261.85        23.74 o                         
 -19   1  13        192.80        222.17        23.18 o                         
 -17   1  13        139.90        148.87        20.99 o                         
 -15   1  13          3.66          2.48        14.28 o                         
 -13   1  13       3178.25       3306.28        97.20 o                         
 -11   1  13        506.79        565.13        27.45 o                         
  -9   1  13        830.70        918.26        35.80 o                         
  -7   1  13        105.20        162.44        17.77 o                         
  -5   1  13         85.14         90.52        23.35 o                         
  -3   1  13         81.52         71.16        14.81 o                         
  -1   1  13       1725.52       1694.87        57.14 o                         
   1   1  13       1240.70       1358.87        50.43 o                         
   3   1  13          0.79         -0.91        18.50 o                         
   5   1  13        105.41        109.95        21.43 o                         
   7   1  13       1238.95       1182.13        54.89 o                         
   9   1  13         13.57         -0.79        22.75 o                         
  11   1  13        268.67        255.71        30.62 o                         
  13   1  13         30.67         10.17        30.38 o                         
  15   1  13         24.31         55.97        56.53 o                         
 -28   2  13         16.20         59.55        28.58 o                         
 -26   2  13        108.69        135.63        28.43 o                         
 -24   2  13        177.36        185.38        27.44 o                         
 -22   2  13        544.14        570.45        37.67 o                         
 -20   2  13        692.70        671.85        42.11 o                         
 -18   2  13       1370.92       1413.35        61.55 o                         
 -16   2  13       1019.42        944.20        40.64 o                         
 -14   2  13       1038.67        941.61        43.20 o                         
 -12   2  13       2086.79       2150.42        74.06 o                         
 -10   2  13       3250.80       3327.45       114.99 o                         
  -8   2  13       1275.21       1181.26        53.35 o                         
  -6   2  13          9.75         16.53        16.84 o                         
  -4   2  13        381.10        443.88        33.89 o                         
  -2   2  13        517.49        528.48        37.32 o                         
   0   2  13         45.39         22.87        20.72 o                         
   2   2  13        364.18        441.63        41.05 o                         
   4   2  13         21.31         36.91        17.29 o                         
   6   2  13       1133.24       1067.94        50.77 o                         
   8   2  13        367.87        374.63        29.72 o                         
  10   2  13          0.78          6.47        26.80 o                         
  12   2  13        869.52        921.24        61.58 o                         
  14   2  13         62.69          7.64        39.12 o                         
 -27   3  13        120.50        130.09        36.25 o                         
 -25   3  13        192.81        171.67        37.47 o                         
 -23   3  13         18.96         27.12        22.78 o                         
 -21   3  13        277.49        255.99        26.90 o                         
 -19   3  13         40.86         28.54        16.94 o                         
 -17   3  13         26.89         23.84        14.73 o                         
 -15   3  13          0.07         11.99        17.51 o                         
 -13   3  13         51.43         23.02        18.91 o                         
 -11   3  13        160.96        207.62        25.44 o                         
  -9   3  13        292.10        333.92        29.64 o                         
  -7   3  13       2021.63       2083.21        90.71 o                         
  -5   3  13       1517.46       1615.31        75.47 o                         
  -3   3  13         89.37         78.87        24.43 o                         
  -1   3  13        750.81        791.91        53.65 o                         
   1   3  13        103.80         79.25        24.83 o                         
   3   3  13        132.91         93.12        24.19 o                         
   5   3  13        446.02        492.88        48.53 o                         
   7   3  13         17.29         18.04        19.89 o                         
   9   3  13         39.05         27.52        32.82 o                         
  11   3  13         28.82        -28.96        31.51 o                         
 -24   4  13         37.19         65.10        61.16 o                         
 -22   4  13        543.51        411.58        43.88 o                         
 -20   4  13        135.48        173.00        26.82 o                         
 -18   4  13         39.06         35.21        22.71 o                         
 -16   4  13          7.34         22.39        16.61 o                         
 -14   4  13        375.09        371.66        36.04 o                         
 -12   4  13        548.69        562.63        55.74 o                         
 -10   4  13          6.74         26.93        18.30 o                         
  -8   4  13       1019.11       1150.80        64.00 o                         
  -6   4  13       1279.94       1302.67        59.95 o                         
  -4   4  13         80.24         93.22        21.60 o                         
  -2   4  13         10.11         36.48        22.45 o                         
   0   4  13        255.15        200.28        32.76 o                         
   2   4  13        474.41        509.48        72.81 o                         
   4   4  13          4.81         20.63        32.43 o                         
   6   4  13        161.83        215.21        38.01 o                         
   8   4  13          2.03        -25.45        25.45 o                         
 -19   5  13        623.35        701.64        70.86 o                         
 -17   5  13         96.78         61.32        24.78 o                         
 -15   5  13         96.19         97.17        29.62 o                         
 -13   5  13        343.13        353.20        32.11 o                         
 -11   5  13        397.10        491.45        46.72 o                         
  -9   5  13         35.22         59.68        24.77 o                         
  -7   5  13        912.98       1040.60        71.97 o                         
  -5   5  13         76.54        142.77        83.77 o                         
  -3   5  13         66.17         70.45        31.09 o                         
  -1   5  13         62.21         69.93        26.11 o                         
   1   5  13        536.02        485.80        55.94 o                         
   3   5  13          1.70        -13.30        31.39 o                         
 -30   0  14        132.25        145.07        60.32 o                         
 -28   0  14        927.98        571.13        77.49 o                         
 -26   0  14        753.07        741.92        62.49 o                         
 -24   0  14       1440.94       1489.08        86.55 o                         
 -22   0  14         89.34        111.62        27.29 o                         
 -20   0  14       1123.44       1077.86        60.65 o                         
 -18   0  14        224.36        251.98        34.43 o                         
 -16   0  14          3.44         31.22        21.79 o                         
 -14   0  14        571.44        650.61        51.97 o                         
 -12   0  14       3631.01       3779.29       155.03 o                         
 -10   0  14       2240.97       2246.99        99.71 o                         
  -8   0  14       4438.39       4569.14       183.33 o                         
  -6   0  14       4185.02       4181.27       169.79 o                         
  -4   0  14        192.67        177.97        27.56 o                         
  -2   0  14        259.79        337.31        40.34 o                         
   0   0  14        160.84        224.21        39.29 o                         
   2   0  14        173.89        280.55        42.18 o                         
   4   0  14       1277.88       1400.57        77.72 o                         
   6   0  14       1877.14       1871.33       112.00 o                         
   8   0  14       2313.97       2230.45       129.41 o                         
  10   0  14         11.57          5.00        35.53 o                         
  12   0  14         10.16         38.30        53.28 o                         
  14   0  14         54.68        -51.27        51.27 o                         
 -29   1  14        716.53        750.84        62.24 o                         
 -27   1  14         38.85          7.67        33.48 o                         
 -25   1  14         41.14         54.43        21.66 o                         
 -23   1  14          5.56          2.73        16.68 o                         
 -21   1  14        112.67        108.86        19.85 o                         
 -19   1  14       1705.15       1668.33        60.97 o                         
 -17   1  14       2104.81       2037.15        67.87 o                         
 -15   1  14          0.56          6.83        14.60 o                         
 -13   1  14        222.27        267.15        21.44 o                         
 -11   1  14        177.58        234.15        20.05 o                         
  -9   1  14          4.55         -5.46        13.21 o                         
  -7   1  14        362.68        379.56        23.02 o                         
  -5   1  14        963.57        993.26        39.31 o                         
  -3   1  14        303.37        326.54        23.20 o                         
  -1   1  14        105.36        109.87        19.14 o                         
   1   1  14        348.09        411.20        28.51 o                         
   3   1  14       2029.39       1988.68        68.63 o                         
   5   1  14       3424.83       3425.73       126.30 o                         
   7   1  14         69.69         57.27        22.00 o                         
   9   1  14        684.01        711.23        42.28 o                         
  11   1  14          9.40         -6.09        40.47 o                         
  13   1  14         91.08        126.96        33.72 o                         
 -28   2  14        110.51        118.19        30.06 o                         
 -26   2  14        129.89        140.75        31.85 o                         
 -24   2  14         25.73         47.43        23.35 o                         
 -22   2  14        497.69        461.83        34.21 o                         
 -20   2  14        217.55        241.10        22.32 o                         
 -18   2  14         29.60         35.18        17.33 o                         
 -16   2  14         42.88         35.08        16.45 o                         
 -14   2  14       4804.30       4603.61       149.95 o                         
 -12   2  14          1.31          9.99        18.55 o                         
 -10   2  14        511.79        535.58        44.66 o                         
  -8   2  14        155.41        164.34        27.78 o                         
  -6   2  14        249.65        230.68        26.03 o                         
  -4   2  14       1812.08       1853.68        75.27 o                         
  -2   2  14        400.12        443.75        37.82 o                         
   0   2  14       1982.53       1845.14        84.62 o                         
   2   2  14          6.51         -4.72        18.09 o                         
   4   2  14        361.52        397.34        31.27 o                         
   6   2  14        212.50        256.56        26.42 o                         
   8   2  14         88.94         78.88        23.61 o                         
  10   2  14         55.30         66.62        26.21 o                         
  12   2  14         59.49         68.90        36.08 o                         
 -25   3  14        448.85        375.47        44.33 o                         
 -23   3  14        102.89        130.38        24.36 o                         
 -21   3  14         38.31         13.43        19.89 o                         
 -19   3  14         93.42        119.65        20.19 o                         
 -17   3  14          9.20         18.88        15.67 o                         
 -15   3  14        113.42        138.48        36.82 o                         
 -13   3  14        109.01        110.32        24.53 o                         
 -11   3  14       1750.77       1648.05        86.42 o                         
  -9   3  14        211.75        195.25        32.49 o                         
  -7   3  14       1515.34       1616.15        77.22 o                         
  -5   3  14         36.40         51.75        25.31 o                         
  -3   3  14        509.54        459.34        37.97 o                         
  -1   3  14          8.23          2.90        21.03 o                         
   1   3  14         37.00         27.77        22.32 o                         
   3   3  14        341.79        410.76        42.72 o                         
   5   3  14          0.29         -9.00        27.94 o                         
   7   3  14         40.07         69.67        20.90 o                         
   9   3  14        156.37        246.18        50.24 o                         
  11   3  14        229.99        211.23        39.75 o                         
 -22   4  14         79.82        103.16        27.12 o                         
 -20   4  14          8.22         57.77        31.92 o                         
 -18   4  14        577.45        586.79        54.40 o                         
 -16   4  14        257.00        233.35        31.14 o                         
 -14   4  14       1985.22       1857.43       102.42 o                         
 -12   4  14       1012.80       1005.39        78.36 o                         
 -10   4  14         32.73         43.56        22.33 o                         
  -8   4  14        444.94        429.23        39.86 o                         
  -6   4  14         85.72        113.62        27.98 o                         
  -4   4  14         13.35         17.04        23.34 o                         
  -2   4  14         63.16          7.57        24.06 o                         
   0   4  14        664.84        558.29        59.27 o                         
   2   4  14       1481.70       1431.04        92.54 o                         
   4   4  14         15.15         17.42        28.72 o                         
   6   4  14         42.37         27.86        30.03 o                         
 -17   5  14         75.35         49.75        30.32 o                         
 -15   5  14        301.08        328.60        31.89 o                         
 -13   5  14        274.65        352.62        47.37 o                         
 -11   5  14        386.71        400.21        47.62 o                         
  -9   5  14        259.57        250.82        49.33 o                         
  -7   5  14        273.27        334.70        37.53 o                         
  -5   5  14        287.44        304.97        82.93 o                         
  -3   5  14         37.68         39.91        38.09 o                         
  -1   5  14        256.73        204.00        33.10 o                         
   1   5  14         79.93         33.96        28.37 o                         
 -29   1  15         35.27         47.81        36.39 o                         
 -27   1  15        155.11        123.47        32.62 o                         
 -25   1  15         65.37         57.86        21.36 o                         
 -23   1  15       1561.05       1558.83        75.53 o                         
 -21   1  15        715.75        680.47        42.14 o                         
 -19   1  15        668.30        610.99        33.84 o                         
 -17   1  15        592.63        552.46        31.28 o                         
 -15   1  15        190.06        250.29        22.47 o                         
 -13   1  15       2783.29       2675.92        82.28 o                         
 -11   1  15        498.67        436.94        26.41 o                         
  -9   1  15        371.93        422.60        31.33 o                         
  -7   1  15       1722.64       1729.35        78.08 o                         
  -5   1  15       1427.34       1357.01        54.63 o                         
  -3   1  15       4499.05       4333.47       125.97 o                         
  -1   1  15        660.70        703.38        45.31 o                         
   1   1  15        999.38       1016.98        45.47 o                         
   3   1  15       1319.37       1318.79        54.94 o                         
   5   1  15        987.53       1006.93        48.98 o                         
   7   1  15        902.82        993.84        56.59 o                         
   9   1  15          0.36         16.42        26.08 o                         
  11   1  15          0.76          7.70        42.83 o                         
 -28   2  15          0.89        -16.21        41.03 o                         
 -26   2  15          6.90        -16.35        23.31 o                         
 -24   2  15          4.53         -4.78        20.00 o                         
 -22   2  15         11.92         23.53        19.54 o                         
 -20   2  15        232.27        249.70        23.72 o                         
 -18   2  15         24.27         29.68        17.87 o                         
 -16   2  15         11.61         22.20        15.12 o                         
 -14   2  15          3.88         13.47        17.72 o                         
 -12   2  15        137.22        200.77        31.40 o                         
 -10   2  15         37.80         43.77        21.45 o                         
  -8   2  15         30.99         30.63        20.37 o                         
  -6   2  15       3320.50       3361.46       130.65 o                         
  -4   2  15         15.65         34.22        22.77 o                         
  -2   2  15        958.35        922.71        52.84 o                         
   0   2  15        144.28        166.62        28.86 o                         
   2   2  15        476.63        542.80        44.29 o                         
   4   2  15          8.40         35.52        20.08 o                         
   6   2  15        775.46        800.25        49.57 o                         
   8   2  15        150.59        141.20        43.98 o                         
  10   2  15        110.62        123.55        36.31 o                         
 -25   3  15          0.08         29.25        19.11 o                         
 -23   3  15          0.00          0.52        15.99 o                         
 -21   3  15         47.56         97.96        19.31 o                         
 -19   3  15          0.02          6.61        14.79 o                         
 -17   3  15          2.80         30.30        17.58 o                         
 -15   3  15       2356.27       2325.77       133.48 o                         
 -13   3  15        804.49        757.44        88.23 o                         
 -11   3  15        462.20        462.76        52.76 o                         
  -9   3  15        878.08        917.52        83.03 o                         
  -7   3  15       3086.79       2931.40       110.30 o                         
  -5   3  15        969.52        962.59        54.64 o                         
  -3   3  15        276.88        353.67        33.63 o                         
  -1   3  15        596.99        503.38        40.82 o                         
   1   3  15        395.70        405.67        57.31 o                         
   3   3  15         11.80        -16.07        26.75 o                         
   5   3  15         14.79         -3.49        28.17 o                         
   7   3  15        314.37        240.97        49.86 o                         
   9   3  15        454.60        424.82        51.12 o                         
 -22   4  15         65.88        105.46        31.10 o                         
 -20   4  15          0.04         -5.99        17.75 o                         
 -18   4  15        246.47        189.22        29.60 o                         
 -16   4  15         27.17         27.12        22.85 o                         
 -14   4  15       1620.61       1648.40        91.49 o                         
 -12   4  15         18.67         32.36        21.50 o                         
 -10   4  15         83.20         65.64        24.59 o                         
  -8   4  15         59.66         68.12        26.19 o                         
  -6   4  15          2.81         16.57        36.56 o                         
  -4   4  15        742.39        795.94        58.44 o                         
  -2   4  15          0.40        -16.63        16.63 o                         
   0   4  15          0.92         26.07        38.03 o                         
   2   4  15        474.49        393.58        45.90 o                         
   4   4  15        473.30        498.29        61.53 o                         
 -15   5  15         51.11          4.54        18.66 o                         
 -13   5  15          0.00          4.30        35.48 o                         
 -11   5  15         45.72         17.84        22.26 o                         
  -9   5  15        278.14        233.03        32.42 o                         
  -7   5  15        249.79        256.74        44.19 o                         
  -5   5  15         69.61         95.94        46.43 o                         
  -3   5  15        143.63        143.36        34.83 o                         
  -1   5  15          1.90          2.97        33.58 o                         
 -28   0  16        481.97        396.85       108.58 o                         
 -26   0  16        852.34        994.74        67.67 o                         
 -24   0  16          0.21         76.83        35.31 o                         
 -22   0  16        496.59        477.55        49.41 o                         
 -20   0  16        971.16        812.89        78.75 o                         
 -18   0  16       1800.80       1718.20        91.42 o                         
 -16   0  16        329.46        391.18        50.02 o                         
 -14   0  16        236.60        230.62        36.89 o                         
 -12   0  16       1115.47       1222.70        66.51 o                         
 -10   0  16        140.66        164.39        26.70 o                         
  -8   0  16        966.63        981.13        59.86 o                         
  -6   0  16          2.29          9.15        25.51 o                         
  -4   0  16       1418.93       1348.02        73.99 o                         
  -2   0  16       1529.20       1349.28        75.25 o                         
   0   0  16       2431.84       2667.09       123.05 o                         
   2   0  16       3171.67       3347.73       148.87 o                         
   4   0  16          1.11        -14.09        30.07 o                         
   6   0  16         99.96         99.38        39.35 o                         
   8   0  16        219.57        205.28        46.69 o                         
  10   0  16        202.53        259.99        73.72 o                         
 -29   1  16         49.12         30.43        29.33 o                         
 -27   1  16        113.58         68.93        31.78 o                         
 -25   1  16         69.04         67.87        22.86 o                         
 -23   1  16         20.77         15.97        21.56 o                         
 -21   1  16       1109.06       1177.63        50.34 o                         
 -19   1  16         52.66         37.91        17.94 o                         
 -17   1  16          0.28         -6.66        15.72 o                         
 -15   1  16         12.21         10.97        15.22 o                         
 -13   1  16        252.69        243.12        22.24 o                         
 -11   1  16        363.57        367.21        29.77 o                         
  -9   1  16       1096.32       1031.93        46.65 o                         
  -7   1  16         36.32         31.92        20.82 o                         
  -5   1  16       2722.83       2720.93        91.55 o                         
  -3   1  16       3468.58       3318.04       101.25 o                         
  -1   1  16        470.80        500.54        32.25 o                         
   1   1  16       1029.79       1059.61        49.24 o                         
   3   1  16         45.95         47.01        20.55 o                         
   5   1  16         41.51         44.24        21.89 o                         
   7   1  16        168.69        143.54        28.28 o                         
   9   1  16         65.82          8.48        30.39 o                         
 -26   2  16         16.34         65.88        34.89 o                         
 -24   2  16        140.83        154.28        27.73 o                         
 -22   2  16        395.26        382.82        29.89 o                         
 -20   2  16        660.17        644.82        47.51 o                         
 -18   2  16         24.48         22.21        16.77 o                         
 -16   2  16        870.79        763.60        47.43 o                         
 -14   2  16         73.49         78.50        22.97 o                         
 -12   2  16        829.97        928.92        52.77 o                         
 -10   2  16         20.66         15.84        25.74 o                         
  -8   2  16        152.82        148.84        26.84 o                         
  -6   2  16          1.72         16.89        21.29 o                         
  -4   2  16        425.81        393.07        36.87 o                         
  -2   2  16          0.01         -8.46        23.66 o                         
   0   2  16        143.37        168.38        38.55 o                         
   2   2  16        899.77        802.41        55.60 o                         
   4   2  16         19.11         34.47        32.00 o                         
   6   2  16          6.65        -22.06        33.57 o                         
   8   2  16          0.42          4.31        27.42 o                         
 -25   3  16          0.01         20.00        21.79 o                         
 -23   3  16         28.69         30.59        17.50 o                         
 -21   3  16         42.28         55.28        26.08 o                         
 -19   3  16          8.36         30.58        13.77 o                         
 -17   3  16        705.82        593.93        51.98 o                         
 -15   3  16       1065.19        957.03        89.66 o                         
 -13   3  16       1282.23       1364.18        92.64 o                         
 -11   3  16        353.86        377.56        49.52 o                         
  -9   3  16        195.21        227.82        36.53 o                         
  -7   3  16         10.32          6.15        23.99 o                         
  -5   3  16        221.25        252.84        32.32 o                         
  -3   3  16         32.87          6.29        22.09 o                         
  -1   3  16        344.72        442.29        45.20 o                         
   1   3  16        685.42        756.68        61.90 o                         
   3   3  16        369.74        394.47        49.17 o                         
   5   3  16        304.70        194.65        71.42 o                         
   7   3  16         54.60        -33.30        33.30 o                         
 -20   4  16         23.57         -1.69        23.73 o                         
 -18   4  16        286.88        273.49        39.41 o                         
 -16   4  16        457.27        446.66        70.60 o                         
 -14   4  16        280.51        268.02        44.40 o                         
 -12   4  16         15.91          9.07        22.79 o                         
 -10   4  16        636.66        638.53        75.04 o                         
  -8   4  16          0.60        -21.34        21.34 o                         
  -6   4  16        248.94        178.39        74.66 o                         
  -4   4  16        360.87        293.33        47.49 o                         
  -2   4  16         72.23         33.55        55.38 o                         
   0   4  16        380.63        396.57        50.63 o                         
   2   4  16        142.45        167.54        37.56 o                         
 -13   5  16         36.79         25.39        26.62 o                         
 -11   5  16        345.75        305.06        42.76 o                         
  -9   5  16         20.88          1.50        25.25 o                         
  -7   5  16        209.18        203.45        41.18 o                         
  -5   5  16         28.35          9.27        38.02 o                         
 -27   1  17        388.60        367.81        49.57 o                         
 -25   1  17        112.62         93.79        23.55 o                         
 -23   1  17        172.19        187.03        24.52 o                         
 -21   1  17        233.43        173.64        24.90 o                         
 -19   1  17        507.64        524.16        34.91 o                         
 -17   1  17        141.77        143.41        24.37 o                         
 -15   1  17          5.52         14.69        15.61 o                         
 -13   1  17        122.97        135.88        18.82 o                         
 -11   1  17        460.60        472.84        33.56 o                         
  -9   1  17         21.55         23.31        17.56 o                         
  -7   1  17        157.93        167.36        34.85 o                         
  -5   1  17         27.43         18.79        16.11 o                         
  -3   1  17         32.20         45.41        20.31 o                         
  -1   1  17          1.16         11.54        21.05 o                         
   1   1  17          0.57          6.31        20.99 o                         
   3   1  17        200.01        236.83        30.13 o                         
   5   1  17         19.84         25.26        36.69 o                         
   7   1  17        311.65        322.44        41.90 o                         
   9   1  17          4.94        -34.21        74.40 o                         
 -26   2  17        407.66        348.34        40.57 o                         
 -24   2  17        283.60        272.68        28.68 o                         
 -22   2  17        271.05        277.30        27.60 o                         
 -20   2  17        417.06        327.71        34.10 o                         
 -18   2  17         98.68        131.95        20.13 o                         
 -16   2  17        999.49        895.71        62.14 o                         
 -14   2  17       1323.79       1242.06        67.50 o                         
 -12   2  17        166.06        219.64        32.82 o                         
 -10   2  17        196.15        200.51        28.42 o                         
  -8   2  17        311.00        385.05        40.31 o                         
  -6   2  17         10.95         19.96        22.92 o                         
  -4   2  17        115.88        121.68        27.05 o                         
  -2   2  17        144.87        159.13        28.56 o                         
   0   2  17       1551.92       1627.13        93.29 o                         
   2   2  17        772.50        963.95        66.79 o                         
   4   2  17         87.31        140.06        24.81 o                         
   6   2  17       1468.47       1424.85        74.31 o                         
 -23   3  17          1.20         -7.61        28.77 o                         
 -21   3  17          2.23        -29.39        29.39 o                         
 -19   3  17        101.11         66.78        32.69 o                         
 -17   3  17         61.86         72.23        38.07 o                         
 -15   3  17        166.86        158.88        34.62 o                         
 -13   3  17        352.57        356.59        37.78 o                         
 -11   3  17        624.96        649.72        47.47 o                         
  -9   3  17        261.87        286.06        46.69 o                         
  -7   3  17        393.34        437.01        45.27 o                         
  -5   3  17          5.40         15.40        25.07 o                         
  -3   3  17        317.46        319.34        43.33 o                         
  -1   3  17         51.30         54.34        37.66 o                         
   1   3  17         87.97         58.94        31.57 o                         
   3   3  17         51.00        -29.37        29.37 o                         
   5   3  17         16.85        -18.78        32.91 o                         
 -20   4  17        168.89        181.37        32.43 o                         
 -18   4  17         45.01         46.32        26.56 o                         
 -16   4  17        291.02        362.57        42.23 o                         
 -14   4  17        506.84        579.49        65.61 o                         
 -12   4  17        122.95         92.83        29.28 o                         
 -10   4  17          2.68        -23.38        24.73 o                         
  -8   4  17         91.42        101.54        35.07 o                         
  -6   4  17          1.17        -22.14        32.14 o                         
  -4   4  17         47.43         37.86        35.23 o                         
  -2   4  17        210.67        139.67        34.89 o                         
   0   4  17         67.82         67.27        34.48 o                         
 -26   0  18       1857.81       1780.38       149.60 o                         
 -24   0  18        179.91        141.78        31.09 o                         
 -22   0  18         26.87          1.23        26.41 o                         
 -20   0  18       1963.66       1910.15        95.44 o                         
 -18   0  18       1420.75       1479.41       113.84 o                         
 -16   0  18        805.32        858.07        82.69 o                         
 -14   0  18       1933.98       1978.12        95.18 o                         
 -12   0  18       4368.28       4475.48       187.64 o                         
 -10   0  18        307.61        342.01        38.02 o                         
  -8   0  18         83.98        138.77        29.95 o                         
  -6   0  18          6.45         17.66        40.27 o                         
  -4   0  18        676.86        590.47        59.33 o                         
  -2   0  18        310.49        355.24        42.96 o                         
   0   0  18       1675.08       2128.10       106.67 o                         
   2   0  18         63.20         90.92        37.87 o                         
   4   0  18        100.21         87.04        51.90 o                         
   6   0  18         49.82         -3.13        39.18 o                         
 -27   1  18        140.43        138.69        39.33 o                         
 -25   1  18         35.52         42.83        29.28 o                         
 -23   1  18        584.28        504.10        36.39 o                         
 -21   1  18         33.10         39.23        18.72 o                         
 -19   1  18        118.18        118.16        21.13 o                         
 -17   1  18          6.17         26.22        17.01 o                         
 -15   1  18          2.76         -0.56        15.71 o                         
 -13   1  18         15.85         27.58        17.04 o                         
 -11   1  18        618.24        656.46        36.41 o                         
  -9   1  18          2.75         83.56        25.32 o                         
  -7   1  18          7.66         11.52        22.34 o                         
  -5   1  18         67.28         67.09        21.76 o                         
  -3   1  18         69.20         89.72        32.71 o                         
  -1   1  18       1148.81       1199.90        57.61 o                         
   1   1  18          4.46         33.59        28.32 o                         
   3   1  18        342.36        326.20        34.38 o                         
   5   1  18          2.92        -27.70        27.70 o                         
 -24   2  18         17.39         16.92        26.33 o                         
 -22   2  18        323.54        241.81        31.72 o                         
 -20   2  18        563.20        528.89        41.52 o                         
 -18   2  18          3.11         53.27        23.10 o                         
 -16   2  18       2028.76       1827.83       121.24 o                         
 -14   2  18        161.96        214.82        31.93 o                         
 -12   2  18        195.80        132.13        29.73 o                         
 -10   2  18        160.75        205.21        49.80 o                         
  -8   2  18         14.29         44.47        37.43 o                         
  -6   2  18       1560.06       1514.03        71.79 o                         
  -4   2  18         45.82         38.92        26.04 o                         
  -2   2  18          0.00         -0.78        25.85 o                         
   0   2  18        237.08        227.23        55.30 o                         
   2   2  18          8.92        124.00        79.88 o                         
   4   2  18         18.80        -32.00        32.00 o                         
 -23   3  18        111.60         58.12        31.59 o                         
 -21   3  18         53.61         22.37        30.69 o                         
 -19   3  18        333.53        276.30        40.07 o                         
 -17   3  18       2169.53       2041.44       132.97 o                         
 -15   3  18        232.64        256.50        39.37 o                         
 -13   3  18       1253.51       1325.44        91.20 o                         
 -11   3  18          0.22        -21.22        21.22 o                         
  -9   3  18          1.20         -8.78        24.22 o                         
  -7   3  18        256.71        284.45        38.69 o                         
  -5   3  18        359.56        382.34        46.25 o                         
  -3   3  18        395.80        391.11        45.80 o                         
  -1   3  18          0.60         -8.12        26.98 o                         
   1   3  18         44.27        -34.21        34.21 o                         
 -16   4  18        138.88        109.48        31.01 o                         
 -14   4  18         10.70         23.95        25.64 o                         
 -12   4  18         33.78         36.90        26.20 o                         
 -10   4  18         28.41          0.94        25.53 o                         
  -8   4  18         36.01         21.66        62.91 o                         
  -6   4  18        118.64        123.61        78.54 o                         
  -4   4  18         41.20         -3.52        34.03 o                         
 -25   1  19        128.45        142.23        35.03 o                         
 -23   1  19          1.53          6.23        24.62 o                         
 -21   1  19         13.96         20.09        18.69 o                         
 -19   1  19        441.44        447.15        32.96 o                         
 -17   1  19        552.30        535.83        37.24 o                         
 -15   1  19        290.99        361.37        27.28 o                         
 -13   1  19        226.15        267.63        27.07 o                         
 -11   1  19        955.70        876.84        67.00 o                         
  -9   1  19       1430.65       1438.67        75.34 o                         
  -7   1  19         29.23         71.52        38.20 o                         
  -5   1  19         64.15         12.48        23.12 o                         
  -3   1  19        140.34        161.12        34.79 o                         
  -1   1  19          3.46        -22.14        22.14 o                         
   1   1  19        334.86        336.15        57.50 o                         
   3   1  19          4.10        -28.26        28.26 o                         
 -24   2  19        173.08        134.77        30.68 o                         
 -22   2  19        102.40         65.42        31.80 o                         
 -20   2  19         34.83         46.62        25.07 o                         
 -18   2  19         94.27        175.93        32.30 o                         
 -16   2  19         21.30         56.64        23.92 o                         
 -14   2  19        178.51        202.90        35.31 o                         
 -12   2  19        281.96        239.80        32.44 o                         
 -10   2  19         87.61         75.75        29.38 o                         
  -8   2  19         20.06         65.83        62.19 o                         
  -6   2  19         27.15         16.62        27.59 o                         
  -4   2  19        193.34        183.30        36.82 o                         
  -2   2  19        223.08        195.63        41.60 o                         
   0   2  19          5.10        -33.40        39.61 o                         
   2   2  19          2.77        -32.51        32.51 o                         
 -21   3  19        424.94        374.45        45.41 o                         
 -19   3  19       1229.81        963.15       128.20 o                         
 -17   3  19        129.97         64.04        29.97 o                         
 -15   3  19          0.56         -0.34        40.05 o                         
 -13   3  19       1038.71        893.52        67.28 o                         
 -11   3  19        627.23        580.58        60.51 o                         
  -9   3  19        231.26        231.86        43.21 o                         
  -7   3  19          2.57         20.08        26.87 o                         
  -5   3  19         35.37         38.76        31.59 o                         
  -3   3  19         59.45         32.43        36.60 o                         
  -1   3  19         86.31         41.76        37.71 o                         
 -24   0  20       2268.08       2118.70       169.74 o                         
 -22   0  20        525.42        494.92        57.38 o                         
 -20   0  20         43.95         70.37        33.70 o                         
 -18   0  20        468.00        504.42        65.08 o                         
 -16   0  20        221.52        233.95        43.32 o                         
 -14   0  20       1610.47       1452.63        77.73 o                         
 -12   0  20         56.01         50.74        34.48 o                         
 -10   0  20        342.73        339.75        48.40 o                         
  -8   0  20       2215.16       1930.64       122.87 o                         
  -6   0  20        276.75        281.44        46.90 o                         
  -4   0  20       2385.46       2528.29       149.70 o                         
  -2   0  20         13.48        -29.81        35.36 o                         
   0   0  20       2532.48       2718.32       158.48 o                         
   2   0  20         19.81        -40.37        40.37 o                         
 -23   1  20        589.28        554.32        66.44 o                         
 -21   1  20        592.64        572.22        34.92 o                         
 -19   1  20       1147.27       1072.54        52.05 o                         
 -17   1  20        228.54        211.75        25.06 o                         
 -15   1  20        416.74        388.19        33.74 o                         
 -13   1  20        212.69        264.02        24.43 o                         
 -11   1  20        156.73        159.49        35.40 o                         
  -9   1  20       1299.62       1287.89        76.18 o                         
  -7   1  20        538.98        514.57        74.01 o                         
  -5   1  20         55.28         69.20        31.79 o                         
  -3   1  20        353.99        379.47        42.39 o                         
  -1   1  20          1.49        -22.41        22.41 o                         
   1   1  20        592.74        619.39        64.25 o                         
 -22   2  20        217.70        118.64        40.27 o                         
 -20   2  20        119.37        112.78        24.10 o                         
 -18   2  20       1119.56       1063.45        76.80 o                         
 -16   2  20        212.51        225.75        36.35 o                         
 -14   2  20        258.74        319.10        48.92 o                         
 -12   2  20         19.81         -2.47        23.14 o                         
 -10   2  20          0.90        -24.12        24.12 o                         
  -8   2  20         95.79         89.74        34.39 o                         
  -6   2  20         18.32         -0.39        28.97 o                         
  -4   2  20        119.89        126.44        34.49 o                         
  -2   2  20         74.72         50.84        38.63 o                         
   0   2  20         80.44         79.60        40.59 o                         
 -17   3  20         67.79         14.72        30.45 o                         
 -15   3  20         82.84         67.69        35.78 o                         
 -13   3  20        132.32        133.03        32.63 o                         
 -11   3  20         60.23         77.71        32.74 o                         
  -9   3  20         56.68         61.78        59.64 o                         
  -7   3  20        592.68        557.15        54.37 o                         
  -5   3  20        690.69        640.96        61.13 o                         
 -21   1  21        118.71        138.11        24.10 o                         
 -19   1  21        819.34        712.40        60.51 o                         
 -17   1  21        787.70        665.83        48.87 o                         
 -15   1  21         19.61         27.75        25.81 o                         
 -13   1  21         29.83          3.05        35.92 o                         
 -11   1  21        207.60        214.33        35.03 o                         
  -9   1  21         10.17         40.85        31.16 o                         
  -7   1  21          2.85          0.59        27.58 o                         
  -5   1  21          6.13        -30.33        30.33 o                         
  -3   1  21        263.40        241.29        96.52 o                         
 -20   2  21        347.10        286.74        42.66 o                         
 -18   2  21          0.01          1.90        29.93 o                         
 -16   2  21          1.16         19.09        27.94 o                         
 -14   2  21         46.42         58.81        31.44 o                         
 -12   2  21        101.99         78.20        35.14 o                         
 -10   2  21          0.14         14.44        36.35 o                         
  -8   2  21        172.56         58.81       123.66 o                         
  -6   2  21       1644.63       1570.72       105.57 o                         
  -4   2  21        474.37        473.10        52.55 o                         
 -20   0  22        130.77        183.38        38.31 o                         
 -18   0  22       1295.41       1289.32        75.16 o                         
 -16   0  22        306.55        361.06       103.59 o                         
 -14   0  22        209.81        244.65        43.18 o                         
 -12   0  22        121.60        118.79        40.91 o                         
 -10   0  22        186.59        124.66        42.54 o                         
  -8   0  22         80.66         98.02        76.91 o                         
  -6   0  22        203.64        150.83       102.55 o                         
 -19   1  22          0.12         37.77        27.97 o                         
 -17   1  22         52.77         33.20        22.71 o                         
 -15   1  22        254.79        188.15        35.92 o                         
 -13   1  22        558.88        665.77        61.29 o                         
 -11   1  22         43.09         79.67        31.46 o                         
  -9   1  22        362.73        389.03        49.60 o                         
  -7   1  22         80.24         82.90        47.67 o                         
 -14   2  22         20.36        -34.64        34.64 o                         
 -12   2  22         19.84        -14.58        42.88 o                         
                                                                                
