# Supplementary material for: The crystal structures of benzyl­ammonium phenyl­acetate and its hydrate
Source: Acta Crystallogr E Crystallogr Commun. 2019 Jan 11;75(Pt 2):194–201. doi: 10.1107/S2056989019000288 (PMC6362638; doi:10.1107/S2056989019000288)
Supplement: Supplementary file 3 [file e-75-00194-2sup3.hkl]

data_2                                                                          
_shelx_title ' vv350_0m_a.res in P2(1)/n'                                       
_shelx_refln_list_code          4                                               
_shelx_F_calc_maximum      177.52                                               
_exptl_crystal_F_000       560.00                                               
_reflns_d_resolution_high  0.8400                                               
                                                                                
loop_                                                                           
 _space_group_symop_operation_xyz                                               
 'x, y, z'                                                                      
 '-x+1/2, y+1/2, -z+1/2'                                                        
 '-x, -y, -z'                                                                   
 'x-1/2, -y-1/2, z-1/2'                                                         
                                                                                
_cell_length_a     6.8235                                                       
_cell_length_b     7.8766                                                       
_cell_length_c    26.3642                                                       
_cell_angle_alpha  90.000                                                       
_cell_angle_beta   93.218                                                       
_cell_angle_gamma  90.000                                                       
                                                                                
_shelx_F_squared_multiplier     1.000                                           
                                                                                
loop_                                                                           
 _refln_index_h                                                                 
 _refln_index_k                                                                 
 _refln_index_l                                                                 
 _refln_F_squared_calc                                                          
 _refln_F_squared_meas                                                          
 _refln_F_squared_sigma                                                         
 _refln_observed_status                                                         
   2   0   0         72.21         79.79         4.58 o                         
   4   0   0         66.35         82.89         6.77 o                         
   6   0   0       2579.36       2217.31       101.74 o                         
   1   1   0        284.60        298.10         7.29 o                         
   2   1   0       1072.77       1162.61        26.29 o                         
   3   1   0        112.98        143.93         5.55 o                         
   4   1   0        363.19        353.74         9.86 o                         
   5   1   0         76.79         92.45         8.16 o                         
   6   1   0         15.48         23.37         4.62 o                         
   7   1   0         99.68        111.30        10.81 o                         
   1   2   0        667.71        770.19        20.52 o                         
   2   2   0       3592.46       3667.75        81.16 o                         
   3   2   0        316.13        376.14        10.12 o                         
   4   2   0        985.31        995.60        23.78 o                         
   5   2   0         12.62         26.22         4.11 o                         
   6   2   0        165.54        157.01         7.97 o                         
   7   2   0        185.55        183.09         9.15 o                         
   1   3   0        257.21        285.63         7.77 o                         
   2   3   0       1665.75       1709.25        38.77 o                         
   3   3   0         30.57         37.60         3.41 o                         
   4   3   0        498.76        505.15        13.47 o                         
   5   3   0        384.91        334.86        10.51 o                         
   6   3   0          5.30         18.92         5.00 o                         
   7   3   0         62.81         99.82        12.24 o                         
   0   4   0        944.36        975.35        45.65 o                         
   1   4   0       2434.13       2639.20        68.24 o                         
   2   4   0        426.31        431.45        11.41 o                         
   3   4   0        353.58        357.01        10.12 o                         
   4   4   0        619.18        652.03        20.14 o                         
   5   4   0       1349.55       1198.52        65.33 o                         
   6   4   0         33.57         51.14         6.80 o                         
   7   4   0          6.28          6.87         5.35 o                         
   1   5   0         50.62         71.13         5.14 o                         
   2   5   0         47.89         75.46         7.17 o                         
   3   5   0          0.05          2.83         3.19 o                         
   4   5   0        667.39        595.48        36.73 o                         
   5   5   0          1.09         53.60         5.24 o                         
   6   5   0          0.81         53.61         6.56 o                         
   0   6   0        143.16        285.73        12.49 o                         
   1   6   0         24.03         45.30         4.81 o                         
   2   6   0          2.11         10.67         4.74 o                         
   3   6   0          8.39         36.09         4.44 o                         
   4   6   0        117.11        110.03         6.68 o                         
   5   6   0         29.69         47.48         5.86 o                         
   6   6   0         53.19         79.03        14.16 o                         
   1   7   0        226.80        216.70         9.46 o                         
   2   7   0        205.08        199.52         7.91 o                         
   3   7   0          0.64         29.47         5.06 o                         
   4   7   0         50.89        135.76         7.69 o                         
   5   7   0          0.01          6.07         6.34 o                         
   0   8   0         14.75         21.80         5.45 o                         
   1   8   0          0.02         12.20         4.68 o                         
   2   8   0         24.16         46.82         5.99 o                         
   3   8   0          0.38         33.95         4.85 o                         
   4   8   0          0.39          6.22         7.49 o                         
   1   9   0          2.18         22.64         6.59 o                         
   2   9   0          0.55         12.96         8.84 o                         
  -7   0   1          1.10          5.01         8.54 o                         
  -5   0   1        256.99        207.60        15.31 o                         
  -3   0   1         37.02         49.06         6.33 o                         
   3   0   1         98.47         72.89         6.35 o                         
   5   0   1        759.71        713.26        36.23 o                         
   7   0   1        379.64        337.49        22.68 o                         
  -7   1   1         99.72        120.24        10.41 o                         
  -6   1   1        203.95        203.22         8.64 o                         
  -5   1   1          7.02         29.74         5.06 o                         
  -4   1   1        168.39        184.44         7.14 o                         
  -3   1   1          8.33         22.14         3.24 o                         
  -2   1   1        115.25        252.06         7.26 o                         
  -1   1   1       4844.90       4588.29       137.77 o                         
   1   1   1        158.18        155.51         4.31 o                         
   2   1   1       2400.18       2238.29        49.77 o                         
   3   1   1          1.33          7.87         3.77 o                         
   4   1   1         15.12         18.51         3.13 o                         
   5   1   1          2.13          6.61         3.79 o                         
   6   1   1         32.86         54.88         5.47 o                         
   7   1   1         11.10         20.40         5.90 o                         
  -7   2   1        107.94        144.05         8.38 o                         
  -6   2   1         78.50        123.21         7.26 o                         
  -5   2   1         56.75         86.26         5.66 o                         
  -4   2   1         39.85        121.37         7.91 o                         
  -3   2   1        408.37        453.12        11.78 o                         
  -2   2   1         93.76        265.09        11.90 o                         
  -1   2   1       5601.99       5233.70       132.78 o                         
   1   2   1       2635.83       2601.66        57.72 o                         
   2   2   1         26.14         44.16        18.95 o                         
   3   2   1        620.91        668.52        16.34 o                         
   4   2   1        265.07        311.43         9.13 o                         
   5   2   1         22.18         30.14         4.05 o                         
   6   2   1         48.60        106.02         6.84 o                         
   7   2   1         10.65         24.65         5.53 o                         
  -7   3   1         33.35         59.73         6.39 o                         
  -6   3   1         33.54         43.28         5.41 o                         
  -5   3   1         91.11        105.96         6.23 o                         
  -4   3   1        240.82        283.00         8.76 o                         
  -3   3   1        120.09        109.22         4.91 o                         
  -2   3   1       4118.92       4313.19        95.56 o                         
  -1   3   1         88.50        121.23         4.55 o                         
   0   3   1        291.75        269.28        10.10 o                         
   1   3   1          5.24          8.65         2.40 o                         
   2   3   1         54.30         72.61         6.42 o                         
   3   3   1          4.37          4.17         2.62 o                         
   4   3   1        606.03        547.67        14.32 o                         
   5   3   1         30.84         49.18         4.89 o                         
   6   3   1         14.23         19.49         4.86 o                         
   7   3   1        188.96        183.06        20.36 o                         
  -7   4   1          0.00          1.16         5.17 o                         
  -6   4   1          5.92         13.12         4.39 o                         
  -5   4   1         46.41        202.54         8.36 o                         
  -4   4   1        140.82        202.81         9.20 o                         
  -3   4   1         76.89         91.79         4.87 o                         
  -2   4   1         44.58         93.19         4.63 o                         
  -1   4   1       1572.05       1751.81        45.93 o                         
   0   4   1        270.89        299.73         9.58 o                         
   1   4   1        420.38        462.77        13.72 o                         
   2   4   1         32.23         44.96         4.17 o                         
   3   4   1         50.07         62.63         4.32 o                         
   4   4   1        675.23        624.22        27.30 o                         
   5   4   1        356.07        349.90        21.30 o                         
   6   4   1        106.53        111.74         7.06 o                         
   7   4   1          4.83         27.11         6.00 o                         
  -6   5   1        145.97        151.45        18.61 o                         
  -5   5   1         41.18         49.10         5.49 o                         
  -4   5   1         36.39        118.00         6.54 o                         
  -3   5   1          0.12         -1.64         3.25 o                         
  -2   5   1         11.28         28.03         3.85 o                         
  -1   5   1         65.51         73.90         4.15 o                         
   0   5   1        409.42        439.17        11.52 o                         
   1   5   1          7.25         15.45         2.68 o                         
   2   5   1         99.82        105.78         5.14 o                         
   3   5   1          0.11          2.58         3.96 o                         
   4   5   1        306.32        276.83         9.56 o                         
   5   5   1        280.45        261.11         9.78 o                         
   6   5   1        230.12        229.65        17.69 o                         
  -6   6   1          9.76         35.14         5.83 o                         
  -5   6   1          5.63         15.98         4.59 o                         
  -4   6   1          0.66         31.55         4.64 o                         
  -3   6   1        248.13        284.05         9.67 o                         
  -2   6   1        270.09        261.65         9.97 o                         
  -1   6   1        184.69        167.66         7.48 o                         
   0   6   1        379.19        387.29        10.97 o                         
   1   6   1        150.94        126.70         6.51 o                         
   2   6   1         39.47         36.78         4.82 o                         
   3   6   1         38.35         92.34         6.84 o                         
   4   6   1         47.50         79.74         6.08 o                         
   5   6   1          7.62         88.78         8.04 o                         
   6   6   1        131.19        118.89        16.29 o                         
  -5   7   1         39.92         48.85         7.10 o                         
  -4   7   1        496.83        475.01        14.77 o                         
  -3   7   1          2.38         12.51         4.57 o                         
  -2   7   1        499.30        471.43        15.64 o                         
  -1   7   1         19.78         67.69         6.02 o                         
   0   7   1        194.54        189.18         7.75 o                         
   1   7   1          5.29         21.76         5.28 o                         
   2   7   1         31.74         48.00         4.70 o                         
   3   7   1        241.14        222.06        10.20 o                         
   4   7   1        565.04        465.43        15.85 o                         
   5   7   1          0.08         20.93         9.39 o                         
  -4   8   1          3.50         14.14         6.58 o                         
  -3   8   1        346.81        287.41        11.65 o                         
  -2   8   1         27.43         40.73         5.78 o                         
  -1   8   1         58.08         65.19         5.44 o                         
   0   8   1         18.98         34.72         5.13 o                         
   1   8   1         64.13        103.88         6.67 o                         
   2   8   1        140.22        134.54        10.21 o                         
   3   8   1         17.61         69.87         5.56 o                         
   4   8   1          5.05         33.94         6.92 o                         
  -2   9   1          0.88          8.20         4.59 o                         
  -1   9   1         91.18        115.09        11.05 o                         
   0   9   1        234.95        261.93        15.22 o                         
   1   9   1          3.50         15.95         5.36 o                         
   2   9   1        126.52        128.44        13.59 o                         
  -6   0   2         41.38         97.25         9.43 o                         
  -4   0   2       1630.37       1694.13        54.87 o                         
  -2   0   2        827.27        781.17        25.41 o                         
   2   0   2       2026.11       1947.40        61.23 o                         
   4   0   2        318.09        321.28        16.79 o                         
   6   0   2         86.01         96.15         9.06 o                         
  -7   1   2        154.47        189.14        22.97 o                         
  -6   1   2          2.21         43.21         5.27 o                         
  -5   1   2          0.42         21.03         4.67 o                         
  -4   1   2        261.21        282.57         8.43 o                         
  -3   1   2         29.21         60.02         5.36 o                         
  -2   1   2       1955.70       1920.88        42.85 o                         
  -1   1   2        127.38        261.80        11.52 o                         
   1   1   2       1381.64       1396.69        31.03 o                         
   2   1   2        481.40        465.63        11.19 o                         
   3   1   2         60.83        188.17        12.66 o                         
   4   1   2          1.34         -2.65         2.65 o                         
   5   1   2         48.41         68.94         5.39 o                         
   6   1   2          9.05         13.99         5.23 o                         
   7   1   2         11.75         37.78         7.40 o                         
  -7   2   2         60.80        116.88        13.22 o                         
  -6   2   2        180.92        166.24         8.19 o                         
  -5   2   2        696.33        645.94        19.77 o                         
  -4   2   2        142.36        166.05         6.32 o                         
  -3   2   2        626.38        658.12        16.12 o                         
  -2   2   2       5924.51       6179.74       136.01 o                         
  -1   2   2        695.77        832.36        19.03 o                         
   0   2   2       3515.01       3770.66       117.64 o                         
   1   2   2       7199.77       6937.00       172.41 o                         
   2   2   2       3442.67       3490.77        89.25 o                         
   3   2   2        849.26        922.37        21.76 o                         
   4   2   2        586.01        537.57        13.92 o                         
   5   2   2        109.83        104.94         5.94 o                         
   6   2   2        259.89        258.61         9.68 o                         
   7   2   2         13.60         28.73         6.33 o                         
  -7   3   2         60.37         53.75         7.40 o                         
  -6   3   2        183.25        162.31         9.90 o                         
  -5   3   2        143.17        156.37         7.23 o                         
  -4   3   2         73.37        101.69         5.16 o                         
  -3   3   2        313.39        321.48         9.16 o                         
  -2   3   2        153.00        397.95        13.90 o                         
  -1   3   2       1931.30       2036.71        45.65 o                         
   0   3   2         59.26         56.54         7.07 o                         
   1   3   2        387.24        385.97         9.86 o                         
   2   3   2        115.00        156.69         5.71 o                         
   3   3   2         56.72         78.66         4.49 o                         
   4   3   2          0.43         30.28         3.56 o                         
   5   3   2          0.16          1.87         3.53 o                         
   6   3   2          7.62         10.65         4.36 o                         
   7   3   2          7.34         26.71         5.38 o                         
  -7   4   2          2.24         11.94         5.74 o                         
  -6   4   2          9.26         12.01         4.42 o                         
  -5   4   2         85.40        124.62         7.04 o                         
  -4   4   2       1144.76       1081.25        39.10 o                         
  -3   4   2         34.25         59.40         4.26 o                         
  -2   4   2        984.96        991.25        23.41 o                         
  -1   4   2        714.24        802.81        22.05 o                         
   0   4   2        234.80        228.23         7.87 o                         
   1   4   2        740.20        832.60        22.90 o                         
   2   4   2        211.56        234.77         7.36 o                         
   3   4   2          6.94          6.14         2.81 o                         
   4   4   2         36.20         54.44         4.80 o                         
   5   4   2        274.96        291.31        10.11 o                         
   6   4   2         26.09         47.39         5.77 o                         
   7   4   2         55.23        107.13        17.75 o                         
  -6   5   2        124.77        146.80        11.68 o                         
  -5   5   2        219.99        205.26         9.01 o                         
  -4   5   2        147.60        152.19         7.10 o                         
  -3   5   2          1.32          7.56         3.84 o                         
  -2   5   2          6.00         27.92         3.86 o                         
  -1   5   2          6.32         10.77         2.68 o                         
   0   5   2         31.08         54.02         3.92 o                         
   1   5   2        432.60        435.71        11.48 o                         
   2   5   2        116.90        117.33         5.40 o                         
   3   5   2         93.02         98.03        13.18 o                         
   4   5   2        152.79        139.92         6.91 o                         
   5   5   2          7.58         34.43         4.96 o                         
   6   5   2         31.92         67.91         7.55 o                         
  -6   6   2          6.11          9.02         4.51 o                         
  -5   6   2         11.80         20.51         4.91 o                         
  -4   6   2        371.19        342.10        11.28 o                         
  -3   6   2       1174.00       1038.38        25.76 o                         
  -2   6   2        141.87        156.42         9.16 o                         
  -1   6   2        240.10        244.16         9.29 o                         
   0   6   2         48.95         69.66         5.23 o                         
   1   6   2          6.34          8.21         3.44 o                         
   2   6   2         39.12         45.46         5.19 o                         
   3   6   2        298.50        349.74        11.22 o                         
   4   6   2        208.74        196.19         9.35 o                         
   5   6   2        467.58        402.86        13.16 o                         
   6   6   2          8.73         29.94         6.63 o                         
  -5   7   2         12.02         21.51         5.27 o                         
  -4   7   2         98.89        167.00        12.43 o                         
  -3   7   2         12.32         18.81         4.80 o                         
  -2   7   2         12.09         68.68         6.04 o                         
  -1   7   2         23.96         32.44         5.13 o                         
   0   7   2         65.97         82.65         6.32 o                         
   1   7   2        260.48        213.58         9.67 o                         
   2   7   2          0.44          7.73         3.52 o                         
   3   7   2         10.05         53.82         5.95 o                         
   4   7   2        139.22        149.12         8.26 o                         
   5   7   2         45.54         52.13         6.89 o                         
  -4   8   2          3.49          6.95        10.60 o                         
  -3   8   2         39.01         90.57         6.21 o                         
  -2   8   2         84.66         88.15         8.80 o                         
  -1   8   2          3.08         13.68         3.88 o                         
   0   8   2          5.36         16.25         3.94 o                         
   1   8   2        164.39        188.46        11.27 o                         
   2   8   2         60.90         78.51         8.15 o                         
   3   8   2        366.04        369.95        12.47 o                         
   4   8   2        169.85        161.97        19.36 o                         
  -2   9   2          2.80         20.53         5.43 o                         
  -1   9   2         96.66        100.94         8.66 o                         
   0   9   2        308.04        325.62        14.77 o                         
   1   9   2          0.06         16.54         8.11 o                         
   2   9   2         95.91        146.01        13.68 o                         
  -7   0   3         11.73         38.60         9.13 o                         
  -5   0   3        121.06        137.24        12.37 o                         
  -3   0   3         23.96         43.08         5.19 o                         
  -1   0   3         27.45         40.06         3.12 o                         
   1   0   3          6.89         11.05         2.08 o                         
   3   0   3          1.35          7.51         5.89 o                         
   5   0   3        725.79        682.21        63.31 o                         
   7   0   3         10.76         16.49         9.42 o                         
  -7   1   3       1017.65        859.58        55.07 o                         
  -6   1   3          4.06         11.98         4.55 o                         
  -5   1   3       1602.82       1559.58        76.97 o                         
  -4   1   3         19.00         59.67         4.12 o                         
  -3   1   3        918.97        961.88        22.49 o                         
  -2   1   3        110.68        197.13        14.96 o                         
  -1   1   3       2922.39       2931.60        64.57 o                         
   0   1   3         22.48         28.57         3.24 o                         
   1   1   3      31512.80      27579.78       963.48 o                         
   2   1   3         14.48         16.50         2.04 o                         
   3   1   3       3820.10       3924.68        87.01 o                         
   4   1   3          6.22         17.56         3.12 o                         
   5   1   3        116.66         98.81         6.13 o                         
   6   1   3          0.00         22.24         4.66 o                         
   7   1   3        111.11        119.33         8.48 o                         
  -7   2   3        376.25        383.00        13.60 o                         
  -6   2   3         62.83         99.35         6.66 o                         
  -5   2   3        674.68        749.48        19.18 o                         
  -4   2   3          7.11         54.58         4.00 o                         
  -3   2   3         31.14        118.82         5.15 o                         
  -2   2   3       1106.52       1273.10        28.93 o                         
  -1   2   3        507.44        559.59        13.10 o                         
   0   2   3       4932.10       4914.91       152.73 o                         
   1   2   3       2900.99       3088.62        68.29 o                         
   2   2   3       1072.72       1086.79        24.92 o                         
   3   2   3        140.66        167.67         5.99 o                         
   4   2   3         14.19         18.35         3.36 o                         
   5   2   3         62.31         83.74         5.67 o                         
   6   2   3        237.47        228.30         9.38 o                         
   7   2   3         74.24        115.84         8.59 o                         
  -7   3   3         31.81         51.84         7.64 o                         
  -6   3   3          3.32         50.82         5.60 o                         
  -5   3   3         29.93         55.80         5.31 o                         
  -4   3   3        352.59        355.73        10.34 o                         
  -3   3   3         26.52        109.00         4.96 o                         
  -2   3   3          2.10         11.71        13.62 o                         
  -1   3   3         57.76         78.18         4.42 o                         
   0   3   3        127.95        122.27         4.79 o                         
   1   3   3        630.55        631.39        15.09 o                         
   2   3   3        418.50        405.03        10.64 o                         
   3   3   3        592.14        609.27        15.20 o                         
   4   3   3        423.89        401.71        11.53 o                         
   5   3   3         10.78         38.73         4.93 o                         
   6   3   3         43.39         53.07         5.47 o                         
   7   3   3         24.99         21.47         5.30 o                         
  -7   4   3         34.47         34.27         7.59 o                         
  -6   4   3          0.83          6.25         4.42 o                         
  -5   4   3        860.79        826.02        21.31 o                         
  -4   4   3          0.88        137.60         6.34 o                         
  -3   4   3         17.57         26.77         3.30 o                         
  -2   4   3        316.01        359.54         9.85 o                         
  -1   4   3        558.20        612.12        17.27 o                         
   0   4   3        108.54        118.00         5.53 o                         
   1   4   3        485.65        561.78        16.15 o                         
   2   4   3        136.47        161.76         5.96 o                         
   3   4   3         65.19         82.57         4.75 o                         
   4   4   3        103.67         89.72         5.48 o                         
   5   4   3        321.46        289.71        10.05 o                         
   6   4   3          5.54         22.37         4.92 o                         
   7   4   3        266.43        303.13        14.03 o                         
  -6   5   3        140.96        168.22        10.06 o                         
  -5   5   3         11.31         83.85         7.50 o                         
  -4   5   3        529.64        515.90        18.06 o                         
  -3   5   3        333.60        321.85        11.32 o                         
  -2   5   3       1164.68       1148.76        31.34 o                         
  -1   5   3         49.12         70.66         4.89 o                         
   0   5   3        499.16        513.92        13.17 o                         
   1   5   3         48.29         59.34         4.00 o                         
   2   5   3        106.10        122.23         5.51 o                         
   3   5   3         31.95         51.64         4.55 o                         
   4   5   3         48.18         58.71         5.07 o                         
   5   5   3        137.68        127.68         7.30 o                         
   6   5   3        235.03        195.91         9.81 o                         
  -6   6   3          0.18         12.17         5.12 o                         
  -5   6   3         44.06         55.48         6.07 o                         
  -4   6   3         75.75        108.29         6.76 o                         
  -3   6   3        130.75        315.70        14.45 o                         
  -2   6   3        147.76        161.25         7.63 o                         
  -1   6   3        171.90        188.85         9.76 o                         
   0   6   3        136.31        155.49         6.31 o                         
   1   6   3        182.92        173.01         9.16 o                         
   2   6   3         73.36         80.16         6.20 o                         
   3   6   3        546.58        511.48        16.77 o                         
   4   6   3         26.77         53.48         5.44 o                         
   5   6   3        112.53        178.69        10.20 o                         
   6   6   3          0.84         21.35         9.89 o                         
  -5   7   3         28.85         30.14         6.04 o                         
  -4   7   3          9.58         46.92         5.76 o                         
  -3   7   3         18.96         31.37         5.16 o                         
  -2   7   3         34.13         46.37         6.63 o                         
  -1   7   3        151.30        151.01         7.10 o                         
   0   7   3        268.81        284.17         9.42 o                         
   1   7   3         67.04         74.24         6.36 o                         
   2   7   3         58.35         74.45         9.78 o                         
   3   7   3        236.83        270.22        11.16 o                         
   4   7   3         40.10         73.90         6.35 o                         
   5   7   3         34.07         41.03         6.68 o                         
  -4   8   3          3.23         17.85        10.25 o                         
  -3   8   3         19.53         47.77         5.93 o                         
  -2   8   3         16.10         31.99         6.14 o                         
  -1   8   3         10.11         11.66         3.90 o                         
   0   8   3         12.41         20.86         4.12 o                         
   1   8   3         55.89        125.49        13.13 o                         
   2   8   3        141.72        127.27         8.20 o                         
   3   8   3        107.40        116.66         7.91 o                         
   4   8   3         46.30         75.65         7.48 o                         
  -2   9   3          3.99         17.63         6.38 o                         
  -1   9   3        148.03        161.03         9.09 o                         
   0   9   3         53.13        106.92         9.22 o                         
   1   9   3         49.94         81.45         8.76 o                         
   2   9   3        244.84        227.58        19.31 o                         
  -6   0   4        494.53        513.50        21.24 o                         
  -4   0   4       1657.84       1758.43        56.85 o                         
  -2   0   4        358.99        370.11        12.91 o                         
   2   0   4       9706.58       9233.64       405.22 o                         
   4   0   4       1065.36       1099.34        36.55 o                         
   6   0   4         91.34         90.37         8.95 o                         
  -7   1   4         59.17        218.92        12.13 o                         
  -6   1   4         48.42         80.41         6.13 o                         
  -5   1   4        149.23        308.65        13.13 o                         
  -4   1   4        542.22        548.17        14.02 o                         
  -3   1   4          6.52         37.05         5.00 o                         
  -2   1   4        624.65        575.93        13.62 o                         
  -1   1   4          0.21          1.01         1.42 o                         
   0   1   4        952.83        958.56        43.00 o                         
   1   1   4       2540.06       2394.09        52.87 o                         
   2   1   4        234.30        238.25         6.44 o                         
   3   1   4         71.65         82.81         4.89 o                         
   4   1   4        114.23        101.69         5.00 o                         
   5   1   4          6.24         14.46         3.79 o                         
   6   1   4        134.71        133.41         7.32 o                         
   7   1   4          5.33         21.60         5.95 o                         
  -7   2   4        396.57        412.54        23.46 o                         
  -6   2   4        770.25        736.40        24.09 o                         
  -5   2   4        214.14        263.61         9.16 o                         
  -4   2   4          4.77         23.15         3.23 o                         
  -3   2   4         71.09        112.56         5.08 o                         
  -2   2   4       2177.48       2199.35        49.18 o                         
  -1   2   4       4427.77       4404.44        97.03 o                         
   0   2   4       1087.02       1143.95        29.53 o                         
   1   2   4        894.77        939.60        21.35 o                         
   2   2   4          1.08          7.82         2.42 o                         
   3   2   4         43.99         64.28         4.22 o                         
   4   2   4          8.25          5.23         2.79 o                         
   5   2   4         18.58         27.80         4.27 o                         
   6   2   4         73.41         87.80         6.77 o                         
   7   2   4        236.97        283.64        15.96 o                         
  -7   3   4          0.17         24.67         5.91 o                         
  -6   3   4        181.30        169.38        10.20 o                         
  -5   3   4          0.31         20.49         4.19 o                         
  -4   3   4         50.42        111.01         5.55 o                         
  -3   3   4        118.43        149.00         5.65 o                         
  -2   3   4       1000.10       1045.91        24.40 o                         
  -1   3   4       1748.00       1828.47       111.31 o                         
   0   3   4       1688.07       1608.15        41.66 o                         
   1   3   4          1.19          0.28         2.86 o                         
   2   3   4        507.15        549.80        13.65 o                         
   3   3   4        197.88        235.26         7.40 o                         
   4   3   4        240.03        263.05         8.88 o                         
   5   3   4        553.67        476.88        14.33 o                         
   6   3   4         49.99         45.36         5.48 o                         
   7   3   4         24.67         17.09         5.48 o                         
  -7   4   4         10.87         24.40         6.14 o                         
  -6   4   4         41.78         40.48         6.33 o                         
  -5   4   4        373.03        454.58        18.49 o                         
  -4   4   4        248.49        275.57         8.96 o                         
  -3   4   4         64.38         66.56         5.23 o                         
  -2   4   4        549.34        586.32        14.68 o                         
  -1   4   4        242.12        277.64         9.08 o                         
   0   4   4        487.33        484.59        13.99 o                         
   1   4   4       2513.98       2604.28        67.45 o                         
   2   4   4       1041.49        984.21        23.30 o                         
   3   4   4        383.96        373.94        10.49 o                         
   4   4   4         19.20         34.62         4.13 o                         
   5   4   4         30.02         68.51         7.99 o                         
   6   4   4        185.19        169.70        11.39 o                         
   7   4   4        450.34        455.21        17.88 o                         
  -6   5   4        127.90        134.56        10.69 o                         
  -5   5   4         47.34         82.43         6.65 o                         
  -4   5   4        190.68        242.00         9.04 o                         
  -3   5   4        273.90        258.12         8.67 o                         
  -2   5   4        157.77        198.55         7.82 o                         
  -1   5   4       1482.82       1511.79        40.41 o                         
   0   5   4         79.38         72.53         4.16 o                         
   1   5   4         19.67         22.22         2.90 o                         
   2   5   4        118.07        129.36         5.65 o                         
   3   5   4          0.04         26.55         3.71 o                         
   4   5   4          0.81          1.74         4.80 o                         
   5   5   4         81.57         85.17         9.62 o                         
   6   5   4         19.01         31.73         5.42 o                         
  -6   6   4         44.60         41.84         7.81 o                         
  -5   6   4         25.48         46.17         7.31 o                         
  -4   6   4         19.20         36.19         4.72 o                         
  -3   6   4       1413.72       1274.13        43.52 o                         
  -2   6   4        292.04        272.26        10.51 o                         
  -1   6   4        258.78        247.60        11.55 o                         
   0   6   4         23.84         27.48         3.63 o                         
   1   6   4         57.26         80.52         5.55 o                         
   2   6   4         14.74         22.98         4.45 o                         
   3   6   4         84.11         97.43         6.97 o                         
   4   6   4         92.54         99.18         6.80 o                         
   5   6   4        567.62        494.91        25.29 o                         
   6   6   4        116.09        132.56        12.08 o                         
  -5   7   4          0.10          5.35         4.54 o                         
  -4   7   4        123.98        145.56         8.55 o                         
  -3   7   4        149.26        134.59        10.27 o                         
  -2   7   4         42.80         65.12         5.89 o                         
  -1   7   4        320.78        285.89         9.56 o                         
   0   7   4        396.90        384.48        11.58 o                         
   1   7   4         50.75         78.92         6.34 o                         
   2   7   4         93.22        104.60         6.39 o                         
   3   7   4        231.55        224.54        10.31 o                         
   4   7   4         92.38        120.94         8.73 o                         
   5   7   4          2.72         17.79         5.13 o                         
  -4   8   4         32.49         52.91         8.45 o                         
  -3   8   4          3.57         29.85         4.81 o                         
  -2   8   4         24.38         38.84         5.87 o                         
  -1   8   4         40.09         45.62         5.70 o                         
   0   8   4        219.91        184.51         7.90 o                         
   1   8   4        667.89        593.82        16.56 o                         
   2   8   4          0.00         17.46         6.01 o                         
   3   8   4         17.98         45.37         6.76 o                         
   4   8   4          3.83         15.70         6.19 o                         
  -2   9   4          2.16         18.21         9.27 o                         
  -1   9   4        184.51        161.84        17.07 o                         
   0   9   4         60.61         51.32         7.79 o                         
   1   9   4         83.01         97.70        11.82 o                         
  -7   0   5         82.48         94.54        13.55 o                         
  -5   0   5          7.68         22.97         8.25 o                         
  -3   0   5        280.55        253.54        11.19 o                         
  -1   0   5       2312.01       2180.45        68.20 o                         
   1   0   5        133.17        118.70         5.00 o                         
   3   0   5       1352.63       1346.67        43.53 o                         
   5   0   5        323.15        322.83        25.77 o                         
   7   0   5        148.20        136.10        11.43 o                         
  -7   1   5          1.19         57.79        16.12 o                         
  -6   1   5        232.83        236.85         9.31 o                         
  -5   1   5         24.47         63.21         5.66 o                         
  -4   1   5        202.21        236.28         7.61 o                         
  -3   1   5        738.21        695.74        16.90 o                         
  -2   1   5        323.73        262.71         6.98 o                         
  -1   1   5       6114.28       5533.12       127.18 o                         
   0   1   5        800.39        684.40        31.22 o                         
   1   1   5        567.62        492.43        20.98 o                         
   2   1   5       1189.78       1158.20        26.25 o                         
   3   1   5         19.80         16.26         3.09 o                         
   4   1   5         23.33         26.11         3.20 o                         
   5   1   5         52.45         63.11         4.96 o                         
   6   1   5         19.60         41.62         4.84 o                         
   7   1   5         38.63         31.56         6.65 o                         
  -7   2   5        188.04        271.37        24.30 o                         
  -6   2   5        754.95        723.18        25.24 o                         
  -5   2   5        174.85        197.26         8.20 o                         
  -4   2   5         25.69         32.37         3.48 o                         
  -3   2   5        212.91        207.95         6.75 o                         
  -2   2   5        317.72        352.75         9.25 o                         
  -1   2   5       4472.77       4460.39        98.17 o                         
   0   2   5        839.15        801.58        37.11 o                         
   1   2   5        908.42       1023.34        23.15 o                         
   2   2   5        145.84        163.89         6.33 o                         
   3   2   5        425.17        411.42        10.86 o                         
   4   2   5         75.50         95.45         5.00 o                         
   5   2   5         19.42         14.64         3.77 o                         
   6   2   5         37.15         82.41         8.33 o                         
   7   2   5        167.00        149.08         8.35 o                         
  -7   3   5        151.15        153.95        15.00 o                         
  -6   3   5        324.19        322.26        11.27 o                         
  -5   3   5        158.18        172.20         7.46 o                         
  -4   3   5        330.76        366.54        12.06 o                         
  -3   3   5          7.67         14.99         2.87 o                         
  -2   3   5        470.44        464.49        11.86 o                         
  -1   3   5       4237.96       4265.68       108.69 o                         
   0   3   5        644.74        650.62        17.61 o                         
   1   3   5        385.49        378.58         9.85 o                         
   2   3   5        259.03        291.88         8.34 o                         
   3   3   5        711.23        680.81        16.75 o                         
   4   3   5        532.27        498.36        24.81 o                         
   5   3   5         10.54         21.68         4.06 o                         
   6   3   5          2.47          2.59         4.26 o                         
   7   3   5         14.98         21.35         5.61 o                         
  -7   4   5          2.99         12.06         7.01 o                         
  -6   4   5          0.91         11.47         4.66 o                         
  -5   4   5         34.37        119.17         6.78 o                         
  -4   4   5         92.79        128.89         6.20 o                         
  -3   4   5          0.61          0.73         2.66 o                         
  -2   4   5         40.10         85.34         4.39 o                         
  -1   4   5         23.36         49.02         4.82 o                         
   0   4   5        176.80        191.14         6.93 o                         
   1   4   5         98.79        115.11         5.57 o                         
   2   4   5          0.17          7.88         2.69 o                         
   3   4   5         41.19         52.36         5.06 o                         
   4   4   5        144.35        135.02         6.47 o                         
   5   4   5        342.90        302.76        15.21 o                         
   6   4   5         11.37         21.47         5.29 o                         
   7   4   5        163.51        208.67        41.38 o                         
  -6   5   5         11.67         42.18         5.81 o                         
  -5   5   5          6.46         33.75         4.72 o                         
  -4   5   5        307.29        301.03        17.96 o                         
  -3   5   5          7.76         31.92         4.01 o                         
  -2   5   5          3.39         15.16         3.32 o                         
  -1   5   5       1163.76       1158.22        31.39 o                         
   0   5   5        104.91         96.02         4.64 o                         
   1   5   5         20.33         25.13         3.10 o                         
   2   5   5        864.80        845.13        20.92 o                         
   3   5   5        714.38        653.90        16.93 o                         
   4   5   5          6.84          8.95         4.66 o                         
   5   5   5         14.34         17.41         4.58 o                         
   6   5   5          7.64          9.36         4.65 o                         
  -6   6   5          2.79          7.40         7.28 o                         
  -5   6   5         19.33         40.56         5.47 o                         
  -4   6   5          7.50         14.85         4.31 o                         
  -3   6   5          8.40        140.07         7.63 o                         
  -2   6   5          0.82         21.24         4.07 o                         
  -1   6   5         54.86         68.72         5.52 o                         
   0   6   5         14.83         27.19         4.07 o                         
   1   6   5         16.30         16.18         3.86 o                         
   2   6   5        124.89        108.15         6.82 o                         
   3   6   5        275.11        268.80         9.44 o                         
   4   6   5         21.14         32.93         4.96 o                         
   5   6   5         68.49        100.62         7.49 o                         
   6   6   5         51.45         58.90        14.14 o                         
  -5   7   5         88.85         94.15         8.25 o                         
  -4   7   5         25.18         58.89         6.02 o                         
  -3   7   5         37.00         60.84         7.95 o                         
  -2   7   5        491.25        441.68        18.74 o                         
  -1   7   5          3.44         17.25         3.63 o                         
   0   7   5        395.45        366.76        11.49 o                         
   1   7   5        372.42        354.76        12.40 o                         
   2   7   5         43.61         53.04         7.04 o                         
   3   7   5        101.06        100.57         7.58 o                         
   4   7   5        221.18        226.11         9.44 o                         
   5   7   5         38.61         60.50         8.64 o                         
  -4   8   5          6.60         26.78         5.73 o                         
  -3   8   5        183.94        170.67         8.29 o                         
  -2   8   5        168.94        152.71         8.93 o                         
  -1   8   5          0.47          2.91         3.51 o                         
   0   8   5        227.57        202.34         8.39 o                         
   1   8   5         18.02         46.75         6.59 o                         
   2   8   5         11.77         29.12         6.83 o                         
   3   8   5         83.78        186.64         9.25 o                         
  -1   9   5         38.37         56.20         8.46 o                         
   0   9   5         63.67         82.09         6.80 o                         
   1   9   5          0.16         23.30         8.25 o                         
  -6   0   6       4073.92       3762.09       242.36 o                         
  -4   0   6        229.14        219.69        10.31 o                         
  -2   0   6        123.29        149.00         6.66 o                         
   0   0   6       3105.73       2930.44       129.00 o                         
   2   0   6       1394.21       1505.77        47.90 o                         
   4   0   6        545.61        557.77        20.10 o                         
   6   0   6         43.44         53.13         8.00 o                         
  -7   1   6        302.95        310.76        13.59 o                         
  -6   1   6         83.42        115.41         7.16 o                         
  -5   1   6        170.81        183.65         7.84 o                         
  -4   1   6        613.64        636.38        15.97 o                         
  -3   1   6       1208.54       1256.51        28.97 o                         
  -2   1   6       1161.06       1138.02        25.88 o                         
  -1   1   6       1369.99       1310.64        33.72 o                         
   0   1   6        153.95        181.10        10.01 o                         
   1   1   6       8567.76       8240.29       180.49 o                         
   2   1   6        419.26        379.11         9.49 o                         
   3   1   6        138.32        141.43         5.45 o                         
   4   1   6         32.78         50.85         3.96 o                         
   5   1   6         19.07         34.13         4.35 o                         
   6   1   6        318.39        321.93        16.79 o                         
   7   1   6         79.61         80.22         7.98 o                         
  -7   2   6        111.81        146.10        13.09 o                         
  -6   2   6        192.53        309.53        10.93 o                         
  -5   2   6          0.02         27.35         5.23 o                         
  -4   2   6         49.15         67.32         4.43 o                         
  -3   2   6         99.13        103.20         4.89 o                         
  -2   2   6       2635.53       2607.80        58.13 o                         
  -1   2   6        413.06        436.77        10.46 o                         
   0   2   6          0.48          1.47         3.53 o                         
   1   2   6       1890.30       1911.14        49.52 o                         
   2   2   6        435.47        504.82        12.51 o                         
   3   2   6        104.49        102.06         4.78 o                         
   4   2   6        759.78        711.67        17.71 o                         
   5   2   6          0.14          2.14         3.34 o                         
   6   2   6        373.08        326.17        13.82 o                         
   7   2   6          0.35          9.10         5.23 o                         
  -7   3   6          5.86         42.60         5.99 o                         
  -6   3   6          0.52         61.83         5.64 o                         
  -5   3   6          0.98         29.91         4.62 o                         
  -4   3   6       2108.65       2034.60        53.84 o                         
  -3   3   6          3.18         10.51         2.70 o                         
  -2   3   6        148.99        137.40         5.15 o                         
  -1   3   6        777.64        770.79        20.72 o                         
   0   3   6       1197.84       1104.63        28.95 o                         
   1   3   6          0.73          0.88         2.79 o                         
   2   3   6       1632.86       1598.40        36.37 o                         
   3   3   6          1.91         11.18         2.63 o                         
   4   3   6         41.71         58.20         4.67 o                         
   5   3   6        255.56        215.45         9.35 o                         
   6   3   6          4.33          3.48         4.18 o                         
   7   3   6          0.17          2.93         9.13 o                         
  -7   4   6         87.81         99.93        10.16 o                         
  -6   4   6          2.57          8.52         4.88 o                         
  -5   4   6         86.69        121.43         6.96 o                         
  -4   4   6          3.32         17.00         3.72 o                         
  -3   4   6        319.24        289.77         8.67 o                         
  -2   4   6       1608.64       1629.21        37.25 o                         
  -1   4   6       1054.39       1103.67        29.40 o                         
   0   4   6          4.22         10.69         2.85 o                         
   1   4   6        237.86        242.04         8.41 o                         
   2   4   6        318.15        312.78         8.89 o                         
   3   4   6          4.23          4.06         3.63 o                         
   4   4   6         17.82          9.04         3.57 o                         
   5   4   6         18.59         19.15         4.35 o                         
   6   4   6          0.13         15.86         4.72 o                         
   7   4   6         64.39         79.04        18.11 o                         
  -6   5   6         89.21        107.83         7.75 o                         
  -5   5   6         19.41         40.88         5.14 o                         
  -4   5   6          0.04         23.59         4.11 o                         
  -3   5   6        654.99        601.30        15.73 o                         
  -2   5   6       1121.39       1015.32        27.87 o                         
  -1   5   6        156.10        166.11         7.44 o                         
   0   5   6        150.56        132.53         6.07 o                         
   1   5   6        216.03        208.99         6.77 o                         
   2   5   6         66.53        137.90         9.94 o                         
   3   5   6          2.75         10.03         3.61 o                         
   4   5   6         11.88         17.11         4.38 o                         
   5   5   6          0.00         -2.12         3.85 o                         
   6   5   6         88.36         89.57         7.20 o                         
  -6   6   6          1.95         34.48         7.15 o                         
  -5   6   6         14.12         29.19         7.91 o                         
  -4   6   6          3.90          7.18         4.08 o                         
  -3   6   6          1.73         12.08         4.26 o                         
  -2   6   6        374.13        333.88        11.46 o                         
  -1   6   6          4.35          4.97         3.68 o                         
   0   6   6         13.67         36.77         3.82 o                         
   1   6   6        377.53        368.29        12.11 o                         
   2   6   6          3.71         21.12         4.40 o                         
   3   6   6         94.19        117.13         8.20 o                         
   4   6   6         45.68         59.38         5.97 o                         
   5   6   6         21.75         55.24         6.08 o                         
  -5   7   6         23.70         48.25         9.87 o                         
  -4   7   6          0.56         16.05         5.52 o                         
  -3   7   6        100.59        106.16         7.27 o                         
  -2   7   6        146.65        160.78         8.48 o                         
  -1   7   6         25.77         37.81         4.51 o                         
   0   7   6          6.71         20.55         3.87 o                         
   1   7   6         27.07         39.55         4.97 o                         
   2   7   6         93.36        111.12         7.26 o                         
   3   7   6         87.18         87.25         7.21 o                         
   4   7   6         17.26         29.53         6.11 o                         
   5   7   6         36.81         55.65         7.14 o                         
  -4   8   6         15.82         41.51         6.00 o                         
  -3   8   6        174.69        198.06        12.60 o                         
  -2   8   6         10.03         37.09         5.76 o                         
  -1   8   6          0.10          0.65         5.75 o                         
   0   8   6         78.57        104.01        10.41 o                         
   1   8   6          0.63          9.80         4.67 o                         
   2   8   6          1.20         13.03         5.40 o                         
   3   8   6        706.42        675.62        18.98 o                         
  -1   9   6          1.49         23.45         7.45 o                         
   0   9   6          5.18         22.02         6.80 o                         
   1   9   6         90.68        127.62        10.95 o                         
  -7   0   7          5.90         16.79         9.72 o                         
  -5   0   7         58.41         92.54        14.73 o                         
  -3   0   7       1875.33       1858.38        59.56 o                         
  -1   0   7        138.16        130.87         8.69 o                         
   1   0   7       3272.95       3145.82        98.09 o                         
   3   0   7       1792.23       1793.15        57.37 o                         
   5   0   7          4.95          4.71         5.00 o                         
   7   0   7          0.20          1.18         9.13 o                         
  -7   1   7        202.21        249.14        11.83 o                         
  -6   1   7         87.31        111.02         8.76 o                         
  -5   1   7        270.42        274.28        10.59 o                         
  -4   1   7        473.82        499.19        13.03 o                         
  -3   1   7       4135.60       4347.66        96.33 o                         
  -2   1   7         80.22        113.67         4.37 o                         
  -1   1   7       1652.37       1519.23        33.87 o                         
   0   1   7       2425.56       2131.36        72.56 o                         
   1   1   7       2097.94       1917.55        42.55 o                         
   2   1   7        659.26        663.08        15.72 o                         
   3   1   7       1046.60       1072.72        24.92 o                         
   4   1   7         32.97         43.52         3.79 o                         
   5   1   7         18.69         25.37         4.22 o                         
   6   1   7        194.40        178.26         8.39 o                         
   7   1   7         12.37         20.40         5.65 o                         
  -7   2   7        131.19        150.04         9.23 o                         
  -6   2   7          0.06         35.18         5.03 o                         
  -5   2   7       1305.84       1174.68        32.87 o                         
  -4   2   7         61.92         71.85         4.68 o                         
  -3   2   7       1392.92       1401.09        32.21 o                         
  -2   2   7        431.48        472.27        11.82 o                         
  -1   2   7         15.04         16.74         2.42 o                         
   0   2   7        999.19       1023.06        47.12 o                         
   1   2   7       1100.57       1042.54        23.70 o                         
   2   2   7       1151.31       1160.32        26.65 o                         
   3   2   7        220.28        207.48         6.65 o                         
   4   2   7          3.27          4.92         2.86 o                         
   5   2   7          2.55          9.71         3.86 o                         
   6   2   7          1.01          7.87         4.11 o                         
   7   2   7         47.05         53.83         6.80 o                         
  -7   3   7          0.22          4.83         4.87 o                         
  -6   3   7         38.66         38.11         7.51 o                         
  -5   3   7         99.54        100.98         6.27 o                         
  -4   3   7        119.30        233.67        17.52 o                         
  -3   3   7        547.16        538.11        13.78 o                         
  -2   3   7         48.92         51.14         4.34 o                         
  -1   3   7         54.08         54.21         3.42 o                         
   0   3   7         77.08         80.11         9.13 o                         
   1   3   7       2307.08       2382.51        53.19 o                         
   2   3   7       1590.17       1704.90        38.69 o                         
   3   3   7         14.64         22.18         3.24 o                         
   4   3   7        254.85        248.97         8.24 o                         
   5   3   7         54.05         45.81         4.96 o                         
   6   3   7          0.92          5.35         4.10 o                         
   7   3   7         94.86        108.76        15.02 o                         
  -7   4   7        302.86        290.03        15.91 o                         
  -6   4   7          5.88         12.72         5.27 o                         
  -5   4   7        369.68        356.10        21.68 o                         
  -4   4   7          6.19         16.49         3.88 o                         
  -3   4   7        185.50        183.55         7.34 o                         
  -2   4   7        130.37        166.53         6.80 o                         
  -1   4   7       1393.56       1371.07        31.39 o                         
   0   4   7       1220.93       1272.34        41.32 o                         
   1   4   7         47.44         44.96         3.98 o                         
   2   4   7        540.64        513.91        13.13 o                         
   3   4   7          3.18          9.66         3.29 o                         
   4   4   7         21.64         16.29         3.91 o                         
   5   4   7        149.46        138.47         7.43 o                         
   6   4   7        184.62        159.74         9.18 o                         
   7   4   7          0.33         -7.41         8.54 o                         
  -6   5   7          3.66         18.79         4.93 o                         
  -5   5   7        101.78         95.35         7.01 o                         
  -4   5   7        503.72        426.19        14.79 o                         
  -3   5   7        294.66        277.47         8.96 o                         
  -2   5   7        480.38        522.77        21.37 o                         
  -1   5   7         21.20         28.29         3.76 o                         
   0   5   7         78.70         80.19         4.42 o                         
   1   5   7         12.48         25.99         4.77 o                         
   2   5   7       1891.00       1920.46        44.50 o                         
   3   5   7          0.04          2.54         3.41 o                         
   4   5   7          0.89          9.04         4.74 o                         
   5   5   7         24.81         26.39         4.84 o                         
   6   5   7         24.06         23.78         5.41 o                         
  -6   6   7        166.38        196.83        15.61 o                         
  -5   6   7         37.64         48.62        11.32 o                         
  -4   6   7         92.46         95.68         6.51 o                         
  -3   6   7        133.62        104.17         6.62 o                         
  -2   6   7        235.25        228.27         8.86 o                         
  -1   6   7         29.08         43.14         5.11 o                         
   0   6   7        833.94        839.15        20.67 o                         
   1   6   7          1.18         12.23         3.54 o                         
   2   6   7        900.93        840.63        24.48 o                         
   3   6   7         29.83         38.82         4.70 o                         
   4   6   7          3.27          7.02         4.07 o                         
   5   6   7        306.04        267.15        10.59 o                         
  -5   7   7         45.37         54.80         9.17 o                         
  -4   7   7          3.08         13.84         5.41 o                         
  -3   7   7        259.56        206.43         9.72 o                         
  -2   7   7        403.13        359.16        13.05 o                         
  -1   7   7         15.34         21.23         3.85 o                         
   0   7   7          0.18         12.51         3.57 o                         
   1   7   7         20.38         26.15         4.49 o                         
   2   7   7        184.97        166.13         8.27 o                         
   3   7   7          4.53          5.30         4.66 o                         
   4   7   7         50.12         70.38         9.78 o                         
  -3   8   7        201.57        182.28        11.24 o                         
  -2   8   7        274.24        232.82        12.12 o                         
  -1   8   7         29.79         27.47         5.37 o                         
   0   8   7        252.35        221.35         9.01 o                         
   1   8   7        102.82        106.35         6.89 o                         
   2   8   7        126.52        124.92        10.56 o                         
   3   8   7        233.17        269.47         9.95 o                         
  -1   9   7         90.49         94.77        12.40 o                         
   0   9   7         64.73         80.71         7.14 o                         
   1   9   7         21.26         84.54        12.71 o                         
  -6   0   8        628.50        622.45        24.65 o                         
  -4   0   8        125.69        114.71         7.60 o                         
  -2   0   8       2795.55       2731.43        85.80 o                         
   0   0   8        310.23        284.77        13.84 o                         
   2   0   8       1193.09       1192.81        41.67 o                         
   4   0   8        466.73        453.38        17.36 o                         
   6   0   8         86.98         87.20         9.13 o                         
  -7   1   8         88.97        118.41         9.12 o                         
  -6   1   8        708.45        659.22        20.11 o                         
  -5   1   8         15.20         29.58         4.78 o                         
  -4   1   8         73.57         87.11         5.14 o                         
  -3   1   8       1876.02       2069.45        46.72 o                         
  -2   1   8          0.41          4.03         2.44 o                         
  -1   1   8       1501.69       1457.59        32.54 o                         
   0   1   8        920.01        914.09        41.82 o                         
   1   1   8       1274.19       1218.55        27.39 o                         
   2   1   8        363.31        325.47         8.68 o                         
   3   1   8        960.41        924.79        21.76 o                         
   4   1   8         85.32         81.10         4.63 o                         
   5   1   8         54.97         67.87         5.36 o                         
   6   1   8        108.55        142.36         8.07 o                         
   7   1   8         59.81         70.86         7.07 o                         
  -7   2   8          0.13         39.29         6.02 o                         
  -6   2   8        146.15        168.79         8.16 o                         
  -5   2   8        891.81        943.72        27.20 o                         
  -4   2   8        275.16        257.27         8.26 o                         
  -3   2   8        249.01        264.18         7.82 o                         
  -2   2   8        608.73        616.58        14.96 o                         
  -1   2   8         31.87         24.44         6.18 o                         
   0   2   8       3049.20       2896.86       129.00 o                         
   1   2   8       1126.96       1165.73        38.01 o                         
   2   2   8        779.02        800.70        18.84 o                         
   3   2   8        381.23        419.96        11.00 o                         
   4   2   8          6.33          1.87         3.32 o                         
   5   2   8        134.10        116.22         6.25 o                         
   6   2   8         50.90         45.61         5.08 o                         
   7   2   8          7.46         11.46         5.53 o                         
  -7   3   8         50.06         47.58         6.70 o                         
  -6   3   8         25.51         34.51         5.32 o                         
  -5   3   8        487.37        447.42        15.38 o                         
  -4   3   8        455.32        459.55        12.67 o                         
  -3   3   8        195.59        198.58         6.59 o                         
  -2   3   8        131.32        119.99         4.75 o                         
  -1   3   8        130.72        149.88        12.37 o                         
   0   3   8         19.32          7.36         6.18 o                         
   1   3   8        517.08        508.45        12.52 o                         
   2   3   8       1901.09       1928.87        43.58 o                         
   3   3   8          4.53         18.55         2.89 o                         
   4   3   8        402.71        368.21        10.78 o                         
   5   3   8         52.66         72.52         5.50 o                         
   6   3   8         28.19         43.64         5.61 o                         
   7   3   8         50.62         52.43         7.22 o                         
  -7   4   8         41.86         95.01        16.79 o                         
  -6   4   8          4.37          3.42         4.44 o                         
  -5   4   8         33.71         53.80         5.23 o                         
  -4   4   8        410.70        336.78        11.10 o                         
  -3   4   8        293.03        276.05         8.78 o                         
  -2   4   8         23.20         28.76         3.15 o                         
  -1   4   8        212.33        210.92        15.39 o                         
   0   4   8          7.25         17.08         6.63 o                         
   1   4   8         32.90         65.50         5.27 o                         
   2   4   8        214.46        231.41         7.20 o                         
   3   4   8        476.14        448.47        13.34 o                         
   4   4   8         32.43         37.45         4.53 o                         
   5   4   8        139.05        118.71         7.05 o                         
   6   4   8         71.24         95.15        10.25 o                         
  -6   5   8         73.95         74.02         6.60 o                         
  -5   5   8        113.98        128.59         7.28 o                         
  -4   5   8         87.89        100.39         9.27 o                         
  -3   5   8          3.30         12.28         3.41 o                         
  -2   5   8       1201.11       1146.55        46.40 o                         
  -1   5   8         75.34         91.90        10.75 o                         
   0   5   8         33.48         49.25         3.58 o                         
   1   5   8        329.83        304.40        11.56 o                         
   2   5   8        136.52        149.79         6.21 o                         
   3   5   8          1.90          8.41         3.65 o                         
   4   5   8         14.67         13.34         4.19 o                         
   5   5   8         17.44         30.07         5.47 o                         
   6   5   8         82.71         87.00         8.21 o                         
  -5   6   8          1.00         13.53         5.78 o                         
  -4   6   8         44.52         56.79         5.26 o                         
  -3   6   8          8.27         13.15         4.07 o                         
  -2   6   8        280.11        283.55         8.99 o                         
  -1   6   8        452.51        422.23        13.88 o                         
   0   6   8        249.02        247.32         8.05 o                         
   1   6   8         59.13         60.91         4.85 o                         
   2   6   8          0.93          7.76         4.20 o                         
   3   6   8        172.10        150.04         7.23 o                         
   4   6   8        115.37        109.12         7.05 o                         
   5   6   8         30.97         42.80         5.54 o                         
  -5   7   8         19.63         25.74         6.24 o                         
  -4   7   8          6.41         14.81         5.31 o                         
  -3   7   8          6.68         30.20         6.48 o                         
  -2   7   8         16.85         33.34         5.07 o                         
  -1   7   8         90.86         79.53         5.35 o                         
   0   7   8         53.93         56.91         4.93 o                         
   1   7   8        252.85        249.14         9.87 o                         
   2   7   8          6.65         14.51         4.40 o                         
   3   7   8         56.39         60.38        10.90 o                         
   4   7   8         50.62         66.38         6.18 o                         
  -3   8   8         80.36         81.22         7.08 o                         
  -2   8   8         88.17        105.73         8.10 o                         
  -1   8   8          0.00          4.40         3.91 o                         
   0   8   8        136.69        140.75         7.16 o                         
   1   8   8         93.59         87.55         7.38 o                         
   2   8   8          0.15         14.73         5.94 o                         
   3   8   8        278.06        293.55        15.77 o                         
  -1   9   8          0.26          7.99         4.50 o                         
   0   9   8         26.94         39.27         9.05 o                         
  -7   0   9        183.63        173.40        32.69 o                         
  -5   0   9        299.00        287.50        13.42 o                         
  -3   0   9         95.82         74.86         6.46 o                         
  -1   0   9        427.63        422.78        17.97 o                         
   1   0   9       3831.19       3830.95       200.68 o                         
   3   0   9         25.76         27.28         4.47 o                         
   5   0   9          0.32          0.39         4.89 o                         
   7   0   9        337.45        266.56        16.44 o                         
  -7   1   9         72.66         82.10         8.06 o                         
  -6   1   9         48.12        129.57         7.65 o                         
  -5   1   9        183.01        138.72         7.84 o                         
  -4   1   9        102.50        109.89         5.40 o                         
  -3   1   9        563.50        590.70        14.72 o                         
  -2   1   9         33.40         21.43         2.92 o                         
  -1   1   9       3049.68       2905.75        64.24 o                         
   0   1   9        320.23        284.77        14.73 o                         
   1   1   9         32.35         43.92         4.57 o                         
   2   1   9        313.49        300.11         8.16 o                         
   3   1   9        210.67        229.24         7.03 o                         
   4   1   9        185.24        190.38         6.74 o                         
   5   1   9         82.17         86.32         7.01 o                         
   6   1   9        289.84        223.50         9.27 o                         
   7   1   9        212.88        175.95        13.42 o                         
  -7   2   9        219.43        183.89        11.21 o                         
  -6   2   9        476.55        458.67        13.96 o                         
  -5   2   9        271.77        303.63        11.78 o                         
  -4   2   9          0.56          8.30         3.13 o                         
  -3   2   9        243.90        229.31         7.11 o                         
  -2   2   9          9.86          8.06         2.75 o                         
  -1   2   9        109.11        108.97        10.31 o                         
   0   2   9         71.64         77.46         8.25 o                         
   1   2   9        852.55        859.63        28.74 o                         
   2   2   9        545.65        553.56        13.53 o                         
   3   2   9         80.32         74.33         4.18 o                         
   4   2   9          2.40          4.29         3.17 o                         
   5   2   9         25.01         33.31         4.22 o                         
   6   2   9         35.05         28.73         4.94 o                         
   7   2   9         12.16         16.21         6.35 o                         
  -7   3   9         27.68         39.93         7.35 o                         
  -6   3   9         16.09         14.84         4.68 o                         
  -5   3   9          3.21         24.79         4.33 o                         
  -4   3   9        212.55        224.74         7.85 o                         
  -3   3   9        147.78        175.08         6.20 o                         
  -2   3   9        111.36        113.69         4.54 o                         
  -1   3   9        174.93        190.23        13.84 o                         
   0   3   9         11.50         20.62         6.18 o                         
   1   3   9        631.14        649.89        22.80 o                         
   2   3   9       1593.33       1568.03        35.74 o                         
   4   3   9          0.43          1.91         3.18 o                         
   5   3   9         16.69         23.46         4.65 o                         
   6   3   9          8.82          2.54         5.27 o                         
   7   3   9          3.12         19.34         7.01 o                         
  -7   4   9         61.84         81.44         9.86 o                         
  -6   4   9          3.67          4.28         4.26 o                         
  -5   4   9         11.17         18.04         5.57 o                         
  -4   4   9         45.25         53.45         7.01 o                         
  -3   4   9        140.11        143.61        10.58 o                         
  -2   4   9        185.13        170.69         6.48 o                         
  -1   4   9         48.13         54.49         6.45 o                         
   0   4   9        380.38        357.22        20.03 o                         
   1   4   9        190.26        178.77         6.85 o                         
   2   4   9        337.06        364.51        10.01 o                         
   3   4   9        207.17        205.77         7.35 o                         
   4   4   9          4.22         -1.13         3.58 o                         
   5   4   9         14.47         28.14         4.62 o                         
   6   4   9         46.06         51.90         5.83 o                         
  -6   5   9         31.86         36.52         5.41 o                         
  -5   5   9         14.44         20.74         4.54 o                         
  -4   5   9         61.82         78.11         6.16 o                         
  -3   5   9         94.20         80.83         7.61 o                         
  -2   5   9         10.92         22.12         3.76 o                         
  -1   5   9        109.18        105.62         5.78 o                         
   0   5   9         13.33         18.92         3.18 o                         
   1   5   9         76.11         85.25         4.86 o                         
   2   5   9        765.94        720.26        20.94 o                         
   3   5   9         62.28         85.66         7.67 o                         
   4   5   9          7.34          1.59         3.78 o                         
   5   5   9        246.01        234.16        10.30 o                         
   6   5   9         57.35        127.97        11.15 o                         
  -5   6   9        385.58        342.14        18.89 o                         
  -4   6   9         85.60         83.56         6.20 o                         
  -3   6   9         83.33         74.69         6.11 o                         
  -2   6   9        640.06        611.57        15.88 o                         
  -1   6   9        224.08        213.17         8.71 o                         
   0   6   9        359.79        380.37        10.82 o                         
   1   6   9        266.56        246.42         9.10 o                         
   2   6   9         15.66         25.95         4.85 o                         
   3   6   9         13.28         32.97         4.34 o                         
   4   6   9          0.16          4.30         4.33 o                         
   5   6   9         31.05         31.26         5.32 o                         
  -5   7   9         19.38         26.93        13.99 o                         
  -4   7   9         13.74         20.76         7.88 o                         
  -3   7   9        263.37        228.91        12.41 o                         
  -2   7   9          0.45          2.92         4.03 o                         
  -1   7   9          0.26          2.04         3.36 o                         
   0   7   9         61.88         82.42         8.67 o                         
   1   7   9          5.08         21.02         5.80 o                         
   2   7   9        137.83        125.46         7.39 o                         
   3   7   9          1.86         23.36         6.20 o                         
   4   7   9         16.91         24.47         5.14 o                         
  -3   8   9          0.34         13.39        10.17 o                         
  -2   8   9         81.50         95.42         9.86 o                         
  -1   8   9         20.08         24.21         4.25 o                         
   0   8   9        117.72        122.84         6.73 o                         
   1   8   9          6.49         16.86         4.37 o                         
   2   8   9        118.30         98.13         9.41 o                         
   3   8   9         16.34         45.06         7.21 o                         
  -6   0  10         10.43          4.88         6.03 o                         
  -4   0  10       1259.32       1253.04        41.65 o                         
  -2   0  10       4917.03       5071.35       158.25 o                         
   0   0  10       1270.81       1318.14        58.90 o                         
   2   0  10       1210.29       1140.69        43.00 o                         
   4   0  10        195.75        213.96        10.10 o                         
   6   0  10         80.93         75.67        13.99 o                         
  -7   1  10         40.40         42.96         9.13 o                         
  -6   1  10         77.74         94.24         6.96 o                         
  -5   1  10         86.93         84.35         6.72 o                         
  -4   1  10        227.93        199.14         7.10 o                         
  -3   1  10        237.23        267.03         7.94 o                         
  -2   1  10       2115.38       2172.88        48.67 o                         
  -1   1  10       1633.60       1586.70        40.92 o                         
   0   1  10         58.33         55.37         6.48 o                         
   1   1  10         20.47          2.84         2.07 o                         
   2   1  10        850.25        843.48        19.69 o                         
   3   1  10       1487.02       1473.35        33.76 o                         
   4   1  10        484.04        496.72        13.10 o                         
   5   1  10         78.43         69.04         5.26 o                         
   6   1  10          0.04          9.05         4.60 o                         
   7   1  10          5.47          9.69         5.63 o                         
  -7   2  10         48.49         78.99        11.23 o                         
  -6   2  10         32.30        104.66        12.05 o                         
  -5   2  10          0.01         10.13         4.62 o                         
  -4   2  10         13.18         12.05         3.84 o                         
  -3   2  10         14.01         15.57         2.89 o                         
  -2   2  10        280.06        332.64         9.08 o                         
  -1   2  10         35.48         47.42         7.95 o                         
   0   2  10         44.15         21.21         5.89 o                         
   1   2  10        930.26        964.75        31.97 o                         
   2   2  10        460.85        491.10        12.28 o                         
   3   2  10         35.48         45.51         3.54 o                         
   4   2  10        283.54        265.27         8.75 o                         
   5   2  10        409.48        349.88        10.97 o                         
   6   2  10         66.77         54.66         6.98 o                         
   7   2  10         81.29         98.65        10.47 o                         
  -7   3  10        187.79        132.24        11.85 o                         
  -6   3  10        151.41        130.52         7.50 o                         
  -5   3  10         55.13         73.31         6.02 o                         
  -4   3  10        250.50        239.27         8.17 o                         
  -3   3  10        166.18        141.69         5.57 o                         
  -2   3  10       1917.44       1838.87        41.62 o                         
  -1   3  10        908.62        940.60        45.36 o                         
   0   3  10        520.94        466.16        24.44 o                         
   1   3  10        356.81        380.15        14.68 o                         
   2   3  10          2.78          4.77         2.34 o                         
   3   3  10        322.35        338.95         9.62 o                         
   4   3  10        283.74        246.11         8.42 o                         
   5   3  10          0.62          8.28         3.92 o                         
   6   3  10         80.06        103.73         7.20 o                         
   7   3  10        166.14         99.84        15.90 o                         
  -7   4  10         68.35         64.25         9.86 o                         
  -6   4  10         96.38         93.22         7.93 o                         
  -5   4  10        675.62        582.29        18.60 o                         
  -4   4  10         21.92         26.12         4.04 o                         
  -3   4  10        399.33        364.39        10.40 o                         
  -2   4  10         46.04         49.08         3.71 o                         
  -1   4  10         11.71         21.24         4.71 o                         
   0   4  10        341.98        357.81        20.32 o                         
   1   4  10        539.32        535.18        19.78 o                         
   2   4  10        266.23        277.81         8.44 o                         
   3   4  10        637.05        612.30        15.77 o                         
   4   4  10          2.02          1.82         3.84 o                         
   5   4  10        237.65        254.57        10.62 o                         
   6   4  10         35.15         33.88         5.49 o                         
  -6   5  10          2.12          1.18         5.10 o                         
  -5   5  10         30.96         35.20         5.15 o                         
  -4   5  10        127.09        125.71         6.67 o                         
  -3   5  10        119.28        115.69         5.97 o                         
  -2   5  10        149.19        130.04         6.21 o                         
  -1   5  10         21.15         25.11         3.60 o                         
   0   5  10        322.95        305.09        18.85 o                         
   1   5  10         60.99         50.93         4.00 o                         
   2   5  10        245.03        206.77         8.54 o                         
   3   5  10       1435.68       1329.92        31.61 o                         
   4   5  10         66.21         82.99         5.87 o                         
   5   5  10         40.23         50.19         8.50 o                         
   6   5  10        503.62        423.73        24.99 o                         
  -5   6  10        181.07        220.19        10.98 o                         
  -4   6  10         25.63         42.03         5.97 o                         
  -3   6  10         21.92         39.10         4.82 o                         
  -2   6  10         78.79         87.44         6.03 o                         
  -1   6  10        536.71        510.57        13.52 o                         
   0   6  10         57.53         57.76         4.34 o                         
   1   6  10         47.61         47.68         4.59 o                         
   2   6  10          6.05         19.97         4.39 o                         
   3   6  10        331.90        306.33        10.17 o                         
   4   6  10          0.06         -0.15         4.22 o                         
   5   6  10         93.55         92.93        13.92 o                         
  -4   7  10        311.42        266.17        16.11 o                         
  -3   7  10        340.25        282.64        10.83 o                         
  -2   7  10        321.77        240.95         9.96 o                         
  -1   7  10        152.61        142.43         9.60 o                         
   0   7  10         15.09         29.95         4.38 o                         
   1   7  10        238.89        240.75         9.66 o                         
   2   7  10         84.77         93.72         7.10 o                         
   3   7  10        425.35        385.51        27.21 o                         
   4   7  10         39.70         37.86         6.04 o                         
  -3   8  10         82.40         63.22         7.92 o                         
  -2   8  10          1.09         11.16         4.07 o                         
  -1   8  10         21.19         30.69         5.29 o                         
   0   8  10          5.17         19.35         4.15 o                         
   1   8  10         12.27         17.17         4.69 o                         
   2   8  10          0.57         11.49         5.55 o                         
   3   8  10         39.47         32.40         8.84 o                         
  -7   0  11          0.87          1.39         7.22 o                         
  -5   0  11        624.56        627.96        23.63 o                         
  -3   0  11        298.20        278.31        11.56 o                         
  -1   0  11         12.22         13.84         5.01 o                         
   1   0  11        486.02        467.03        16.14 o                         
   3   0  11       1021.34        993.35        33.01 o                         
   5   0  11         85.99         86.21         8.32 o                         
   7   0  11        105.08        161.79        13.58 o                         
  -7   1  11         27.57         36.11         6.34 o                         
  -6   1  11         11.44         10.90         4.70 o                         
  -5   1  11         42.22         49.61         5.12 o                         
  -4   1  11        198.62        190.86         7.05 o                         
  -3   1  11          4.28          6.52         2.78 o                         
  -2   1  11        514.97        555.61        14.20 o                         
  -1   1  11        472.40        442.29        16.78 o                         
   0   1  11         16.11         27.39         5.30 o                         
   1   1  11        140.49        155.57         5.05 o                         
   2   1  11        536.71        521.31        12.81 o                         
   3   1  11         65.61         59.80         3.90 o                         
   4   1  11         75.95         76.38         5.03 o                         
   5   1  11         80.79         96.97         6.14 o                         
   6   1  11         17.95         17.83         4.74 o                         
   7   1  11        102.01         62.69         6.57 o                         
  -7   2  11          9.78         11.92         5.82 o                         
  -6   2  11        109.19        104.19         7.02 o                         
  -5   2  11         60.42         65.30         6.51 o                         
  -4   2  11          1.29          1.11         3.43 o                         
  -3   2  11        175.61        167.23         6.03 o                         
  -2   2  11        525.20        538.99        15.66 o                         
  -1   2  11         69.41         65.97         9.42 o                         
   0   2  11        241.81        276.52        16.20 o                         
   1   2  11        439.55        424.15        15.82 o                         
   2   2  11        194.45        198.20         6.19 o                         
   3   2  11         51.24         50.69         3.74 o                         
   4   2  11         57.99         71.35         4.96 o                         
   5   2  11         70.50         77.16         5.77 o                         
   6   2  11         21.50         15.95         4.56 o                         
   7   2  11        102.93        102.62        11.70 o                         
  -7   3  11         96.90        118.95        16.60 o                         
  -6   3  11         67.24         87.74         7.03 o                         
  -5   3  11        178.88        145.75         7.41 o                         
  -4   3  11         82.71         98.61         5.63 o                         
  -3   3  11          1.46          3.09         2.75 o                         
  -2   3  11        190.19        196.51         7.37 o                         
  -1   3  11         35.11         37.17         5.31 o                         
   0   3  11        139.57        151.35        11.49 o                         
   1   3  11         14.40         15.86         4.03 o                         
   2   3  11        269.23        297.42         8.28 o                         
   3   3  11         30.79         25.26         3.38 o                         
   4   3  11          5.69         14.85         3.73 o                         
   5   3  11        367.49        355.72        13.39 o                         
   6   3  11        302.85        274.60        20.93 o                         
  -6   4  11          2.11          8.53         4.61 o                         
  -5   4  11         50.81         57.95         8.05 o                         
  -4   4  11        476.50        461.19        13.03 o                         
  -3   4  11        341.35        335.20         9.82 o                         
  -2   4  11          4.09          5.10         2.66 o                         
  -1   4  11         20.40         29.35         5.74 o                         
   0   4  11          0.02          4.42         5.01 o                         
   1   4  11        476.37        434.68        16.96 o                         
   2   4  11        529.04        536.54        13.85 o                         
   3   4  11        336.48        339.38        10.27 o                         
   4   4  11         63.67         68.69         5.31 o                         
   5   4  11        507.60        468.13        14.21 o                         
   6   4  11          7.00         11.18         5.82 o                         
  -6   5  11         38.33         31.68         9.40 o                         
  -5   5  11         18.03         25.82         4.95 o                         
  -4   5  11        165.84        154.66         7.31 o                         
  -3   5  11        451.46        393.02        12.85 o                         
  -2   5  11         86.82         78.74         4.87 o                         
  -1   5  11          0.23          8.07         5.02 o                         
   0   5  11         80.30         79.93         7.63 o                         
   1   5  11        114.06        105.73        11.49 o                         
   2   5  11         22.64         21.91         3.85 o                         
   3   5  11        430.06        371.12        11.10 o                         
   4   5  11         87.28        103.15         6.64 o                         
   5   5  11          2.96          9.62         5.55 o                         
   6   5  11          0.28         42.41        12.66 o                         
  -5   6  11        125.97        133.95         7.56 o                         
  -4   6  11        789.66        678.30        29.45 o                         
  -3   6  11        569.96        495.47        15.79 o                         
  -2   6  11         70.72         64.70         5.32 o                         
  -1   6  11         64.15         55.94         5.11 o                         
   0   6  11          9.93         10.64         5.40 o                         
   1   6  11          0.93         -3.92         3.96 o                         
   2   6  11        637.19        566.25        17.70 o                         
   3   6  11        182.78        175.30         7.67 o                         
   4   6  11         13.73         37.54         6.84 o                         
   5   6  11          5.95          4.48         5.33 o                         
  -4   7  11         96.48        119.16        12.54 o                         
  -3   7  11        121.75        137.82         6.83 o                         
  -2   7  11          1.78         16.50         4.44 o                         
  -1   7  11         11.69         19.48         3.63 o                         
   0   7  11          0.97          5.29         3.70 o                         
   1   7  11        594.00        532.50        16.54 o                         
   2   7  11          3.39          6.11         5.29 o                         
   3   7  11          5.58          8.24         5.28 o                         
   4   7  11        267.30        243.77        13.73 o                         
  -3   8  11          1.16          9.21         5.87 o                         
  -2   8  11        158.77        149.98         7.12 o                         
  -1   8  11         53.98         66.44         9.95 o                         
   0   8  11        103.78        108.63        12.67 o                         
   1   8  11        315.90        280.10         9.90 o                         
   2   8  11          7.92          9.93         7.13 o                         
  -6   0  12         74.49         71.08         8.54 o                         
  -4   0  12         10.00          6.02         4.68 o                         
  -2   0  12         86.08        110.19         7.95 o                         
   0   0  12       2045.52       1990.80       118.77 o                         
   2   0  12         27.72         30.49         4.17 o                         
   4   0  12          0.28         -1.62         4.86 o                         
   6   0  12         18.12         35.98         7.28 o                         
  -7   1  12        156.32        131.64         9.52 o                         
  -6   1  12         23.96         29.50         5.20 o                         
  -5   1  12        640.94        582.47        16.01 o                         
  -4   1  12       1667.88       1567.36        36.48 o                         
  -3   1  12          1.72          3.58         2.61 o                         
  -2   1  12          2.99          3.94         2.70 o                         
  -1   1  12       1065.33       1012.93        32.79 o                         
   0   1  12        402.17        422.60        21.50 o                         
   1   1  12        173.37        150.79         5.39 o                         
   2   1  12       1313.68       1368.92        31.18 o                         
   3   1  12        537.55        521.33        13.21 o                         
   4   1  12        312.11        315.96        10.88 o                         
   5   1  12         40.01         37.27         4.52 o                         
   6   1  12         47.87         54.74         5.54 o                         
   7   1  12          0.01          0.35         4.97 o                         
  -7   2  12          0.35          2.24         5.08 o                         
  -6   2  12          1.05          4.75         4.67 o                         
  -5   2  12         43.93         39.43         5.87 o                         
  -4   2  12        114.91        125.88         6.92 o                         
  -3   2  12          4.54          3.75         2.79 o                         
  -2   2  12          2.59          5.18         3.00 o                         
  -1   2  12        393.59        384.31        21.21 o                         
   0   2  12       3195.71       3075.34       137.24 o                         
   1   2  12         57.34         51.84         9.72 o                         
   2   2  12        433.17        451.59        11.46 o                         
   3   2  12         73.39         76.50         4.42 o                         
   4   2  12        310.20        285.96         9.19 o                         
   5   2  12         51.32         52.48         5.18 o                         
   6   2  12         24.50         23.78         5.64 o                         
   7   2  12         23.78         24.44         6.37 o                         
  -7   3  12         11.39         18.86         6.27 o                         
  -6   3  12        503.46        445.91        37.46 o                         
  -5   3  12         81.88         78.61         6.12 o                         
  -4   3  12         84.09         77.94         5.41 o                         
  -3   3  12        501.95        472.62        14.25 o                         
  -2   3  12        219.20        187.89        14.28 o                         
  -1   3  12        440.67        447.18        16.96 o                         
   0   3  12        572.77        549.51        27.98 o                         
   1   3  12        839.80        823.65        28.32 o                         
   2   3  12        121.57        112.54         4.65 o                         
   3   3  12         87.00         84.40         5.46 o                         
   4   3  12        287.72        291.81         9.53 o                         
   5   3  12          0.24          0.85         3.81 o                         
   6   3  12         29.43         43.51         6.66 o                         
  -6   4  12         13.54         16.94         4.79 o                         
  -5   4  12        160.31        145.19         7.70 o                         
  -4   4  12         49.98         85.22         9.00 o                         
  -3   4  12        163.09        161.28         6.32 o                         
  -2   4  12          2.01          1.72         2.57 o                         
  -1   4  12        191.40        191.09        10.09 o                         
   0   4  12         41.78         48.69         6.14 o                         
   1   4  12         26.19         22.03         4.78 o                         
   2   4  12        761.27        778.39        19.03 o                         
   3   4  12        381.99        351.10        10.36 o                         
   4   4  12        148.21        139.74        10.79 o                         
   5   4  12         82.54         79.14         6.13 o                         
   6   4  12         63.34         60.74         6.59 o                         
  -6   5  12         24.48         25.84         9.53 o                         
  -5   5  12         26.14         18.08         4.49 o                         
  -4   5  12        243.71        260.80         9.56 o                         
  -3   5  12         78.78         93.33         7.84 o                         
  -2   5  12         83.36         78.79         5.03 o                         
  -1   5  12        642.06        637.92        24.05 o                         
   0   5  12        356.72        332.02        14.89 o                         
   1   5  12        508.18        465.87        26.21 o                         
   2   5  12        193.25        170.57         7.66 o                         
   3   5  12          0.53         11.74         3.63 o                         
   4   5  12          0.04         -1.22         3.86 o                         
   5   5  12         54.45         67.11         6.15 o                         
  -5   6  12        275.70        243.47        15.52 o                         
  -4   6  12         11.40         29.16        10.60 o                         
  -3   6  12         42.64         91.38        13.21 o                         
  -2   6  12         26.43         20.20         4.16 o                         
  -1   6  12         25.49         31.41         6.65 o                         
   0   6  12        534.59        462.57        19.36 o                         
   1   6  12        332.79        308.92        20.62 o                         
   2   6  12         13.42         20.73         4.19 o                         
   3   6  12        183.31        167.82         8.79 o                         
   4   6  12        443.10        362.79        17.90 o                         
   5   6  12         19.02         13.93         6.36 o                         
  -4   7  12          0.14         16.13         6.30 o                         
  -3   7  12         10.84         13.98         4.07 o                         
  -2   7  12        218.14        195.55         9.57 o                         
  -1   7  12        449.92        429.47        20.75 o                         
   0   7  12          4.18         11.61         5.87 o                         
   1   7  12          0.34         17.97         8.84 o                         
   2   7  12          0.32         -3.55         4.10 o                         
   3   7  12         58.82         77.49         7.30 o                         
   4   7  12        430.93        327.18        24.44 o                         
  -2   8  12         17.86         32.80         5.02 o                         
  -1   8  12         14.12         22.58         4.58 o                         
   0   8  12        135.29        109.14         6.76 o                         
   1   8  12          6.17         28.25         6.89 o                         
   2   8  12          5.32         15.16        13.99 o                         
  -7   0  13        195.51        195.82        20.91 o                         
  -5   0  13        116.40        117.60         9.55 o                         
  -3   0  13        326.27        358.48        17.52 o                         
  -1   0  13        707.22        721.51        34.16 o                         
   1   0  13       2669.74       2876.82        90.38 o                         
   3   0  13       1468.76       1387.87        45.29 o                         
   5   0  13         74.25         76.64         7.81 o                         
   7   0  13         93.61         59.73        14.73 o                         
  -7   1  13         18.81         26.07         7.10 o                         
  -6   1  13         46.13         54.96         6.02 o                         
  -5   1  13        185.10        197.11         8.14 o                         
  -4   1  13         25.40         48.12         6.08 o                         
  -3   1  13        529.08        562.78        14.28 o                         
  -2   1  13          8.60          7.17         2.65 o                         
  -1   1  13         20.52         48.38         4.74 o                         
   0   1  13        342.26        376.07        19.44 o                         
   1   1  13        362.57        405.46        10.14 o                         
   2   1  13        315.74        334.39         8.97 o                         
   3   1  13        260.39        241.65         7.46 o                         
   4   1  13         34.85         50.63         4.61 o                         
   5   1  13         23.32         22.06         4.19 o                         
   6   1  13          0.37          3.32         4.40 o                         
   7   1  13         10.71          8.18         6.47 o                         
  -7   2  13         75.66         90.93         9.05 o                         
  -6   2  13          0.09          0.09         4.46 o                         
  -5   2  13          0.06         -4.29         4.62 o                         
  -4   2  13        125.50        135.33         8.41 o                         
  -3   2  13         96.35         82.33         4.62 o                         
  -2   2  13        235.21        237.04         8.48 o                         
  -1   2  13        547.27        571.30        29.16 o                         
   0   2  13         13.18         15.61         5.60 o                         
   1   2  13        306.38        349.70        13.64 o                         
   2   2  13         13.50         24.60         2.66 o                         
   3   2  13        551.94        520.40        13.38 o                         
   4   2  13        427.60        428.41        12.03 o                         
   5   2  13         33.72         34.63         4.64 o                         
   6   2  13          0.08          3.27         4.81 o                         
  -7   3  13          6.73         13.66         7.49 o                         
  -6   3  13         10.38         36.74         6.51 o                         
  -5   3  13         70.96         76.62         7.09 o                         
  -4   3  13        422.35        351.09        11.48 o                         
  -3   3  13          0.87          2.85         3.04 o                         
  -2   3  13        556.06        581.91        30.63 o                         
  -1   3  13        172.12        197.76        11.93 o                         
   0   3  13         31.49         25.62         6.48 o                         
   1   3  13        148.60        144.25         8.21 o                         
   2   3  13          2.51          8.30         2.48 o                         
   3   3  13          2.00          3.64         3.01 o                         
   4   3  13        520.41        516.82        14.26 o                         
   5   3  13         17.67         13.49         4.50 o                         
   6   3  13        346.92        291.79        13.77 o                         
  -6   4  13          0.12         -0.65         4.57 o                         
  -5   4  13          5.32          9.85         4.11 o                         
  -4   4  13        179.69        174.01         7.29 o                         
  -3   4  13         55.84         54.00         4.32 o                         
  -2   4  13         16.07         16.20         7.66 o                         
  -1   4  13         65.14         87.47        11.19 o                         
   0   4  13         53.61         55.31         6.65 o                         
   1   4  13        223.69        200.24        17.08 o                         
   2   4  13        127.99        150.17         6.61 o                         
   3   4  13          1.91          4.44         3.42 o                         
   4   4  13         87.25         87.60         5.83 o                         
   5   4  13         27.76         21.91         5.13 o                         
   6   4  13         22.44         31.69         6.91 o                         
  -6   5  13          3.66          1.79        10.46 o                         
  -5   5  13          0.00          1.01         4.08 o                         
  -4   5  13       1009.87        896.15        37.15 o                         
  -3   5  13         53.01         63.43         5.38 o                         
  -2   5  13         35.07         38.40         6.92 o                         
  -1   5  13         19.46         28.89         5.91 o                         
   0   5  13        234.20        210.25        11.66 o                         
   1   5  13          9.97          7.07         7.36 o                         
   2   5  13        265.16        245.62        12.81 o                         
   3   5  13         83.95         92.97         5.65 o                         
   4   5  13         52.71         52.01         5.22 o                         
   5   5  13         13.23         13.89         4.50 o                         
  -5   6  13          1.25          9.28         6.46 o                         
  -4   6  13         66.16         81.48         8.84 o                         
  -3   6  13         42.11         52.01         5.37 o                         
  -2   6  13         22.37         18.55         4.12 o                         
  -1   6  13        556.24        514.42        21.14 o                         
   0   6  13          1.51          4.78         5.61 o                         
   1   6  13         82.49         93.95        12.66 o                         
   2   6  13          5.58          5.67         3.22 o                         
   3   6  13         95.45        106.78         7.71 o                         
   4   6  13        202.88        186.19         8.66 o                         
   5   6  13         25.77         37.08         8.00 o                         
  -4   7  13        282.94        255.08        22.09 o                         
  -3   7  13         10.34         18.53         5.55 o                         
  -2   7  13         11.14         15.09         3.35 o                         
  -1   7  13        175.82        206.48        13.79 o                         
   0   7  13          0.13         13.94         6.50 o                         
   1   7  13         41.90         26.51        10.31 o                         
   2   7  13         39.35         24.26         7.19 o                         
   3   7  13        159.97        126.66         8.03 o                         
   4   7  13         94.26         79.22        10.90 o                         
  -2   8  13        282.30        244.57         9.84 o                         
  -1   8  13          1.48         13.46        11.93 o                         
   0   8  13         12.92          9.68         6.21 o                         
   1   8  13          9.80         -5.60         7.95 o                         
  -6   0  14        288.09        227.29        13.37 o                         
  -4   0  14         14.77         12.19         5.19 o                         
  -2   0  14        282.93        251.41        18.11 o                         
   0   0  14       3413.18       3627.79       121.33 o                         
   2   0  14        648.65        636.67        21.76 o                         
   4   0  14        168.38        146.16         8.95 o                         
   6   0  14          1.83          3.05         6.48 o                         
  -7   1  14        131.30        129.00        11.69 o                         
  -6   1  14          0.36          4.72         4.74 o                         
  -5   1  14        785.78        690.41        18.25 o                         
  -4   1  14        569.64        527.01        14.43 o                         
  -3   1  14        203.03        199.32         6.83 o                         
  -2   1  14          0.00          1.48         2.52 o                         
  -1   1  14        645.75        659.77        22.16 o                         
   0   1  14          7.94          6.48         5.01 o                         
   1   1  14        904.31        926.93        21.49 o                         
   2   1  14        994.28        990.45        23.08 o                         
   3   1  14        374.11        353.04         9.78 o                         
   4   1  14          0.29         -1.54         3.83 o                         
   5   1  14         47.42         49.90         4.96 o                         
   6   1  14          9.57         13.56         5.48 o                         
   7   1  14          2.56         -3.83        10.90 o                         
  -7   2  14         30.41         42.08         7.05 o                         
  -6   2  14         42.75         48.47         8.08 o                         
  -5   2  14        107.91        101.75         6.98 o                         
  -4   2  14        115.13        106.20         6.01 o                         
  -3   2  14         60.87         62.92         4.37 o                         
  -2   2  14       1120.51       1098.01        29.85 o                         
  -1   2  14          8.79         21.84         4.24 o                         
   0   2  14       1110.75       1109.91        51.83 o                         
   1   2  14          0.95         -2.72         3.64 o                         
   2   2  14        499.70        482.65        12.18 o                         
   3   2  14       1283.05       1259.90        29.44 o                         
   4   2  14        205.45        204.92         7.60 o                         
   5   2  14         22.39         24.63         4.74 o                         
   6   2  14          0.19         -4.22         4.22 o                         
  -6   3  14        200.29        210.56         9.77 o                         
  -5   3  14         10.74         31.72         6.02 o                         
  -4   3  14        525.24        478.88        13.41 o                         
  -3   3  14        446.37        455.40        12.42 o                         
  -2   3  14        839.74        772.72        38.88 o                         
  -1   3  14         67.39         50.86         5.49 o                         
   0   3  14        469.43        376.66        20.91 o                         
   1   3  14        121.85         92.89         7.16 o                         
   2   3  14          4.58          4.97         5.01 o                         
   3   3  14         74.82         78.84         4.97 o                         
   4   3  14        849.48        844.05        21.26 o                         
   5   3  14         82.37         79.26         5.87 o                         
   6   3  14         52.20         53.02         5.77 o                         
  -6   4  14         20.85         21.04         5.13 o                         
  -5   4  14        280.50        214.70         8.94 o                         
  -4   4  14          2.33          4.39         3.59 o                         
  -3   4  14         99.08         83.38         5.95 o                         
  -2   4  14        157.37        155.48        14.14 o                         
  -1   4  14        167.82        155.48        12.66 o                         
   0   4  14         37.17         36.38         6.24 o                         
   1   4  14          1.59         -3.24         5.30 o                         
   2   4  14        471.33        431.38        17.70 o                         
   3   4  14         82.31         76.48         5.11 o                         
   4   4  14          1.13          8.91         4.01 o                         
   5   4  14          0.15          0.23         4.28 o                         
   6   4  14         67.48         55.88         9.04 o                         
  -6   5  14          6.80          6.25        14.14 o                         
  -5   5  14          6.47          4.74         4.26 o                         
  -4   5  14         98.77        141.05        10.50 o                         
  -3   5  14        753.99        714.25        21.33 o                         
  -2   5  14         15.04         12.08        10.01 o                         
  -1   5  14        311.61        313.86        14.67 o                         
   0   5  14         18.93         12.60         5.61 o                         
   1   5  14         78.11         59.79         9.42 o                         
   2   5  14          9.26         11.48         3.54 o                         
   3   5  14        293.51        270.54         9.14 o                         
   4   5  14         18.42         21.33         4.86 o                         
   5   5  14         64.49        111.45        10.30 o                         
  -5   6  14        133.56        119.52        14.14 o                         
  -4   6  14          2.36         11.05         6.07 o                         
  -3   6  14        178.42        166.96         7.61 o                         
  -2   6  14         82.85         73.09         5.71 o                         
  -1   6  14         63.26         66.39         9.72 o                         
   0   6  14          2.50          4.50         5.82 o                         
   1   6  14        103.23         96.90        12.96 o                         
   2   6  14         50.03         46.75         5.53 o                         
   3   6  14         23.04         19.89         5.59 o                         
   4   6  14        267.76        249.27         9.34 o                         
  -4   7  14          7.76         19.73         7.66 o                         
  -3   7  14        167.32        151.64         8.62 o                         
  -2   7  14         32.24         31.38         5.93 o                         
  -1   7  14        479.38        472.32        44.46 o                         
   0   7  14        700.08        675.27        38.29 o                         
   1   7  14          5.03         12.77         6.12 o                         
   2   7  14          8.16         16.53         4.77 o                         
   3   7  14         47.83         35.22         7.51 o                         
  -2   8  14          7.35         12.08         6.48 o                         
  -1   8  14          3.74         -1.25         4.36 o                         
   0   8  14          0.09          8.84         9.13 o                         
   1   8  14         35.07         28.86         5.61 o                         
  -7   0  15          5.01         -0.47         7.39 o                         
  -5   0  15        124.06        118.77         9.76 o                         
  -3   0  15         55.46         74.00         6.46 o                         
  -1   0  15          1.34         -1.77         4.71 o                         
   1   0  15        122.35        102.55         6.03 o                         
   3   0  15         80.96         75.91         6.65 o                         
   5   0  15        254.52        225.13        12.39 o                         
  -7   1  15        105.50        121.46        17.33 o                         
  -6   1  15         49.02         57.14         6.76 o                         
  -5   1  15        217.09        221.78        10.13 o                         
  -4   1  15          3.87          4.40         3.94 o                         
  -3   1  15         29.83         34.84         3.56 o                         
  -2   1  15        143.51        134.10         5.14 o                         
  -1   1  15          0.04         -0.18         2.51 o                         
   0   1  15        653.69        689.06        23.53 o                         
   1   1  15       1540.11       1580.32        50.92 o                         
   2   1  15         99.69        103.40         4.51 o                         
   3   1  15         18.35         16.29         3.33 o                         
   4   1  15        231.71        234.65         8.19 o                         
   5   1  15          6.73          8.65         4.04 o                         
   6   1  15          9.14         12.08         4.86 o                         
  -7   2  15          6.85         14.81         6.55 o                         
  -6   2  15          0.96         13.37         5.24 o                         
  -5   2  15         22.39         19.02         4.84 o                         
  -4   2  15          0.07         -1.99         3.67 o                         
  -3   2  15        565.04        560.12        14.47 o                         
  -2   2  15        257.36        256.77        10.60 o                         
  -1   2  15        259.91        261.08        19.59 o                         
   0   2  15          8.05          6.91         4.15 o                         
   1   2  15         29.96         29.67         4.44 o                         
   2   2  15        243.07        265.99         7.74 o                         
   3   2  15        420.64        381.98        13.39 o                         
   4   2  15         57.63         59.13         7.23 o                         
   5   2  15         63.41         70.84         5.89 o                         
   6   2  15          5.71         -4.97         5.75 o                         
  -6   3  15          1.27          6.01         4.70 o                         
  -5   3  15         55.35         44.60        12.39 o                         
  -4   3  15         82.41         93.93         5.78 o                         
  -3   3  15         41.30         79.72         5.77 o                         
  -2   3  15         14.00          8.84         7.07 o                         
  -1   3  15        199.26        200.07        10.18 o                         
   0   3  15         79.92         96.10         8.25 o                         
   1   3  15          0.87         -0.88         4.17 o                         
   2   3  15        130.48        121.88         9.96 o                         
   3   3  15        702.84        685.25        17.31 o                         
   4   3  15         31.76         39.66         4.70 o                         
   5   3  15        135.08        134.91         7.33 o                         
   6   3  15          0.26          6.90         4.55 o                         
  -6   4  15         18.66         11.26         5.10 o                         
  -5   4  15          0.02         -3.18         4.57 o                         
  -4   4  15        106.04         81.40         5.70 o                         
  -3   4  15         16.14         20.01         3.76 o                         
  -2   4  15          3.51          5.30         7.36 o                         
  -1   4  15         28.68         34.97         5.82 o                         
   0   4  15         56.65         51.53         7.07 o                         
   1   4  15         14.67         13.55         7.66 o                         
   2   4  15         92.41         90.13         8.64 o                         
   3   4  15         76.16         72.31         5.05 o                         
   4   4  15         15.10         13.75         4.16 o                         
   5   4  15          0.46          8.80         5.19 o                         
   6   4  15         73.01         86.60        15.46 o                         
  -5   5  15         31.72         40.04         5.08 o                         
  -4   5  15        387.72        353.40        22.32 o                         
  -3   5  15          1.68          8.59         3.41 o                         
  -2   5  15          0.54          2.68         5.40 o                         
  -1   5  15       1012.46        965.94        34.36 o                         
   0   5  15         16.34         22.37         6.35 o                         
   1   5  15         46.11         44.18        10.60 o                         
   2   5  15        325.51        292.27        14.47 o                         
   3   5  15          6.71         13.05         3.91 o                         
   4   5  15         13.07         20.92         4.41 o                         
   5   5  15        435.57        355.24        18.72 o                         
  -5   6  15         54.43         53.18         7.18 o                         
  -4   6  15         10.22         10.47         8.16 o                         
  -3   6  15         22.76         49.66         6.81 o                         
  -2   6  15        156.19        142.19        10.93 o                         
  -1   6  15        165.99        175.73        14.58 o                         
   0   6  15        582.46        533.01        21.97 o                         
   1   6  15        138.97        150.17        15.02 o                         
   2   6  15        175.47        159.92         8.56 o                         
   3   6  15          7.40         16.93         4.86 o                         
   4   6  15         97.95        114.29         7.87 o                         
  -3   7  15          0.50          5.93        14.10 o                         
  -2   7  15         12.78         14.87         4.06 o                         
  -1   7  15          7.23         27.05        19.88 o                         
   0   7  15         12.42         27.86         6.77 o                         
   1   7  15         95.03        106.32        15.90 o                         
   2   7  15          6.94         11.75         4.58 o                         
   3   7  15          1.12         17.08        10.01 o                         
  -1   8  15         48.32         27.68        12.37 o                         
   0   8  15         85.04        120.46        20.32 o                         
  -6   0  16          6.85          1.52         6.79 o                         
  -4   0  16          6.59         15.79         5.79 o                         
  -2   0  16        104.95        105.06         6.66 o                         
   0   0  16        314.54        284.18        10.93 o                         
   2   0  16          0.49         -0.84         3.60 o                         
   4   0  16        628.79        570.28        22.38 o                         
   6   0  16         20.02         26.37         7.46 o                         
  -7   1  16         37.52         54.09         7.41 o                         
  -6   1  16        289.02        253.24        10.30 o                         
  -5   1  16        212.81        205.75         8.62 o                         
  -4   1  16        144.54        139.97         7.73 o                         
  -3   1  16        885.95        865.33        20.98 o                         
  -2   1  16        341.44        315.47         8.80 o                         
  -1   1  16        735.09        672.29        21.07 o                         
   0   1  16        593.39        640.92        22.28 o                         
   1   1  16        163.93        170.81         5.59 o                         
   2   1  16          3.88         14.24         2.82 o                         
   3   1  16         31.27         35.20         3.71 o                         
   4   1  16       1948.54       1830.75        42.41 o                         
   5   1  16        292.07        283.26        11.95 o                         
   6   1  16         36.73         37.56         5.49 o                         
  -6   2  16         73.03         68.34        12.01 o                         
  -5   2  16         22.58         24.15         4.85 o                         
  -4   2  16          6.76          7.01         5.02 o                         
  -3   2  16         97.27         90.84         5.82 o                         
  -2   2  16         84.22        109.27        11.19 o                         
  -1   2  16        424.43        439.46        16.76 o                         
   0   2  16         33.15         51.08         5.72 o                         
   1   2  16        107.41        100.48         7.04 o                         
   2   2  16         94.28         94.83         4.55 o                         
   3   2  16          0.36          2.41         3.68 o                         
   4   2  16         53.44         49.47         4.70 o                         
   5   2  16        162.48        140.38         7.60 o                         
   6   2  16          0.66          4.77         4.32 o                         
  -6   3  16        248.91        227.13        18.49 o                         
  -5   3  16         13.26         15.48         5.49 o                         
  -4   3  16        272.34        210.80         8.11 o                         
  -3   3  16         31.31         40.85         4.02 o                         
  -2   3  16         48.81         57.73         9.42 o                         
  -1   3  16          0.23          4.22         4.31 o                         
   0   3  16        215.41        199.81        10.41 o                         
   1   3  16        566.45        533.31        27.98 o                         
   2   3  16        204.13        198.20        12.52 o                         
   3   3  16          3.57         19.39         3.61 o                         
   4   3  16         38.85         47.87         4.91 o                         
   5   3  16          7.76         12.83         4.44 o                         
   6   3  16         83.05         78.80         7.59 o                         
  -6   4  16          2.79          5.03         9.03 o                         
  -5   4  16         16.79          4.70         5.59 o                         
  -4   4  16        144.43        141.87         6.92 o                         
  -3   4  16        185.26        157.53         7.07 o                         
  -2   4  16        174.61        171.08        15.61 o                         
  -1   4  16       1021.24        985.90        34.57 o                         
   0   4  16         25.25         42.22         6.45 o                         
   1   4  16        109.38         91.30        11.49 o                         
   2   4  16          0.40         -1.30         5.10 o                         
   3   4  16          1.17         -0.23         3.50 o                         
   4   4  16          0.80          4.04         3.89 o                         
   5   4  16        141.18        146.78         8.28 o                         
  -5   5  16        153.94        134.17         8.66 o                         
  -4   5  16         39.64         70.09        10.76 o                         
  -3   5  16        122.87        136.83        11.34 o                         
  -2   5  16        252.03        220.96        12.60 o                         
  -1   5  16         44.71         49.88        11.49 o                         
   0   5  16        550.04        521.88        21.03 o                         
   1   5  16          0.26         -3.53         6.48 o                         
   2   5  16          3.27          8.10         5.83 o                         
   3   5  16         39.81         46.32         5.58 o                         
   4   5  16         21.42         25.70         5.24 o                         
   5   5  16          0.65          9.06         5.27 o                         
  -4   6  16          1.24          8.35         4.47 o                         
  -3   6  16        461.47        473.67        33.49 o                         
  -2   6  16         80.58         75.20        18.11 o                         
  -1   6  16          0.07          0.69         6.35 o                         
   0   6  16          0.95         13.18        10.16 o                         
   1   6  16         81.73         92.77        14.14 o                         
   3   6  16         38.01         42.17         5.09 o                         
   4   6  16         43.25         36.51         5.32 o                         
  -3   7  16         41.47         37.93         6.59 o                         
  -2   7  16         38.17         43.25        17.38 o                         
  -1   7  16         26.17         33.20         7.04 o                         
   0   7  16          0.32          9.98         6.35 o                         
   1   7  16         43.35         46.48        11.04 o                         
   2   7  16         19.83         15.02        10.60 o                         
   3   7  16         70.32         55.96         7.66 o                         
  -7   0  17          0.33          4.35         7.72 o                         
  -5   0  17         17.90          3.67         6.33 o                         
  -3   0  17        117.65        107.71         8.02 o                         
  -1   0  17        574.50        547.48        29.16 o                         
   1   0  17          3.03          0.43         3.10 o                         
   3   0  17        109.62         99.82         7.60 o                         
   5   0  17        259.97        216.94        12.36 o                         
  -7   1  17         30.03         31.29         7.35 o                         
  -6   1  17          1.59          4.15         4.71 o                         
  -5   1  17        286.00        257.81         9.56 o                         
  -4   1  17        182.76        176.08         7.57 o                         
  -3   1  17        132.22        141.72         6.19 o                         
  -2   1  17        379.53        387.39        11.89 o                         
  -1   1  17        249.72        239.74        10.41 o                         
   0   1  17         42.43         33.88         5.74 o                         
   1   1  17        886.37        944.81        25.44 o                         
   2   1  17        236.84        239.50         7.34 o                         
   3   1  17       1037.01       1009.80        24.15 o                         
   4   1  17       1143.99       1112.86        26.87 o                         
   5   1  17         41.04         46.41         5.19 o                         
   6   1  17          0.10          4.57         4.50 o                         
  -6   2  17         47.04         49.79         5.79 o                         
  -5   2  17         43.23         35.22         5.18 o                         
  -4   2  17        138.46        101.20         6.25 o                         
  -3   2  17         99.83         96.82         5.49 o                         
  -2   2  17        348.90        331.52        30.34 o                         
  -1   2  17          1.59          8.52         4.03 o                         
   0   2  17          8.87         11.74         4.36 o                         
   1   2  17         16.86         26.72         4.78 o                         
   2   2  17        192.44        177.90         6.22 o                         
   3   2  17        103.65        101.69         6.55 o                         
   4   2  17          0.11         -3.29         3.83 o                         
   5   2  17        172.41        171.29         9.56 o                         
   6   2  17          3.26          1.07         4.51 o                         
  -6   3  17          0.60         10.90         4.97 o                         
  -5   3  17          2.63         -0.50         4.79 o                         
  -4   3  17         12.44         17.17         3.97 o                         
  -3   3  17        241.85        246.01         8.25 o                         
  -1   3  17        819.35        821.40        29.15 o                         
   0   3  17        242.91        256.78        12.17 o                         
   2   3  17        120.13        117.02         9.04 o                         
   3   3  17       1509.79       1438.66        33.81 o                         
   4   3  17        430.75        409.68        12.18 o                         
   5   3  17         21.08         29.74         5.01 o                         
   6   3  17         74.60         79.37        13.64 o                         
  -6   4  17         26.08         34.73        17.82 o                         
  -5   4  17        132.73        143.94        11.31 o                         
  -4   4  17         83.43         79.02         6.60 o                         
  -3   4  17        416.92        336.60        22.68 o                         
  -2   4  17        155.70        162.66        10.61 o                         
  -1   4  17        726.77        743.25        27.49 o                         
   0   4  17        278.71        257.90        13.01 o                         
   1   4  17          9.99         17.08         7.95 o                         
   2   4  17          2.19          5.85         5.52 o                         
   3   4  17         39.66         42.39         4.20 o                         
   4   4  17         11.29         10.56         4.11 o                         
   5   4  17        217.62        210.09        13.35 o                         
  -5   5  17          3.81          9.17         5.04 o                         
  -4   5  17        217.16        198.17        12.50 o                         
  -3   5  17         19.15         22.83         5.04 o                         
  -2   5  17         15.95         19.59         6.29 o                         
  -1   5  17         17.39         20.41         6.54 o                         
   0   5  17         15.34         31.99        11.93 o                         
   1   5  17         60.54         58.31        11.19 o                         
   2   5  17         90.89         93.95         9.28 o                         
   3   5  17         87.45         72.02         6.00 o                         
   4   5  17         12.36         20.87         4.34 o                         
   5   5  17        177.61        145.77        13.83 o                         
  -4   6  17         74.67         88.27         7.37 o                         
  -3   6  17          4.27         10.57         6.24 o                         
  -2   6  17        181.60        186.99        17.67 o                         
  -1   6  17          6.10          4.27         6.04 o                         
   0   6  17        379.71        363.40        17.29 o                         
   1   6  17          4.62         10.90         8.25 o                         
   2   6  17         66.75         68.03        12.37 o                         
   3   6  17         79.70         99.43         6.91 o                         
   4   6  17         94.74         84.82        12.08 o                         
  -2   7  17        450.94        423.10        66.84 o                         
  -1   7  17         23.96         26.30        11.34 o                         
   0   7  17         65.19         61.91         9.87 o                         
   1   7  17         28.51         38.46         8.00 o                         
  -6   0  18         67.94         49.84         8.70 o                         
  -4   0  18       1249.47       1128.36        39.03 o                         
  -2   0  18        658.95        636.10        31.51 o                         
   0   0  18         34.70         58.56         5.28 o                         
   2   0  18       1433.75       1457.29        47.38 o                         
   4   0  18         14.25         15.04         5.91 o                         
   6   0  18        139.94        199.65        18.85 o                         
  -6   1  18          0.80          2.97         4.84 o                         
  -5   1  18          0.03          5.99         4.22 o                         
  -4   1  18         83.22         81.28         5.70 o                         
  -3   1  18        366.51        372.18        10.77 o                         
  -2   1  18          4.44          9.42         4.39 o                         
  -1   1  18        132.28        139.60         5.13 o                         
   0   1  18        132.92        153.32         8.22 o                         
   1   1  18         64.35         68.62         8.54 o                         
   2   1  18        264.93        289.72         8.48 o                         
   3   1  18         12.00         14.05         3.64 o                         
   4   1  18          3.72         10.95         4.07 o                         
   5   1  18        111.37        103.08         6.54 o                         
   6   1  18          1.86          1.56         5.10 o                         
  -6   2  18          6.90         12.30         5.98 o                         
  -5   2  18         50.27         56.18         8.44 o                         
  -4   2  18          3.42         -0.59         3.91 o                         
  -3   2  18         22.79         22.90         4.24 o                         
  -2   2  18         37.13         39.76         8.54 o                         
  -1   2  18        143.12        138.98         8.63 o                         
   0   2  18         27.78         34.91         5.40 o                         
   1   2  18         45.08         39.17         7.07 o                         
   2   2  18        210.12        211.84         6.97 o                         
   3   2  18         73.28         72.25         5.96 o                         
   4   2  18         59.98         58.27         5.01 o                         
   5   2  18         19.67         29.91         4.74 o                         
   6   2  18         10.57         12.05         5.02 o                         
  -6   3  18         43.36         59.20         7.91 o                         
  -5   3  18        106.27        100.87         8.46 o                         
  -4   3  18         28.58         28.10         5.06 o                         
  -3   3  18        151.13        150.47         9.71 o                         
  -2   3  18          3.34          4.71         8.25 o                         
  -1   3  18          7.21         18.83         6.12 o                         
   0   3  18         11.27         21.50         7.95 o                         
   1   3  18        315.10        312.16        19.44 o                         
   2   3  18        213.74        195.50        11.14 o                         
   3   3  18        179.18        222.41         8.01 o                         
   4   3  18        213.32        186.92         7.88 o                         
   5   3  18          3.63          5.33         4.36 o                         
  -5   4  18         84.57         88.60         8.81 o                         
  -4   4  18          2.86          3.09         3.84 o                         
  -3   4  18        154.57        129.00        15.02 o                         
  -2   4  18         58.65         56.43         7.49 o                         
  -1   4  18         47.38         46.74         7.07 o                         
   0   4  18        482.86        473.48        19.36 o                         
   1   4  18        215.72        196.71        15.90 o                         
   2   4  18        130.91        140.80        10.20 o                         
   3   4  18         74.29         82.00         6.25 o                         
   4   4  18         37.64         37.58         5.14 o                         
   5   4  18         22.03         35.29         5.28 o                         
  -5   5  18          8.25          3.15         6.00 o                         
  -4   5  18        195.74        179.27        21.71 o                         
  -3   5  18          0.01         -3.24         8.25 o                         
  -2   5  18         79.68         73.66         8.43 o                         
  -1   5  18         24.59         31.18         7.60 o                         
   0   5  18        413.96        411.41        18.22 o                         
   1   5  18        303.84        293.90        20.91 o                         
   2   5  18         11.11         22.09         9.42 o                         
   3   5  18          0.31          0.88         4.46 o                         
   4   5  18         31.86         33.97         4.88 o                         
  -4   6  18         11.25          0.05         6.79 o                         
  -3   6  18          4.28         17.65         7.28 o                         
  -2   6  18         80.19        111.50        10.93 o                         
  -1   6  18         82.89         74.84        10.23 o                         
   0   6  18         86.79        110.06        11.13 o                         
   2   6  18          0.12         12.08         9.13 o                         
   3   6  18          0.97         15.07         4.71 o                         
  -2   7  18        387.60        322.76        24.44 o                         
  -1   7  18          9.43         14.94        11.19 o                         
   0   7  18         63.25         64.55         8.74 o                         
   1   7  18         69.45         54.78        12.08 o                         
  -5   0  19        646.47        595.32        60.96 o                         
  -3   0  19       1857.19       1879.28        61.02 o                         
  -1   0  19         80.74         77.86         6.12 o                         
   1   0  19        966.48       1015.70        47.12 o                         
   3   0  19        411.43        423.87        16.85 o                         
   5   0  19        313.64        309.20        22.83 o                         
  -6   1  19          1.81         -4.15         5.51 o                         
  -5   1  19         15.00          0.67         4.61 o                         
  -4   1  19         47.14         50.57         5.13 o                         
  -3   1  19       1061.94       1048.22        25.14 o                         
  -2   1  19        124.94        119.96         7.78 o                         
  -1   1  19        215.55        215.43         6.67 o                         
   0   1  19         67.58         65.35         6.21 o                         
   1   1  19        252.33        237.65        15.02 o                         
   2   1  19         65.17         58.90         4.11 o                         
   3   1  19         66.71         69.28         5.75 o                         
   4   1  19         60.52         68.43         5.99 o                         
   5   1  19         96.13         85.10         6.22 o                         
   6   1  19         41.54         43.91         5.61 o                         
  -6   2  19          0.00         -5.04         5.04 o                         
  -5   2  19         49.45         43.11         5.82 o                         
  -4   2  19         40.22         42.53         4.90 o                         
  -3   2  19        267.56        282.29         9.11 o                         
  -2   2  19        127.64        123.70        13.25 o                         
  -1   2  19        434.72        398.34        16.02 o                         
   0   2  19          5.07          4.18         4.47 o                         
   1   2  19         15.57         14.14         6.77 o                         
   2   2  19        190.67        184.83         7.28 o                         
   3   2  19        398.56        422.40        11.97 o                         
   4   2  19          1.12          1.06         5.19 o                         
   5   2  19        257.19        236.55        13.52 o                         
  -6   3  19         37.83         32.55         7.53 o                         
  -5   3  19         20.42         18.68         7.18 o                         
  -4   3  19         69.17         74.46         5.70 o                         
  -3   3  19        235.95        219.25        10.73 o                         
  -2   3  19        132.43        154.55        10.41 o                         
  -1   3  19       1015.26       1093.24        38.48 o                         
   0   3  19        282.70        276.82        18.55 o                         
   1   3  19         87.76         81.88        11.19 o                         
   2   3  19          0.30         -4.30         5.28 o                         
   3   3  19         38.18         61.88         4.87 o                         
   4   3  19          3.26          3.05         3.95 o                         
   5   3  19        124.64        122.92         9.72 o                         
  -5   4  19        184.10        154.26        13.54 o                         
  -4   4  19        141.41        145.64        12.11 o                         
  -3   4  19         85.99         70.98        12.66 o                         
  -2   4  19          7.05         11.01         5.93 o                         
  -1   4  19         46.06         68.90         8.32 o                         
   0   4  19          2.16          1.84         5.79 o                         
   1   4  19          0.09          5.01         7.36 o                         
   2   4  19        145.72        169.21        11.34 o                         
   3   4  19         67.33         61.97         8.64 o                         
   4   4  19         42.93         56.20         5.26 o                         
   5   4  19         87.17         71.48         7.03 o                         
  -5   5  19          2.53          0.89        13.11 o                         
  -4   5  19         30.63         33.72        11.63 o                         
  -3   5  19         94.17        103.40        19.29 o                         
  -2   5  19          3.16          3.81         5.93 o                         
  -1   5  19        338.83        323.21        16.24 o                         
   0   5  19        131.45        109.88        10.29 o                         
   1   5  19        797.92        770.66        40.94 o                         
   2   5  19        147.29        149.29        16.20 o                         
   3   5  19          9.05         20.31        16.49 o                         
   4   5  19          0.00          8.04         4.54 o                         
  -4   6  19          5.31          5.89         7.36 o                         
  -3   6  19         30.20         26.58        11.04 o                         
  -2   6  19         26.71         35.52        14.14 o                         
  -1   6  19         85.90         82.29        11.34 o                         
   0   6  19        351.11        312.78        32.54 o                         
   1   6  19          5.51          9.13         9.57 o                         
   2   6  19         28.50         37.99        11.78 o                         
   3   6  19         16.34         36.81        11.19 o                         
  -1   7  19         87.99         52.13        11.49 o                         
   0   7  19         14.00         -1.77         9.72 o                         
   1   7  19         17.62         16.79        10.31 o                         
  -6   0  20        140.46        122.33        23.69 o                         
  -4   0  20        149.27        139.79        11.02 o                         
  -2   0  20         85.79         88.94        10.60 o                         
   0   0  20         27.54         40.04         4.74 o                         
   2   0  20         98.55         94.09         7.18 o                         
   4   0  20         28.96         25.17         6.35 o                         
  -6   1  20          1.37         -3.16         5.35 o                         
  -5   1  20         76.55         79.07         6.48 o                         
  -4   1  20        100.28         92.78         6.25 o                         
  -3   1  20        268.31        281.67         9.25 o                         
  -2   1  20        847.42        889.40        30.18 o                         
  -1   1  20         31.41         36.12         3.35 o                         
   0   1  20          0.91         -1.96         4.24 o                         
   1   1  20        108.75         98.64         6.44 o                         
   2   1  20         33.64         33.02         3.67 o                         
   3   1  20        214.53        201.14         8.49 o                         
   4   1  20        308.79        295.17        16.75 o                         
   5   1  20         12.14         17.96         6.25 o                         
  -6   2  20          3.02         -4.97         4.97 o                         
  -5   2  20         20.81         19.45         5.16 o                         
  -4   2  20        293.13        268.20         9.36 o                         
  -3   2  20       1134.25       1086.64        29.90 o                         
  -2   2  20        413.22        428.20        25.03 o                         
  -1   2  20        312.51        307.03        13.84 o                         
   0   2  20         96.17        100.10         8.32 o                         
   1   2  20          2.13         -2.06         6.48 o                         
   2   2  20        153.08        161.07        13.84 o                         
   3   2  20        176.54        183.75         7.19 o                         
   4   2  20        140.82        140.61         7.15 o                         
   5   2  20        213.77        235.51        20.08 o                         
  -5   3  20         25.25         18.92         6.16 o                         
  -4   3  20         16.11         14.62         4.07 o                         
  -3   3  20         57.32         59.20        11.78 o                         
  -2   3  20       1321.13       1262.57        43.32 o                         
  -1   3  20        240.67        274.89        13.64 o                         
   0   3  20          7.50         16.66         5.93 o                         
   1   3  20         23.31         12.66         7.07 o                         
   2   3  20         12.72          9.04         7.36 o                         
   3   3  20         14.94         14.53         6.38 o                         
   4   3  20          1.14          0.61         4.22 o                         
   5   3  20         12.91         26.42         4.86 o                         
  -5   4  20         21.11         13.14         7.62 o                         
  -4   4  20         49.79         52.44         5.38 o                         
  -3   4  20         45.86         38.29        10.60 o                         
  -2   4  20          3.82          2.42         6.04 o                         
  -1   4  20         53.79         62.18         8.33 o                         
   0   4  20          1.85          9.13         6.25 o                         
   1   4  20        129.89        133.71        14.14 o                         
   2   4  20         95.32        104.63         9.76 o                         
   3   4  20         27.13         33.71         8.54 o                         
   4   4  20        183.72        168.61         8.59 o                         
  -4   5  20         79.41         75.82        17.67 o                         
  -3   5  20          5.99          8.15         6.96 o                         
  -2   5  20        128.03        124.46        10.71 o                         
  -1   5  20         99.34        105.75        10.82 o                         
   0   5  20         13.22         18.70         6.87 o                         
   1   5  20        523.07        520.94        30.63 o                         
   2   5  20        358.09        373.71        26.80 o                         
   3   5  20         45.66         56.59         8.89 o                         
   4   5  20          2.35         -1.30         6.08 o                         
  -3   6  20         42.42         21.79        11.78 o                         
  -2   6  20        161.54        161.94        24.43 o                         
  -1   6  20         91.35        101.61        15.61 o                         
   0   6  20         26.14         25.65        11.49 o                         
   1   6  20        134.23        142.00        11.55 o                         
   2   6  20          4.31         13.84         9.42 o                         
   0   7  20          7.37          2.65        18.85 o                         
  -5   0  21        284.97        245.17        13.67 o                         
  -3   0  21         28.80         37.01        13.11 o                         
  -1   0  21         61.27         59.75         5.82 o                         
   1   0  21        187.81        196.12        13.25 o                         
   3   0  21        140.08        156.19        12.65 o                         
   5   0  21         62.79         57.40         8.02 o                         
  -6   1  21         27.75         28.96         6.46 o                         
  -5   1  21         18.83         13.24         5.07 o                         
  -4   1  21          0.59          0.10         4.12 o                         
  -3   1  21       1075.98       1098.91        30.37 o                         
  -2   1  21         14.97         26.24         5.59 o                         
  -1   1  21       1205.13       1228.02        28.48 o                         
   0   1  21         15.91         16.15         5.07 o                         
   1   1  21         73.63         73.62         9.57 o                         
   2   1  21          9.91          3.42         3.57 o                         
   3   1  21        319.16        321.68        10.06 o                         
   4   1  21         10.46         11.68         4.93 o                         
   5   1  21        261.78        259.47        10.10 o                         
  -6   2  21          7.55         -0.47         5.42 o                         
  -5   2  21         31.11         34.43         5.64 o                         
  -4   2  21        178.67        155.21         7.30 o                         
  -3   2  21        231.78        228.35         9.08 o                         
  -2   2  21         96.30        107.50        12.08 o                         
  -1   2  21         41.20         36.48         6.24 o                         
   0   2  21         37.07         45.04         6.45 o                         
   1   2  21         17.28         25.62         9.72 o                         
   2   2  21        635.97        630.92        23.53 o                         
   3   2  21          1.21          5.28         3.76 o                         
   4   2  21         82.32         78.45         6.67 o                         
   5   2  21        112.38        121.18        13.56 o                         
  -5   3  21         53.61         63.67        17.52 o                         
  -4   3  21        109.81        103.32        11.79 o                         
  -3   3  21         43.80         57.43        11.49 o                         
  -2   3  21         38.50         42.13         7.04 o                         
  -1   3  21         30.65         42.42         7.07 o                         
   0   3  21          9.20         17.31         6.24 o                         
   1   3  21          2.28         -0.59         7.95 o                         
   2   3  21        229.60        242.77        17.08 o                         
   3   3  21          0.22          5.79         3.74 o                         
   4   3  21         13.18         11.68         4.47 o                         
   5   3  21        149.98        158.26        10.96 o                         
  -5   4  21         62.37         27.98         9.42 o                         
  -4   4  21          4.10         10.40         4.28 o                         
  -3   4  21         67.62         40.35        11.19 o                         
  -2   4  21          8.37          7.74         6.24 o                         
  -1   4  21          2.29         -5.01         5.62 o                         
   0   4  21        227.64        240.31        18.85 o                         
   1   4  21        240.34        211.73        17.97 o                         
   2   4  21         32.39         60.67        10.90 o                         
   3   4  21          3.36         10.84         6.65 o                         
   4   4  21         13.67         23.75         4.58 o                         
  -4   5  21         77.08         66.62         8.25 o                         
  -3   5  21         90.78         81.29        12.96 o                         
  -2   5  21         31.87         45.92         7.92 o                         
  -1   5  21          5.62          4.84         6.77 o                         
   0   5  21          6.48         -0.42         6.35 o                         
   1   5  21        125.61        128.41        15.90 o                         
   2   5  21         30.36         42.70        11.49 o                         
   3   5  21          6.21         21.50         7.07 o                         
  -3   6  21          1.38          0.00        10.01 o                         
  -2   6  21        144.56        160.88        15.45 o                         
  -1   6  21          5.14         18.92         8.84 o                         
   0   6  21          2.69          5.41         9.72 o                         
   1   6  21          0.36          3.80         9.87 o                         
  -6   0  22         12.87         15.83        22.68 o                         
  -4   0  22         27.14         36.72         7.25 o                         
  -2   0  22       2259.92       2347.25        75.18 o                         
   0   0  22         49.87         63.33         6.12 o                         
   2   0  22        147.36        130.77        12.37 o                         
   4   0  22         79.09         95.86         9.01 o                         
  -6   1  22        148.46        129.92        16.37 o                         
  -5   1  22          8.76          7.51         4.82 o                         
  -4   1  22        103.15        105.50         8.76 o                         
  -3   1  22         25.90         32.12         8.98 o                         
  -2   1  22       1932.72       1989.22        45.31 o                         
  -1   1  22        140.33        152.40         6.02 o                         
   0   1  22         14.76         15.12         5.40 o                         
   1   1  22          0.11          0.04         4.10 o                         
   2   1  22         85.62         72.57         4.90 o                         
   3   1  22         18.85         23.83         4.50 o                         
   4   1  22        244.96        230.59        12.80 o                         
   5   1  22          5.53         12.25         4.76 o                         
  -5   2  22         94.92        110.96         7.34 o                         
  -4   2  22          1.50          1.18         4.15 o                         
  -3   2  22         24.79         26.92         5.56 o                         
  -2   2  22         48.04         55.20        11.93 o                         
  -1   2  22         12.83         15.31         8.84 o                         
   0   2  22        407.04        387.73        18.11 o                         
   1   2  22        165.18        149.29        13.55 o                         
   2   2  22         13.85         18.69         6.24 o                         
   3   2  22         27.59         28.10         4.29 o                         
   4   2  22         34.00         35.48         5.13 o                         
   5   2  22        108.30        112.84        16.25 o                         
  -5   3  22         77.90         96.10        14.18 o                         
  -4   3  22          0.46         -2.44         6.61 o                         
  -3   3  22          3.66          2.06         8.54 o                         
  -2   3  22          8.64         11.14         6.35 o                         
  -1   3  22        120.42        107.49         9.78 o                         
   0   3  22         15.54         27.49         6.56 o                         
   1   3  22          8.59          4.42         8.84 o                         
   2   3  22         14.50         23.94         6.24 o                         
   3   3  22        238.99        253.10        14.03 o                         
   4   3  22          2.23          8.82         4.55 o                         
  -4   4  22         37.14         38.58         8.54 o                         
  -3   4  22        277.57        259.45        21.50 o                         
  -2   4  22          1.88          4.74         6.24 o                         
  -1   4  22        103.04        113.00        12.52 o                         
   0   4  22        183.09        157.82        11.45 o                         
   1   4  22          0.00         -4.42         7.95 o                         
   2   4  22        641.45        614.60        34.46 o                         
   3   4  22        122.85        137.54        15.90 o                         
   4   4  22         11.99         22.94         4.67 o                         
  -4   5  22          0.73         -1.47        10.60 o                         
  -3   5  22          1.10          3.81         6.77 o                         
  -2   5  22          0.29          4.11         6.58 o                         
  -1   5  22         44.10         48.21        13.40 o                         
   0   5  22          1.71         10.37         6.48 o                         
   1   5  22         24.03         12.08         9.42 o                         
   2   5  22         92.35        120.16        15.90 o                         
   3   5  22          0.09         17.38        10.01 o                         
  -2   6  22          0.06          1.18         8.84 o                         
  -1   6  22          4.94         18.38        21.06 o                         
   0   6  22         92.71        109.99        12.81 o                         
   1   6  22         28.30         45.94         9.13 o                         
  -5   0  23         45.72         46.66         8.35 o                         
  -3   0  23        710.86        700.60        35.93 o                         
  -1   0  23       1243.22       1311.17        43.11 o                         
   1   0  23         27.13         38.58         7.66 o                         
   3   0  23        295.13        288.89        20.03 o                         
   5   0  23        298.00        284.49        35.93 o                         
  -5   1  23          6.96          5.00         4.86 o                         
  -4   1  23          8.66          1.40         4.40 o                         
  -3   1  23         33.49         39.93         6.79 o                         
  -2   1  23        480.26        529.54        13.89 o                         
  -1   1  23         25.25         30.84         3.74 o                         
   0   1  23         70.85         55.52        10.46 o                         
   1   1  23          0.54         -5.60         5.60 o                         
   2   1  23          0.50         -0.95         3.67 o                         
   3   1  23          0.74         -0.50         3.60 o                         
   4   1  23          2.44          3.54         4.27 o                         
   5   1  23        139.19        158.75        15.47 o                         
  -5   2  23          0.43          1.30         5.45 o                         
  -4   2  23         95.71         87.43         6.89 o                         
  -3   2  23         40.34         47.53         6.20 o                         
  -2   2  23         46.95         40.47         6.97 o                         
  -1   2  23        307.11        313.92        20.32 o                         
   0   2  23         88.47        103.38        12.08 o                         
   1   2  23        422.04        414.35        24.15 o                         
   2   2  23          1.20          0.99         5.66 o                         
   3   2  23          9.86         13.10         4.00 o                         
   4   2  23         48.70         60.50         6.54 o                         
  -5   3  23        125.02        123.38        17.77 o                         
  -4   3  23         59.89         32.78         6.33 o                         
  -3   3  23        312.01        266.80        20.91 o                         
  -2   3  23        108.83        125.80        13.84 o                         
  -1   3  23         15.08         13.74         6.56 o                         
   0   3  23          8.32         14.30         7.66 o                         
   1   3  23         20.15         43.29        10.60 o                         
   2   3  23        227.37        199.36        17.08 o                         
   3   3  23        196.04        180.31        12.15 o                         
   4   3  23          1.59          6.81         5.23 o                         
  -4   4  23        265.22        201.42        19.73 o                         
  -3   4  23         27.28         29.14        19.59 o                         
  -2   4  23         19.12         33.46         7.71 o                         
  -1   4  23        140.88        160.82        11.87 o                         
   0   4  23        193.28        194.20        12.70 o                         
   1   4  23         22.04         19.82         7.07 o                         
   2   4  23        312.00        329.53        22.97 o                         
   3   4  23         90.32        117.21        11.65 o                         
  -3   5  23          0.04          3.57         7.04 o                         
  -2   5  23         79.05        107.20        15.31 o                         
  -1   5  23         36.25         38.74        10.31 o                         
   0   5  23          1.13          5.09         7.99 o                         
   1   5  23         23.59         21.74         8.30 o                         
   2   5  23          0.06         14.43        10.01 o                         
   3   5  23          2.17         18.85        10.31 o                         
  -2   6  23         84.70         67.15        17.08 o                         
  -1   6  23         93.54         65.38        12.37 o                         
   0   6  23         36.53         30.34        12.08 o                         
   1   6  23        116.08        108.68        15.02 o                         
  -4   0  24        323.05        314.84        23.71 o                         
  -2   0  24        727.39        830.46        28.95 o                         
   0   0  24       1079.52       1069.83        35.82 o                         
   2   0  24        160.24        175.80        13.55 o                         
   4   0  24         23.70         27.38         7.13 o                         
  -5   1  24          0.07          2.14         4.90 o                         
  -4   1  24        225.80        196.39        11.40 o                         
  -3   1  24         66.92         61.37         7.34 o                         
  -2   1  24        196.67        199.25         7.86 o                         
  -1   1  24        331.66        357.86        10.24 o                         
   0   1  24          2.27          6.69         5.28 o                         
   1   1  24          5.59          6.81         4.65 o                         
   2   1  24         63.93         69.99         7.00 o                         
   3   1  24         56.87         63.62         5.14 o                         
   4   1  24         10.46         17.08         5.19 o                         
  -5   2  24         57.71         76.42         7.69 o                         
  -4   2  24          9.36          7.54         4.90 o                         
  -3   2  24         60.78         62.98         7.13 o                         
  -2   2  24          5.25          9.19        14.73 o                         
  -1   2  24          4.93          2.97         6.03 o                         
   0   2  24        711.95        760.79        27.90 o                         
   1   2  24         42.23         33.57         8.84 o                         
   2   2  24         10.95         16.49         8.54 o                         
   3   2  24          0.26          1.50         3.76 o                         
   4   2  24         28.61         38.95         5.28 o                         
  -4   3  24        181.47        194.26        14.60 o                         
  -3   3  24         30.31         40.02         8.11 o                         
  -2   3  24        110.35        100.61        10.31 o                         
  -1   3  24          9.52         16.05         8.10 o                         
   0   3  24        267.67        261.00        14.05 o                         
   1   3  24         23.23         45.36        10.60 o                         
   2   3  24         76.85         79.22        12.08 o                         
   3   3  24        359.24        377.39        17.78 o                         
   4   3  24         19.78         24.04         6.59 o                         
  -4   4  24         54.60         49.18        13.25 o                         
  -3   4  24         43.68         64.20        14.14 o                         
  -2   4  24        123.29        143.78        12.08 o                         
  -1   4  24          2.26          9.88        11.19 o                         
   0   4  24         46.71         51.51         8.32 o                         
   1   4  24          1.31          5.01         6.65 o                         
   2   4  24        197.02        216.44        19.73 o                         
   3   4  24         11.08         27.57         7.37 o                         
  -3   5  24          0.71         13.15        23.41 o                         
  -2   5  24         26.54         41.45        23.71 o                         
  -1   5  24          3.79         32.40        10.60 o                         
   0   5  24        148.33        153.00        14.67 o                         
   1   5  24         30.94         50.54        13.99 o                         
   2   5  24        179.54        188.17        19.14 o                         
   0   6  24          0.55         -6.48        10.01 o                         
  -5   0  25        330.31        329.45        48.60 o                         
  -3   0  25        241.08        227.34        17.08 o                         
  -1   0  25        292.99        288.35        13.00 o                         
   1   0  25        440.40        426.43        16.55 o                         
   3   0  25        361.52        394.55        28.27 o                         
  -5   1  25          9.31          8.86         5.23 o                         
  -4   1  25         10.81          3.92         6.08 o                         
  -3   1  25          0.12         -1.10         5.91 o                         
  -2   1  25        103.45        112.31         6.38 o                         
  -1   1  25        493.05        528.77        20.51 o                         
   0   1  25         23.26         28.90         6.24 o                         
   1   1  25         58.20         56.33         5.40 o                         
   2   1  25          4.89          2.06         4.86 o                         
   3   1  25          7.24          8.24         4.06 o                         
   4   1  25          2.65          0.21         7.18 o                         
  -4   2  25         33.19         36.41         7.18 o                         
  -3   2  25        552.39        598.86        40.79 o                         
  -2   2  25         60.40         75.82         8.98 o                         
  -1   2  25        235.72        253.68        13.32 o                         
   0   2  25          0.06         11.01         6.12 o                         
   1   2  25         65.95         76.74         8.09 o                         
   2   2  25         11.32         17.38         8.54 o                         
   3   2  25          4.07          2.50         4.63 o                         
   4   2  25         38.13         42.71         6.46 o                         
  -4   3  25        151.60        138.42        17.97 o                         
  -3   3  25          0.49          4.98         6.86 o                         
  -2   3  25          0.03          2.62         6.45 o                         
  -1   3  25         56.66         30.63         9.72 o                         
   0   3  25        106.09        128.84        10.48 o                         
   1   3  25         21.79         20.32         6.87 o                         
   2   3  25         23.18         25.62         9.42 o                         
   3   3  25          5.70         24.01        13.25 o                         
  -3   4  25          0.04         14.98        15.02 o                         
  -2   4  25          7.42         14.54         9.57 o                         
  -1   4  25         13.16         31.72         9.72 o                         
   0   4  25         37.46         62.20         8.74 o                         
   1   4  25         34.93         41.67         7.70 o                         
   2   4  25         92.19         76.87        14.43 o                         
   3   4  25          1.66          9.53         6.96 o                         
  -2   5  25        191.05        205.21        31.37 o                         
  -1   5  25         14.85         36.90        18.41 o                         
   0   5  25          5.01         10.93        20.32 o                         
   1   5  25         22.88         37.32        23.86 o                         
  -4   0  26         29.27         17.67         9.72 o                         
  -2   0  26        405.65        437.02        25.31 o                         
   0   0  26        112.77        110.48         8.18 o                         
   2   0  26          3.52          5.89         7.36 o                         
   4   0  26         31.50         38.94         7.80 o                         
  -4   1  26        166.79        177.46        27.54 o                         
  -3   1  26          7.92         17.39         7.71 o                         
  -2   1  26        192.79        193.85        12.20 o                         
  -1   1  26         63.33         85.39        15.02 o                         
   0   1  26         11.25         12.51         5.70 o                         
   1   1  26          0.43          6.18         7.95 o                         
   2   1  26         56.43         42.08         6.01 o                         
   3   1  26         13.24         16.61         4.29 o                         
   4   1  26         20.51         42.06         6.63 o                         
  -4   2  26        355.98        354.58        21.06 o                         
  -3   2  26         16.79         25.94        15.17 o                         
  -2   2  26          0.00         -2.90         6.56 o                         
  -1   2  26          6.25          2.92         6.45 o                         
   0   2  26         28.02         21.35         6.66 o                         
   1   2  26        151.80        140.70        10.41 o                         
   2   2  26         14.56         15.31         9.42 o                         
   3   2  26         35.15         32.92         4.53 o                         
  -4   3  26          1.46         -5.60        15.31 o                         
  -3   3  26        128.34        158.57        22.66 o                         
  -2   3  26        141.59        174.97        31.20 o                         
  -1   3  26        206.26        254.48        28.42 o                         
   0   3  26          0.04         15.17         7.29 o                         
   1   3  26          1.69          9.88         8.98 o                         
   2   3  26         28.52         25.33        10.01 o                         
   3   3  26          0.16         14.90        13.55 o                         
  -3   4  26         54.58         54.49        12.08 o                         
  -2   4  26         14.40         18.75        19.88 o                         
  -1   4  26        141.95        156.59        28.26 o                         
   0   4  26         46.99         45.39        17.08 o                         
   1   4  26         18.34         -4.71         8.84 o                         
   2   4  26          2.73         21.79        10.60 o                         
  -1   5  26         27.50         45.46        24.74 o                         
   0   5  26          0.00         23.78        28.72 o                         
   1   5  26        100.08         89.24        14.73 o                         
  -3   0  27        134.46        171.62        15.02 o                         
  -1   0  27          0.46          6.56         5.31 o                         
   1   0  27         79.68         72.74        11.63 o                         
   3   0  27        376.06        471.54        49.61 o                         
  -4   1  27          0.47         -4.40         7.84 o                         
  -3   1  27         59.64         80.58         9.99 o                         
  -2   1  27         10.60         14.38         5.36 o                         
  -1   1  27         79.58         79.67        22.38 o                         
   0   1  27         17.17         21.36         8.07 o                         
   1   1  27        159.91        155.47         8.20 o                         
   2   1  27          0.27         -0.63         4.95 o                         
   3   1  27          1.81          3.31         4.36 o                         
  -4   2  27        244.43        231.84        23.12 o                         
  -3   2  27          5.12         12.73        12.37 o                         
  -2   2  27         21.45         29.01        10.75 o                         
  -1   2  27         63.54         81.86        18.11 o                         
   0   2  27        166.33        184.13        12.08 o                         
   1   2  27         36.20         17.74         8.39 o                         
   2   2  27          0.07         13.25         9.13 o                         
   3   2  27          4.02          0.73         7.53 o                         
  -3   3  27         14.18         27.99         8.89 o                         
  -2   3  27         75.72         74.22        13.25 o                         
  -1   3  27        101.57         91.30        13.55 o                         
   0   3  27          7.22         11.93         9.57 o                         
   1   3  27         38.26         45.69         7.95 o                         
   2   3  27         58.15         78.05        12.96 o                         
  -2   4  27         65.75         78.93        14.43 o                         
  -1   4  27         50.09         54.49        12.96 o                         
   0   4  27         36.59         47.27        34.90 o                         
   1   4  27        258.62        249.29        32.25 o                         
  -4   0  28         14.43         17.67        10.31 o                         
  -2   0  28        173.35        206.02        11.11 o                         
   0   0  28        431.45        448.71        17.48 o                         
   2   0  28         11.45         10.01         8.84 o                         
  -3   1  28          2.41          9.55         5.44 o                         
  -2   1  28         28.69         25.80         7.61 o                         
  -1   1  28         77.45        101.32        21.65 o                         
   0   1  28         24.30         51.83        10.01 o                         
   1   1  28          9.13         16.01         7.22 o                         
   2   1  28        141.00        143.63        13.83 o                         
   3   1  28         12.43         10.09         6.12 o                         
  -3   2  28         25.58         40.53        16.79 o                         
  -2   2  28          0.51          1.03        13.70 o                         
  -1   2  28        170.80        208.11        12.70 o                         
   0   2  28         18.92         46.00         7.49 o                         
   1   2  28         14.83         19.88         6.66 o                         
   2   2  28          1.00          7.66         8.84 o                         
  -2   3  28         60.67         82.30        24.15 o                         
  -1   3  28          5.24         18.42         9.13 o                         
   0   3  28        107.08        132.79        11.43 o                         
   1   3  28          6.25         13.95         7.07 o                         
   2   3  28          0.57         33.57        17.67 o                         
  -1   4  28         45.00         63.97        39.61 o                         
   0   4  28          0.07         28.86        11.78 o                         
  -3   0  29        120.32        109.27        13.55 o                         
  -1   0  29         58.42         79.62        18.55 o                         
   1   0  29        264.05        238.89        11.82 o                         
  -3   1  29         31.96         47.42        12.63 o                         
  -2   1  29         75.88         96.98        17.08 o                         
  -1   1  29        112.88        153.90        12.06 o                         
   0   1  29         11.43         25.69        11.63 o                         
   1   1  29          1.19          8.10        10.75 o                         
   2   1  29         33.17         23.57         4.84 o                         
  -2   2  29         51.87         51.07        12.81 o                         
  -1   2  29        257.82        327.58        41.38 o                         
   0   2  29        307.33        350.01        18.26 o                         
   1   2  29        119.25        132.43        10.81 o                         
   2   2  29          2.06         20.03        10.01 o                         
  -2   3  29          1.16          8.07         8.33 o                         
  -1   3  29         96.62        106.74        24.74 o                         
   0   3  29         22.53         42.49        15.02 o                         
   1   3  29         59.69         64.85         9.28 o                         
  -2   0  30          1.35          8.39        17.52 o                         
   0   0  30          6.84         26.75         5.73 o                         
  -2   1  30         82.58        128.76        30.03 o                         
  -1   1  30          1.11         18.03        20.32 o                         
   0   1  30         13.19         23.54         9.42 o                         
   1   1  30         61.39         75.83        12.22 o                         
  -2   2  30          1.51         15.61        25.77 o                         
  -1   2  30         79.80        146.29        26.64 o                         
   0   2  30        275.62        328.68        21.35 o                         
   1   2  30          2.45          8.98        10.75 o                         
  -1   0  31        155.59        233.25        32.99 o                         
  -1   1  31         82.33         72.16        12.96 o                         
   0   1  31          6.18         26.66        25.18 o                         
                                                                                
